# Supplementary material for: Isotypic one-dimensional coordination polymers: catena-poly[[di­chlorido­cadmium]-μ-5,6-bis­(pyridin-2-yl)pyrazine-2,3-di­carboxyl­ato-κ2 N 5:N 6] and catena-poly[[di­chlorido­mercury(II)]-μ-5,6-bis­(pyridin-2-yl)pyrazine-2,3-di­carboxyl­ato-κ2 N 5:N 6]
Source: Acta Crystallogr E Crystallogr Commun. 2016 Jul 29;72(Pt 8):1214–8. doi: 10.1107/S2056989016012093 (PMC4971876; doi:10.1107/S2056989016012093)
Supplement: Supplementary file 1 [file e-72-01214-sup1.cif]

##############################################################################
#                                                                            #
# This CIF contains the data in a paper accepted for publication in          #
# Acta Crystallographica Section E. It conforms to the requirements of       #
# Notes for Authors for Acta Crystallographica Section E, and has been       #
# peer reviewed under the auspices of the IUCr Commission on Journals.       #
#                                                                            #
# Full details of the Crystallographic Information File format               #
# are given in the paper "The Crystallographic Information File (CIF):       #
# a New Standard Archive File for Crystallography" by S. R. Hall, F. H.      #
# Allen and I. D. Brown [Acta Cryst. (1991), A47, 655-685].                  #
#                                                                            #
# The current version of the core CIF dictionary is obtainable from          #
# ftp://ftp.iucr.org/pub/cif_core.dic.                                       #
#                                                                            #
# Software is freely available for graphical display of the structure(s)     #
# in this CIF. For information consult the CIF software page                 #
# http://www.iucr.org/resources/cif/software.                                #
#                                                                            #
# This file may be used for bona fide research purposes within the           #
# scientific community so long as proper attribution is given to the journal # 
# article from which it was obtained.                                        #
#                                                                            #
##############################################################################
data_I
_audit_creation_method     SHELXL-2014/6
_chemical_name_systematic
;\
<i>catena</i>-Poly[[dichloridocadmium(II)]-\m-5,6-bis(pyridin-2-yl)pyrazine-\
2,3-dicarboxylato-\k^2^<i>N</i>^5^:<i>N</i>^6^]
;
_chemical_name_common     ?
_chemical_formula_moiety     'C18 H14 Cd Cl2 N4 O4'
_chemical_formula_sum     'C18 H14 Cd Cl2 N4 O4'
_chemical_formula_iupac     '[Cd Cl2 (C18 H14 N4 O4)]'
_chemical_formula_weight     533.63
_chemical_melting_point     ?
_shelx_space_group_comment
;
The symmetry employed for this shelxl refinement is uniquely defined
by the following loop, which should always be used as a source of
symmetry information in preference to the above space-group names.
They are only intended as comments.
;
_space_group_crystal_system     monoclinic
_space_group_name_H-M_alt     'P 2/n'
_space_group_name_Hall     '-P 2yac'
loop_
    _space_group_symop_operation_xyz
    'x, y, z'
    '-x+1/2, y, -z+1/2'
    '-x, -y, -z'
    'x-1/2, -y, z-1/2'
_cell_length_a     7.8919(7)
_cell_length_b     10.5898(7)
_cell_length_c     12.0875(12)
_cell_angle_alpha     90
_cell_angle_beta     102.061(11)
_cell_angle_gamma     90
_cell_volume     987.90(15)
_cell_formula_units_Z     2
_cell_measurement_reflns_used     5000
_cell_measurement_theta_min     1.95
_cell_measurement_theta_max     25.85
_cell_measurement_temperature     223(2)
_exptl_crystal_description     plate
_exptl_crystal_colour     colourless
_exptl_crystal_size_max     0.40
_exptl_crystal_size_mid     0.20
_exptl_crystal_size_min     0.10
_exptl_crystal_density_diffrn     1.794
_exptl_crystal_density_meas     ?
_exptl_crystal_density_method     ?
_exptl_crystal_F_000     528
_exptl_absorpt_coefficient_mu     1.409
_exptl_absorpt_correction_type     multi-scan
_exptl_absorpt_process_details
;
(MULABS; Spek, 2009)
;
_shelx_estimated_absorpt_T_min     0.603
_shelx_estimated_absorpt_T_max     0.872
_exptl_absorpt_correction_T_min     0.938
_exptl_absorpt_correction_T_max     1.000
_diffrn_ambient_temperature     223(2)
_diffrn_radiation_type     MoK\a
_diffrn_radiation_wavelength     0.71073
_diffrn_radiation_source     'fine-focus sealed tube'
_diffrn_radiation_monochromator     'plane graphite'
_diffrn_measurement_device_type     'Stoe IPDS 1 image-plate'
_diffrn_measurement_device     '1 circle goniometer'
_diffrn_measurement_method     '\f rotation'
_diffrn_detector_area_resol_mean     ?
_diffrn_reflns_number     7196
_diffrn_reflns_av_R_equivalents     0.0372
_diffrn_reflns_theta_min     2.582
_diffrn_reflns_theta_max     25.881
_diffrn_reflns_theta_full     25.242
_diffrn_measured_fraction_theta_max     0.995
_diffrn_measured_fraction_theta_full     0.999
_diffrn_reflns_limit_h_min     -9
_diffrn_reflns_limit_h_max     8
_diffrn_reflns_limit_k_min     -12
_diffrn_reflns_limit_k_max     12
_diffrn_reflns_limit_l_min     -14
_diffrn_reflns_limit_l_max     14
_refine_special_details     ?
_reflns_number_total     1918
_reflns_number_gt     1684
_reflns_threshold_expression     'I > 2\s(I)'
_refine_ls_structure_factor_coef     Fsqd
_refine_ls_matrix_type     full
_refine_ls_R_factor_all     0.0275
_refine_ls_R_factor_gt     0.0219
_refine_ls_wR_factor_gt     0.0492
_refine_ls_wR_factor_ref     0.0503
_refine_ls_goodness_of_fit_ref     0.952
_refine_ls_restrained_S_all     0.952
_refine_ls_number_reflns     1918
_refine_ls_number_parameters     133
_refine_ls_number_restraints     0
_refine_ls_hydrogen_treatment     constr
_refine_ls_weighting_scheme     calc
_refine_ls_weighting_details
                      'w=1/[\s^2^(Fo^2^)+(0.0331P)^2^] where P=(Fo^2^+2Fc^2^)/3'
_atom_sites_solution_hydrogens     geom
_atom_sites_solution_primary     direct
_atom_sites_solution_secondary     difmap
_refine_ls_shift/su_max     0.000
_refine_ls_shift/su_mean     0.000
_refine_diff_density_max     0.340
_refine_diff_density_min     -0.642
_refine_ls_extinction_method     none
_refine_ls_extinction_coef     .
loop_
    _atom_type_symbol
    _atom_type_description
    _atom_type_scat_dispersion_real
    _atom_type_scat_dispersion_imag
    _atom_type_scat_source
    'C' 'C' 0.0033 0.0016
                         'International Tables Vol C Tables 4.2.6.8 and 6.1.1.4'
    'H' 'H' 0.0000 0.0000
                         'International Tables Vol C Tables 4.2.6.8 and 6.1.1.4'
    'N' 'N' 0.0061 0.0033
                         'International Tables Vol C Tables 4.2.6.8 and 6.1.1.4'
    'O' 'O' 0.0106 0.0060
                         'International Tables Vol C Tables 4.2.6.8 and 6.1.1.4'
    'Cd' 'Cd' -0.8075 1.2024
                         'International Tables Vol C Tables 4.2.6.8 and 6.1.1.4'
    'Cl' 'Cl' 0.1484 0.1585
                         'International Tables Vol C Tables 4.2.6.8 and 6.1.1.4'
_computing_data_collection
;
EXPOSE in <i>IPDS-I</i> (Stoe & Cie, 2004)
;
_computing_cell_refinement
;
CELL in <i>IPDS-I</i> (Stoe & Cie, 2004)
;
_computing_data_reduction
;
INTEGRATE in <i>IPDS-I</i> (Stoe & Cie, 2004)
;
_computing_structure_solution
;
SHELXS97 (Sheldrick, 2008)
;
_computing_structure_refinement
;
SHELXL2014 (Sheldrick, 2015)
;
_computing_molecular_graphics
;
PLATON (Spek, 2009) and Mercury (Macrae <i>et al.</i>,  2008)
;
_computing_publication_material
;
SHELXL2014 (Sheldrick, 2015), PLATON (Spek, 2009) and
publCIF (Westrip, 2010)
;
loop_
    _atom_site_type_symbol
    _atom_site_label
    _atom_site_fract_x
    _atom_site_fract_y
    _atom_site_fract_z
    _atom_site_U_iso_or_equiv
    _atom_site_adp_type
    _atom_site_calc_flag
    _atom_site_occupancy
    _atom_site_disorder_assembly
    _atom_site_disorder_group
    Cd Cd1 0.7500 0.62102(2) 0.7500 0.02022(8) Uani d 1 . .
    Cl Cl1 0.91939(8) 0.69442(6) 0.92817(4) 0.03420(15) Uani d 1 . .
    O O1 0.5767(3) 0.92856(19) 0.83392(17) 0.0493(5) Uani d 1 . .
    O O2 0.3843(2) 0.97480(15) 0.67432(14) 0.0320(4) Uani d 1 . .
    N N1 0.4264(2) 0.68120(17) 0.79108(14) 0.0207(4) Uani d 1 . .
    N N2 0.6038(2) 0.45491(16) 0.82537(14) 0.0200(4) Uani d 1 . .
    C C1 0.3400(3) 0.7889(2) 0.76437(17) 0.0212(4) Uani d 1 . .
    C C2 0.3377(3) 0.5727(2) 0.77768(16) 0.0186(4) Uani d 1 . .
    C C3 0.4350(3) 0.45962(19) 0.82904(15) 0.0183(4) Uani d 1 . .
    C C4 0.3567(3) 0.3710(2) 0.88644(17) 0.0235(4) Uani d 1 . .
    H H4 0.2384 0.3774 0.8878 0.028 Uiso calc 1 . .
    C C5 0.4558(3) 0.2725(2) 0.94191(18) 0.0280(5) Uani d 1 . .
    H H5 0.4058 0.2111 0.9813 0.034 Uiso calc 1 . .
    C C6 0.6287(3) 0.2667(2) 0.93806(19) 0.0292(5) Uani d 1 . .
    H H6 0.6987 0.2007 0.9742 0.035 Uiso calc 1 . .
    C C7 0.6976(3) 0.3592(2) 0.88040(18) 0.0254(5) Uani d 1 . .
    H H7 0.8163 0.3552 0.8794 0.030 Uiso calc 1 . .
    C C8 0.4490(3) 0.9051(2) 0.7648(2) 0.0277(5) Uani d 1 . .
    C C9 0.4881(4) 1.0825(3) 0.6553(3) 0.0502(8) Uani d 1 . .
    H H9A 0.4411 1.1183 0.5814 0.075 Uiso calc 1 . .
    H H9B 0.6065 1.0555 0.6587 0.075 Uiso calc 1 . .
    H H9C 0.4861 1.1456 0.7131 0.075 Uiso calc 1 . .
loop_
    _atom_site_aniso_label
    _atom_site_aniso_U_11
    _atom_site_aniso_U_22
    _atom_site_aniso_U_33
    _atom_site_aniso_U_12
    _atom_site_aniso_U_13
    _atom_site_aniso_U_23
    Cd1 0.01561(12) 0.02520(13) 0.01861(12) 0.000 0.00071(8) 0.000
    Cl1 0.0255(3) 0.0559(4) 0.0204(3) -0.0113(3) 0.0031(2) -0.0094(2)
    O1 0.0389(11) 0.0448(11) 0.0538(12) -0.0200(9) -0.0140(9) 0.0170(9)
    O2 0.0327(9) 0.0284(8) 0.0340(9) -0.0013(7) 0.0045(7) 0.0099(7)
    N1 0.0177(9) 0.0279(9) 0.0163(8) -0.0020(8) 0.0032(7) 0.0030(7)
    N2 0.0157(9) 0.0263(9) 0.0177(8) 0.0006(7) 0.0025(7) 0.0027(7)
    C1 0.0200(11) 0.0264(11) 0.0165(10) -0.0007(9) 0.0023(8) 0.0011(8)
    C2 0.0152(11) 0.0263(10) 0.0151(9) 0.0007(9) 0.0052(8) 0.0016(8)
    C3 0.0166(11) 0.0243(10) 0.0132(9) -0.0014(8) 0.0010(8) -0.0014(8)
    C4 0.0172(10) 0.0323(11) 0.0204(10) -0.0041(10) 0.0023(8) 0.0027(9)
    C5 0.0304(13) 0.0296(12) 0.0232(11) -0.0044(10) 0.0037(9) 0.0076(9)
    C6 0.0297(13) 0.0295(12) 0.0258(12) 0.0050(10) 0.0000(10) 0.0069(9)
    C7 0.0189(11) 0.0331(13) 0.0235(11) 0.0046(9) 0.0030(9) 0.0033(9)
    C8 0.0253(13) 0.0280(12) 0.0295(12) -0.0001(9) 0.0049(10) 0.0069(9)
    C9 0.0538(19) 0.0375(15) 0.0599(18) -0.0097(13) 0.0134(15) 0.0201(13)
_geom_special_details
;
 All esds (except the esd in the dihedral angle between two l.s. planes)
 are estimated using the full covariance matrix.  The cell esds are taken
 into account individually in the estimation of esds in distances, angles
 and torsion angles; correlations between esds in cell parameters are only
 used when they are defined by crystal symmetry.  An approximate (isotropic)
 treatment of cell esds is used for estimating esds involving l.s. planes.
;
loop_
    _geom_bond_atom_site_label_1
    _geom_bond_atom_site_label_2
    _geom_bond_site_symmetry_2
    _geom_bond_distance
    _geom_bond_publ_flag
    Cd1 Cl1 2_656 2.4137(6) ?
    Cd1 Cl1 . 2.4137(6) y
    Cd1 N2 . 2.3862(17) y
    Cd1 N2 2_656 2.3862(17) ?
    Cd1 N1 . 2.7757(17) y
    O1 C8 . 1.193(3) ?
    O2 C8 . 1.330(3) ?
    O2 C9 . 1.450(3) ?
    N1 C1 . 1.333(3) ?
    N1 C2 . 1.337(3) ?
    N2 C3 . 1.343(3) ?
    N2 C7 . 1.346(3) ?
    C1 C1 2_556 1.390(4) ?
    C1 C8 . 1.501(3) ?
    C2 C2 2_556 1.406(4) ?
    C2 C3 . 1.486(3) ?
    C3 C4 . 1.387(3) ?
    C4 C5 . 1.389(3) ?
    C4 H4 . 0.9400 ?
    C5 C6 . 1.377(4) ?
    C5 H5 . 0.9400 ?
    C6 C7 . 1.378(3) ?
    C6 H6 . 0.9400 ?
    C7 H7 . 0.9400 ?
    C9 H9A . 0.9700 ?
    C9 H9B . 0.9700 ?
    C9 H9C . 0.9700 ?
loop_
    _geom_angle_atom_site_label_1
    _geom_angle_atom_site_label_2
    _geom_angle_atom_site_label_3
    _geom_angle_site_symmetry_1
    _geom_angle_site_symmetry_3
    _geom_angle
    _geom_angle_publ_flag
    Cl1 Cd1 Cl1 2_656 . 142.43(3) y
    N2 Cd1 N2 . 2_656 85.02(8) y
    N2 Cd1 Cl1 . 2_656 110.87(4) y
    N2 Cd1 Cl1 2_656 2_656 96.81(4) ?
    N2 Cd1 Cl1 . . 96.81(4) y
    N2 Cd1 Cl1 2_656 . 110.87(4) ?
    C8 O2 C9 . . 115.7(2) ?
    C1 N1 C2 . . 118.54(18) ?
    C3 N2 C7 . . 117.28(18) ?
    C3 N2 Cd1 . . 123.17(13) ?
    C7 N2 Cd1 . . 118.96(14) ?
    N1 C1 C1 . 2_556 120.30(13) ?
    N1 C1 C8 . . 115.93(19) ?
    C1 C1 C8 2_556 . 123.75(12) ?
    N1 C2 C2 . 2_556 119.71(12) ?
    N1 C2 C3 . . 115.48(17) ?
    C2 C2 C3 2_556 . 124.75(12) ?
    N2 C3 C4 . . 122.68(18) ?
    N2 C3 C2 . . 116.45(17) ?
    C4 C3 C2 . . 120.60(19) ?
    C3 C4 C5 . . 119.0(2) ?
    C3 C4 H4 . . 120.5 ?
    C5 C4 H4 . . 120.5 ?
    C6 C5 C4 . . 118.7(2) ?
    C6 C5 H5 . . 120.7 ?
    C4 C5 H5 . . 120.7 ?
    C5 C6 C7 . . 118.9(2) ?
    C5 C6 H6 . . 120.5 ?
    C7 C6 H6 . . 120.5 ?
    N2 C7 C6 . . 123.4(2) ?
    N2 C7 H7 . . 118.3 ?
    C6 C7 H7 . . 118.3 ?
    O1 C8 O2 . . 125.7(2) ?
    O1 C8 C1 . . 124.9(2) ?
    O2 C8 C1 . . 109.33(19) ?
    O2 C9 H9A . . 109.5 ?
    O2 C9 H9B . . 109.5 ?
    H9A C9 H9B . . 109.5 ?
    O2 C9 H9C . . 109.5 ?
    H9A C9 H9C . . 109.5 ?
    H9B C9 H9C . . 109.5 ?
loop_
    _geom_torsion_atom_site_label_1
    _geom_torsion_atom_site_label_2
    _geom_torsion_atom_site_label_3
    _geom_torsion_atom_site_label_4
    _geom_torsion_site_symmetry_1
    _geom_torsion_site_symmetry_2
    _geom_torsion_site_symmetry_3
    _geom_torsion_site_symmetry_4
    _geom_torsion
    _geom_torsion_publ_flag
    C2 N1 C1 C1 . . . 2_556 7.2(3) ?
    C2 N1 C1 C8 . . . . -171.29(18) ?
    C1 N1 C2 C2 . . . 2_556 8.5(3) ?
    C1 N1 C2 C3 . . . . -168.82(18) ?
    C7 N2 C3 C4 . . . . 0.0(3) ?
    Cd1 N2 C3 C4 . . . . -171.05(15) ?
    C7 N2 C3 C2 . . . . 174.10(18) ?
    Cd1 N2 C3 C2 . . . . 3.0(2) ?
    N1 C2 C3 N2 . . . . -36.1(2) ?
    C2 C2 C3 N2 2_556 . . . 146.7(2) ?
    N1 C2 C3 C4 . . . . 138.1(2) ?
    C2 C2 C3 C4 2_556 . . . -39.0(3) ?
    N2 C3 C4 C5 . . . . -0.5(3) ?
    C2 C3 C4 C5 . . . . -174.32(19) ?
    C3 C4 C5 C6 . . . . 0.1(3) ?
    C4 C5 C6 C7 . . . . 0.6(3) ?
    C3 N2 C7 C6 . . . . 0.8(3) ?
    Cd1 N2 C7 C6 . . . . 172.27(17) ?
    C5 C6 C7 N2 . . . . -1.2(3) ?
    C9 O2 C8 O1 . . . . 5.2(4) ?
    C9 O2 C8 C1 . . . . -172.5(2) ?
    N1 C1 C8 O1 . . . . -41.0(3) ?
    C1 C1 C8 O1 2_556 . . . 140.6(3) ?
    N1 C1 C8 O2 . . . . 136.7(2) ?
    C1 C1 C8 O2 2_556 . . . -41.7(3) ?
loop_
    _geom_hbond_atom_site_label_D
    _geom_hbond_atom_site_label_H
    _geom_hbond_atom_site_label_A
    _geom_hbond_site_symmetry_A
    _geom_hbond_distance_DH
    _geom_hbond_distance_HA
    _geom_hbond_distance_DA
    _geom_hbond_angle_DHA
    C9 H9A Cl1 4_575 0.97 2.69 3.577(3) 151
_shelx_hkl_file
;
  -9   0   1  128.38   26.87
  -9   0   1  143.01   26.71
  -9   0   2   -2.22   27.54
  -9   0   2   -4.33   27.71
  -9   0   3 1336.20   63.36
  -9   0   3 1462.27   67.66
  -9   0   7  243.06   43.70
  -9   0   7  251.36   43.31
  -9   0   8   -5.35   38.95
  -9   0   8    0.93   33.68
  -9  -1   1  137.53   25.94
  -9  -1   1  129.64   21.46
  -9  -1   2  345.45   28.77
  -9  -1   2  310.03   28.84
  -9  -1   3  291.93   28.34
  -9  -1   3  260.01   28.42
  -9  -1   4  183.84   23.47
  -9  -1   4  260.06   28.41
  -9  -1   5   90.69   25.32
  -9  -1   5   91.39   25.57
  -9  -1   6   46.59   29.44
  -9  -1   6   56.34   29.15
  -9  -1   7   90.53   30.09
  -9  -1   7   87.48   30.27
  -9  -1   8  532.69   37.47
  -9  -1   8  518.73   31.20
  -9  -2   1    3.87   21.30
  -9  -2   1    9.61   23.69
  -9  -2   2  539.72   26.25
  -9  -2   2  473.43   26.29
  -9  -2   3   22.82   19.34
  -9  -2   3   16.96   24.15
  -9  -2   4  351.12   24.69
  -9  -2   4  323.22   24.73
  -9  -2   5   41.87   23.47
  -9  -2   5   44.13   23.64
  -9  -2   6  197.71   25.71
  -9  -2   6  193.91   31.14
  -9  -2   7   -3.42   29.01
  -9  -2   7   -0.06   23.62
  -9  -3   1   59.68   24.71
  -9  -3   1   78.68   24.15
  -9  -3   2  100.10   24.61
  -9  -3   2   99.83   24.40
  -9  -3   3  628.00   29.96
  -9  -3   3  750.85   30.06
  -9  -3   4  141.54   24.88
  -9  -3   4  144.03   24.96
  -9  -3   5  152.95   24.87
  -9  -3   5  151.88   24.99
  -9  -3   6  432.26   28.25
  -9  -3   6  437.35   27.82
  -9  -4   1  157.59   24.67
  -9  -4   1  140.91   25.21
  -9  -4   2   29.03   23.90
  -9  -4   2   19.92   23.79
  -9  -4   3  335.59   26.44
  -9  -4   3  331.75   27.25
  -9  -4   4   22.89   23.35
  -9  -4   4  -10.78   24.39
  -9  -4   5  387.11   27.75
  -9  -4   5  387.69   27.01
  -8   0   1    4.85   18.44
  -8   0   1    0.17   15.65
  -8   0   2  344.72   25.36
  -8   0   2  357.61   25.39
  -8   0   3   -2.67   18.72
  -8   0   3    0.50   20.99
  -8   0   4   37.61   19.76
  -8   0   4   39.64   24.51
  -8   0   5    3.27   25.79
  -8   0   5    0.34   22.58
  -8   0   6  176.26   26.10
  -8   0   6  169.23   25.69
  -8   0   7    9.06   22.80
  -8   0   7    1.98   22.90
  -8   0   8  445.89   29.40
  -8   0   8  468.26   29.73
   8   0  -9    5.35   24.04
  -8   0   9   -7.06   23.59
  -8   0   9   -5.72   23.80
  -8   0  10   33.38   29.05
   8   0 -10   36.16   23.98
  -8   1   1  275.09   30.04
  -8   1   1  321.55   31.78
  -8  -1   1  280.11   20.29
  -8  -1   1  308.23   20.05
  -8  -1   2  232.62   21.87
  -8  -1   2  199.79   18.72
  -8  -1   3  245.79   19.63
  -8  -1   3  230.40   19.47
  -8  -1   4  237.99   22.47
  -8  -1   4  238.81   22.11
  -8  -1   5    7.41   22.84
  -8  -1   5    6.03   18.42
  -8  -1   6  405.54   27.05
  -8  -1   6  374.20   23.58
  -8  -1   7  360.73   23.74
  -8   1   7  391.15   48.78
  -8   1   7  356.17   46.91
  -8  -1   7  380.00   23.42
  -8   1   8  334.10   33.53
  -8   1   8  328.73   32.87
  -8  -1   8  299.43   22.98
  -8  -1   8  305.14   23.04
  -8   1   9  133.64   26.88
  -8   1   9  136.03   26.16
   8   1  -9  126.54   21.77
  -8  -1   9  113.18   25.53
   8  -1  -9  137.55   30.13
  -8  -1   9  125.27   20.73
  -8  -1  10   61.39   24.04
   8   1 -10   45.00   24.89
   8  -1 -10   47.78   30.07
  -8   1  10   58.33   24.75
  -8  -2   1  903.14   27.84
  -8  -2   1  961.94   28.08
  -8  -2   2   62.47   18.22
  -8  -2   2   65.80   17.92
  -8  -2   3  900.36   27.59
  -8  -2   3  903.12   27.40
  -8  -2   4    0.60   18.57
  -8  -2   4    1.49   18.49
  -8  -2   5  139.82   24.28
  -8  -2   5  144.65   24.34
  -8  -2   6    2.08   18.84
  -8  -2   6   -2.33   18.71
  -8  -2   7  531.75   24.49
  -8  -2   7  509.01   24.53
  -8  -2   8   29.53   19.86
  -8  -2   8   34.43   19.31
  -8   2   9  414.48   48.83
  -8  -2   9  464.97   25.59
  -8   2   9  428.71   43.56
  -8  -2   9  423.96   25.91
   8   2  -9  397.83   26.47
  -8   2  10   31.65   30.39
  -8  -2  10   42.97   23.65
   8   2 -10   41.26   24.67
   8  -2 -10   35.31   30.29
  -8  -3   1   98.76   19.85
  -8  -3   1  105.87   19.31
  -8  -3   2  434.93   23.17
  -8  -3   2  443.87   22.87
  -8  -3   3  107.06   20.20
  -8  -3   3  124.02   20.33
  -8  -3   4  107.74   24.38
  -8  -3   4  119.90   19.94
  -8  -3   5  224.27   20.76
  -8  -3   5  226.34   20.84
  -8  -3   6  182.24   20.77
  -8  -3   6  192.61   20.47
  -8  -3   7   12.99   19.08
  -8  -3   7   26.51   19.43
  -8  -3   8  326.71   22.65
  -8  -3   8  350.44   22.95
   8   3  -9   95.18   18.57
  -8  -3   9   91.57   24.97
  -8  -3   9  110.43   24.24
  -8  -4   1   14.05   18.96
  -8  -4   1   28.83   18.46
  -8  -4   2  198.19   20.81
  -8  -4   2  216.08   20.35
  -8  -4   3   10.94   18.53
  -8  -4   3    3.62   19.00
  -8  -4   4  443.13   22.90
  -8  -4   4  429.57   22.71
  -8  -4   5   65.61   19.65
  -8  -4   5   79.72   19.64
  -8  -4   6  395.93   22.73
  -8  -4   6  397.83   22.64
  -8  -4   7  133.86   20.54
  -8  -4   7  124.59   20.86
  -8  -4   8  174.79   23.87
  -8  -4   8  165.18   24.86
  -8  -4   9   28.68   23.50
   8   4  -9   38.00   17.64
  -8  -4   9   32.98   24.34
  -8  -5   1  129.53   20.56
  -8  -5   1  142.66   15.05
  -8  -5   2   57.08   13.80
  -8  -5   2   47.50   19.53
  -8  -5   3  199.21   20.81
  -8  -5   3  179.06   20.85
  -8  -5   4  318.26   21.69
  -8  -5   4  312.50   22.27
  -8  -5   5   88.65   20.09
  -8  -5   5   95.18   20.02
  -8  -5   6  149.96   20.98
  -8  -5   6  177.89   20.64
  -8  -5   7  164.01   25.22
  -8  -5   7  178.00   24.76
  -8  -5   8   -9.12   16.57
  -8  -5   8    6.89   24.12
  -8  -6   1  232.67   24.66
  -8  -6   1  191.48   24.89
  -8  -6   2   20.26   14.05
  -8  -6   2   33.65   19.01
  -8  -6   3  194.39   21.25
  -8  -6   3  208.18   23.26
  -8  -6   4   -3.13   21.43
  -8  -6   4   -2.40   16.45
  -8  -6   5  342.47   25.80
  -8  -6   5  289.16   26.11
  -8  -6   6    0.51   16.78
  -8  -6   6    3.58   23.82
  -8  -6   7   61.23   24.08
  -8  -6   7   79.16   24.61
  -8  -7   1  114.73   17.70
  -8  -7   1  103.89   17.61
  -8  -7   2  -11.98   23.92
  -8  -7   2    3.94   23.82
  -8  -7   3   74.18   17.22
  -8  -7   3   62.73   24.40
  -8  -7   4  188.04   24.81
  -8  -7   4  139.85   25.26
  -8  -7   5  182.15   18.80
  -7   0   1 1968.92   40.66
  -7   0   1 2082.19   41.47
  -7   0   2    1.00   18.39
  -7   0   2    0.29   14.87
  -7   0   3  137.46   20.37
  -7   0   3  141.41   20.94
  -7   0   4   -3.16   17.79
  -7   0   4   -1.45   18.13
  -7   0   5  398.86   24.57
  -7   0   5  355.64   21.24
  -7   0   6   -6.79   18.75
  -7   0   6   -0.70   18.22
   7   0  -7 1222.85   33.69
  -7   0   7 1180.90   29.81
  -7   0   7 1335.48   33.38
  -7   0   8   -3.28   15.23
   7   0  -8  -12.93   19.54
  -7   0   9  317.24   21.77
   7   0  -9  302.55   22.38
  -7   0  10   -2.60   19.03
   7   0 -10   -3.90   23.91
   7   0 -11  724.33   27.62
  -7   0  11  808.66   26.98
   7   0 -12    1.28   24.46
  -7   0  12    3.12   23.51
  -7   1   1  925.74   36.53
  -7  -1   1  871.14   25.21
  -7   1   1  851.95   34.77
  -7  -1   1  911.16   28.01
  -7   1   2  731.14   45.32
  -7  -1   2  716.75   26.29
  -7  -1   2  688.15   26.70
  -7   1   2  679.67   43.33
  -7  -1   3  400.75   20.57
  -7  -1   3  399.72   20.46
  -7  -1   4   55.60   18.54
  -7  -1   4   51.88   15.45
  -7  -1   5  156.72   19.66
  -7   1   5  138.37   34.45
  -7  -1   5  127.69   17.02
  -7   1   5  140.95   33.92
  -7  -1   6  693.47   25.81
  -7  -1   6  630.47   22.81
  -7   1   6  669.81   34.18
  -7   1   6  680.80   33.88
  -7  -1   7  103.87   16.93
  -7   1   7  119.47   23.40
  -7   1   7  119.33   23.60
  -7  -1   7  117.88   16.42
   7  -1  -7  123.97   21.52
   7   1  -7  110.65   20.66
   7   1  -8  388.96   20.49
   7  -1  -8  401.88   25.45
  -7   1   8  442.51   25.12
  -7  -1   8  436.08   22.99
   7  -1  -9   69.54   20.57
   7   1  -9   77.28   20.07
  -7   1   9   81.19   19.80
  -7  -1   9   78.57   19.26
   7  -1 -10   12.81   19.71
   7   1 -10    6.14   19.55
  -7  -1  10   19.32   18.89
  -7   1  10    6.62   19.30
   7  -1 -11  240.77   23.36
  -7  -1  11  273.07   21.70
   7   1 -11  255.79   22.38
  -7   1  11  285.19   27.00
   7  -1 -12  329.74   28.29
  -7   1  12  362.09   27.75
   7   1 -12  344.78   27.73
  -7  -1  12  371.27   26.54
  -7  -2   1  120.31   16.27
  -7  -2   1  109.71   16.41
  -7  -2   2  811.63   23.03
  -7  -2   2  788.59   23.58
  -7  -2   3   29.38   15.50
  -7  -2   3   35.49   14.87
  -7  -2   4  194.13   17.38
  -7  -2   4  209.78   20.55
  -7  -2   5   -1.96   18.54
  -7  -2   5   -1.38   14.90
  -7  -2   6  754.48   23.05
  -7  -2   6  811.05   23.22
  -7   2   7    9.26   26.45
  -7  -2   7    5.22   15.53
   7   2  -7    2.38   15.68
  -7   2   7    4.73   26.90
  -7  -2   7    9.43   14.96
   7   2  -8  372.25   21.61
  -7  -2   8  444.47   19.63
  -7   2   8  425.90   27.45
   7  -2  -8  403.42   28.34
  -7  -2   9  224.37   20.40
  -7   2   9  193.91   22.54
   7  -2  -9  194.28   26.38
   7   2  -9  182.36   21.17
  -7   2  10   57.65   20.61
   7   2 -10   80.19   20.17
   7  -2 -10   73.42   24.92
  -7  -2  10   72.01   19.47
   7  -2 -11   -3.49   24.05
   7   2 -11    9.72   23.57
  -7  -2  11    0.51   22.88
  -7   2  11    4.03   23.61
   7   2 -12  316.29   27.41
  -7  -3   1  251.39   17.50
  -7  -3   1  254.32   17.65
  -7  -3   2  221.92   17.59
  -7  -3   2  236.58   17.27
  -7  -3   3   16.70   15.31
  -7  -3   3   12.73   14.92
  -7  -3   4  820.58   22.72
  -7  -3   4  858.21   23.16
  -7  -3   5  136.43   16.55
  -7  -3   5  139.44   16.77
  -7  -3   6  512.17   19.92
  -7  -3   6  468.86   16.56
  -7  -3   7  387.79   18.92
  -7  -3   7  357.59   18.83
   7   3  -7  370.84   19.46
   7  -3  -8  231.93   46.81
  -7  -3   8  223.53   20.22
   7   3  -8  215.69   20.97
  -7   3   8  220.13   41.22
  -7  -3   9   10.73   18.42
   7  -3  -9    0.75   27.16
  -7   3   9    7.54   26.54
   7   3  -9    2.08   13.78
  -7  -3  10  218.73   21.08
  -7   3  10  206.19   23.23
   7   3 -10  212.89   21.74
   7  -3 -10  223.52   23.35
   7   3 -11   44.30   24.25
   7  -3 -11   47.95   24.48
  -7   3  11   53.49   29.62
  -7  -3  11   40.60   16.79
  -7  -4   1  467.99   18.82
  -7  -4   1  455.36   19.44
  -7  -4   2   12.19   15.30
  -7  -4   2   13.79   10.98
  -7  -4   3 1042.39   23.55
  -7  -4   3 1012.39   23.89
  -7  -4   4  701.79   21.68
  -7  -4   4  642.48   21.03
  -7  -4   5  329.08   18.37
  -7  -4   5  296.56   14.51
  -7  -4   6   39.83   15.74
  -7  -4   6   40.39   15.56
  -7  -4   7  234.87   20.50
   7   4  -7  224.50   15.82
  -7  -4   7  223.65   20.52
  -7  -4   8   30.32   18.74
   7   4  -8    9.19   19.98
   7   4  -9  270.43   22.40
  -7   4   9  290.85   37.41
   7  -4  -9  287.03   37.58
  -7  -4   9  330.88   21.14
  -7  -4  10  101.56   17.20
   7   4 -10  114.35   22.93
   7  -4 -10  113.27   31.33
  -7   4  10  104.21   27.79
   7   4 -11   90.08   25.56
  -7  -4  11  110.71   24.13
  -7   4  11   95.07   26.03
   7  -4 -11  104.18   31.50
  -7  -5   1   42.56   10.90
  -7  -5   1   26.38   15.68
  -7  -5   2  141.79   16.67
  -7  -5   2  132.36   16.73
  -7  -5   3 1045.79   23.00
  -7  -5   3 1024.77   23.69
  -7  -5   4   -1.74   15.50
  -7  -5   4    4.15   10.88
  -7  -5   5  685.87   23.88
  -7  -5   5  662.54   22.13
  -7  -5   6    5.43   19.08
  -7  -5   6   22.87   13.56
  -7  -5   7  211.53   20.67
   7   5  -7  214.47   21.24
  -7  -5   7  210.72   20.94
   7   5  -8    9.74   14.11
  -7  -5   8   14.98   13.36
  -7  -5   8   -3.28   14.12
   7   5  -9  576.44   24.29
  -7  -5   9  586.39   23.30
  -7   5  10   67.84   34.66
   7  -5 -10   61.67   35.42
  -7  -5  10   88.26   23.57
   7   5 -10   82.31   17.59
  -7  -6   1   72.19   19.24
  -7  -6   1   64.27   19.35
  -7  -6   2  166.96   14.48
  -7  -6   2  144.71   20.15
  -7  -6   3   42.69   19.00
  -7  -6   3   18.44   19.26
  -7  -6   4  556.74   22.67
  -7  -6   4  520.41   22.31
  -7  -6   5   64.28   19.85
  -7  -6   5   61.90   14.36
  -7  -6   6  201.17   20.45
  -7  -6   6  171.69   15.54
   7   6  -7   10.15   19.83
  -7  -6   7   13.08   19.00
  -7  -6   7   -1.49   19.76
   7   6  -8  267.42   17.52
  -7  -6   8  285.70   21.65
  -7  -6   8  298.42   17.11
   7   6  -9   61.36   24.67
  -7  -6   9   65.25   23.66
  -7  -7   1   21.59   19.02
  -7  -7   1    1.68   19.27
  -7  -7   2  232.99   20.62
  -7  -7   2  257.56   20.88
  -7  -7   3  211.17   15.81
  -7  -7   3  215.42   21.00
  -7  -7   4  462.74   22.63
  -7  -7   4  414.83   17.61
  -7  -7   5   60.16   19.94
  -7  -7   5   64.24   19.82
  -7  -7   6   27.79   19.74
  -7  -7   6   41.14   20.03
  -7  -7   7   51.63   16.64
  -7  -7   7   71.74   23.43
  -7  -7   8  114.52   18.12
  -7  -7   8  125.34   18.31
   7   7  -8  132.41   18.31
  -7  -8   1   84.26   23.89
  -7  -8   1   80.90   17.10
  -7  -8   2    4.88   16.37
  -7  -8   2    3.61   21.59
  -7  -8   3  345.95   17.34
  -7  -8   3  414.89   24.10
  -7  -8   4   29.54   23.36
  -7  -8   4   11.25   23.44
  -7  -8   5  409.36   26.06
  -7  -8   5  407.86   26.36
  -7  -8   6   20.65   23.53
  -7  -8   6   -9.00   24.01
  -6   0   1   -3.02   14.43
  -6   0   1    3.50   14.67
  -6   0   2 1013.09   28.55
  -6   0   2  992.76   30.13
  -6   0   3   -2.04   14.29
  -6   0   3   -3.07   14.23
  -6   0   4  696.22   25.52
  -6   0   4  713.40   25.73
  -6   0   5   -0.23   14.02
  -6   0   5    3.63   11.91
   6   0  -6 1626.42   33.09
  -6   0   6 1725.06   32.58
   6   0  -7    2.56   15.38
  -6   0   7   -9.23   14.99
   6   0  -8   30.52   15.80
  -6   0   8   21.24   18.51
   6   0  -9   -6.75   15.59
  -6   0   9    3.65   14.90
  -6   0  10   57.97   15.74
   6   0 -10   47.50   16.22
  -6   0  11    6.62   18.54
   6   0 -11   -3.56   19.25
  -6   0  12 1046.49   27.31
   6   0 -12  867.79   22.50
   6   0 -13  -15.50   24.00
  -6   0  13   -5.77   23.65
  -6   1   1  827.49   31.66
  -6   1   1  876.12   33.11
  -6  -1   1  852.80   22.79
  -6  -1   1  824.92   22.81
  -6   1   2  312.47   27.75
  -6  -1   2  300.97   18.76
  -6  -1   2  298.45   16.55
  -6   1   2  298.11   27.59
  -6   1   3   52.40   22.44
  -6  -1   3   55.24   15.42
  -6   1   3   62.47   23.18
  -6  -1   3   54.97   12.69
  -6  -1   4  371.45   17.48
  -6   1   4  378.08   29.91
  -6   1   4  342.61   28.58
  -6  -1   4  374.90   17.53
  -6  -1   5  501.05   18.91
  -6   1   5  502.82   25.24
  -6  -1   5  473.03   18.48
  -6   1   5  502.70   27.22
   6   1  -5  515.48   19.61
   6   1  -6  406.15   23.09
  -6   1   6  453.99   24.71
   6  -1  -6  417.11   22.46
  -6  -1   6  441.05   19.60
   6  -1  -7  126.59   20.48
  -6   1   7  140.68   19.82
   6   1  -7  119.52   16.81
  -6  -1   7  130.74   16.43
   6  -1  -8    4.59   18.80
  -6   1   8    4.09   14.67
   6   1  -8   12.53   15.40
  -6  -1   8    8.00   14.89
   6   1  -9  130.74   12.71
   6  -1  -9  135.11   17.46
  -6   1   9  150.84   16.88
  -6  -1   9  143.51   16.44
  -6  -1  10   99.85   16.21
   6   1 -10   81.73   16.78
   6  -1 -10   88.66   17.02
  -6   1  10   99.78   16.47
   6   1 -11  273.16   21.67
  -6  -1  11  298.39   21.10
   6  -1 -11  272.24   21.74
  -6   1  11  324.65   21.22
  -6   1  12  335.98   22.63
   6   1 -12  323.38   22.58
   6  -1 -12  336.86   22.86
  -6  -1  12  332.48   21.75
  -6  -1  13   18.02   16.40
   6  -1 -13   12.28   24.32
   6   1 -13   11.30   24.10
  -6   1  13   19.30   23.26
  -6  -2   1  863.97   21.76
  -6  -2   1  902.34   21.41
  -6  -2   2  209.67   14.49
  -6  -2   2  211.72   14.69
  -6  -2   3  207.20   14.28
  -6  -2   3  200.97   14.72
  -6  -2   4  204.07   14.66
  -6  -2   4  212.53   14.67
   6   2  -5  804.15   21.61
  -6  -2   5  857.90   21.39
  -6  -2   5  739.43   20.75
   6  -2  -6  265.84   27.64
  -6   2   6  281.19   27.51
   6   2  -6  248.84   17.91
  -6  -2   6  281.43   17.49
   6   2  -7  929.14   23.64
  -6   2   7  998.20   32.35
   6  -2  -7  879.16   31.65
  -6  -2   7  984.05   23.48
  -6  -2   8   21.94   14.78
   6  -2  -8   16.59   19.19
  -6   2   8   20.21   18.57
   6   2  -8   25.19   11.10
   6   2  -9  477.60   19.88
   6  -2  -9  497.02   24.87
  -6   2   9  524.89   21.63
  -6  -2   9  494.39   16.13
  -6  -2  10   10.35   18.10
   6  -2 -10    5.39   19.27
   6   2 -10   10.42   13.35
  -6   2  10   -0.17   22.89
  -6   2  11  369.68   22.45
   6   2 -11  348.58   22.14
  -6  -2  11  360.95   21.58
   6  -2 -11  346.00   22.99
   6  -2 -12    7.05   19.98
  -6   2  12    8.22   19.36
  -6  -2  12   18.26   13.54
   6   2 -12   11.59   19.71
  -6   2  13   26.29   24.51
   6   2 -13   32.54   24.44
  -6  -2  13   27.33   23.74
   6  -2 -13   36.30   24.18
  -6  -3   1  766.80   19.67
  -6  -3   1  745.03   19.32
  -6  -3   2  207.38   14.19
  -6  -3   2  197.60   14.23
  -6  -3   3  552.65   17.85
  -6  -3   3  533.59   17.59
  -6  -3   4  472.29   17.15
  -6  -3   4  424.43   16.98
  -6  -3   5   38.66   15.71
   6   3  -5   38.16   15.68
  -6  -3   5   38.02   15.20
  -6  -3   6 1588.82   26.84
   6   3  -6 1462.41   27.36
  -6  -3   7  700.26   20.76
   6   3  -7  638.67   21.10
   6  -3  -7  636.17   33.63
  -6   3   7  665.86   33.21
   6  -3  -8   24.72   19.37
   6   3  -8   21.16   10.86
  -6  -3   8   32.66   15.16
  -6   3   8   29.42   18.94
   6  -3  -9  665.86   27.30
  -6  -3   9  725.29   20.51
  -6   3   9  636.38   24.57
   6   3  -9  661.94   21.19
   6  -3 -10   94.38   20.65
  -6   3  10  100.60   20.16
  -6  -3  10  111.44   19.30
   6   3 -10  106.90   19.71
  -6  -3  11  226.82   15.55
   6  -3 -11  252.11   22.26
   6   3 -11  211.37   21.57
  -6   3  11  251.53   21.92
   6   3 -12  284.85   25.65
  -6  -3  12  260.66   24.70
  -6   3  12  274.51   25.90
   6  -3 -12  247.29   26.21
  -6  -4   1  815.78   21.34
  -6  -4   1  813.44   21.12
  -6  -4   2  223.02   16.76
  -6  -4   2  225.30   17.09
  -6  -4   3   21.58   15.13
  -6  -4   3   34.20   15.27
  -6  -4   4 1115.98   23.42
  -6  -4   4 1202.45   24.11
  -6  -4   5   88.51   16.12
   6   4  -5  101.48   16.32
  -6  -4   5  109.25   15.95
  -6  -4   6  727.29   20.97
   6   4  -6  749.67   21.59
  -6  -4   6  780.78   20.81
   6   4  -7   38.34   15.87
  -6  -4   7   34.27   15.37
  -6   4   7   29.46   27.03
   6  -4  -7   31.61   27.70
   6   4  -8  701.22   21.24
  -6   4   8  659.43   32.55
  -6  -4   8  751.23   20.74
   6  -4  -8  648.64   30.11
   6  -4  -9   91.36   20.41
   6   4  -9   95.63   14.36
  -6  -4   9   81.63   19.52
  -6   4   9   91.79   20.23
   6  -4 -10  518.66   25.86
  -6   4  10  576.85   29.30
  -6  -4  10  518.38   17.81
   6   4 -10  569.40   23.12
   6  -4 -11   30.50   19.89
  -6  -4  11   40.69   19.32
  -6   4  11   31.81   19.89
   6   4 -11   22.99   19.91
  -6   4  12  221.51   26.52
  -6  -4  12  232.82   18.45
   6  -4 -12  245.39   25.98
   6   4 -12  234.14   18.93
  -6  -5   1 1246.35   23.34
  -6  -5   1 1251.04   21.09
  -6  -5   2  184.16   16.28
  -6  -5   2  156.52   16.31
  -6  -5   3  396.60   18.09
  -6  -5   3  432.75   18.53
  -6  -5   4  369.58   14.51
  -6  -5   4  390.61   14.76
  -6  -5   5  167.65   16.69
  -6  -5   5  177.75   16.67
   6   5  -6    3.59   15.41
  -6  -5   6   -1.21   10.87
  -6  -5   6   -3.08   15.06
   6  -5  -7  258.20   44.93
   6   5  -7  267.44   17.75
  -6  -5   7  289.96   17.29
  -6  -5   8  333.81   15.56
  -6   5   8  299.14   29.71
   6  -5  -8  314.34   28.53
   6   5  -8  320.50   19.69
   6   5  -9   46.58   19.39
   6  -5  -9   46.52   23.87
  -6  -5   9   50.88   18.74
  -6   5   9   34.83   23.58
  -6  -5  10   93.80   19.79
   6   5 -10  100.70   14.68
  -6   5  10   95.72   20.31
   6  -5 -10   89.07   20.80
   6  -5 -11   80.19   24.23
  -6  -5  11   64.09   17.21
  -6   5  11   80.03   29.22
   6   5 -11   68.44   24.52
  -6  -6   1 1023.65   21.88
  -6  -6   1 1058.95   22.46
  -6  -6   2   -2.82   10.94
  -6  -6   2    8.08   15.25
  -6  -6   3 1040.82   22.49
  -6  -6   3 1018.86   21.84
  -6  -6   4   14.35   15.34
  -6  -6   4   21.96   11.10
  -6  -6   5   15.65   15.46
  -6  -6   5    9.16   11.02
   6   6  -6    2.66   11.00
  -6  -6   6    1.84   15.15
  -6  -6   6    0.89   11.00
  -6  -6   7  165.83   19.71
   6   6  -7  192.89   19.88
  -6  -6   8   76.46   19.03
   6   6  -8   76.78   14.20
   6  -6  -8   78.05   28.54
   6  -6  -8   74.01   28.35
   6  -6  -9  280.26   27.85
   6   6  -9  250.06   21.48
  -6   6   9  274.31   27.36
  -6  -6   9  261.36   15.56
  -6  -6  10   13.02   23.13
  -6   6  10   23.22   23.21
   6  -6 -10   12.71   29.23
   6   6 -10   15.19   17.10
  -6  -6  11   70.20   23.69
  -6   6  11   39.10   29.36
   6  -6 -11   44.36   24.47
   6   6 -11   48.55   24.64
  -6  -7   1  172.99   17.06
  -6  -7   1  206.04   16.83
  -6  -7   2   34.78   11.47
  -6  -7   2   40.85   15.81
  -6  -7   3  596.63   16.54
  -6  -7   3  667.95   17.13
  -6  -7   4  236.17   13.64
  -6  -7   4  267.83   17.66
  -6  -7   5   88.18   14.05
  -6  -7   5   83.68   19.49
   6   7  -6   36.44   13.88
  -6  -7   6   41.88   18.97
  -6  -7   6   41.17   13.79
  -6  -7   7   66.05   14.11
   6   7  -7   65.93   14.16
   6  -7  -7   65.87   37.77
  -6  -7   7   59.87   19.15
   6  -7  -7   58.13   37.40
  -6  -7   8  161.94   15.27
   6  -7  -8  193.97   30.90
   6   7  -8  149.59   21.09
   6  -7  -8  178.46   30.43
   6   7  -9  401.11   26.61
   6  -7  -9  434.80   34.63
  -6  -7   9  374.43   19.21
   6  -7  -9  404.57   33.68
  -6   7   9  361.45   34.05
  -6  -7  10   61.53   23.86
   6  -7 -10   61.49   30.02
   6   7 -10   56.44   24.65
  -6   7  10   62.89   24.95
  -6  -8   1   -4.88   19.07
   6  -8  -1    3.00   40.79
   6  -8  -1   -0.34   40.30
  -6  -8   1    9.53   13.07
  -6  -8   2  332.31   21.55
  -6  -8   2  370.67   21.20
  -6  -8   3   28.30   19.21
  -6  -8   3   20.67   19.44
  -6  -8   4  456.70   22.05
  -6  -8   4  439.35   16.58
  -6  -8   5   79.32   14.23
  -6  -8   5   78.29   14.43
  -6  -8   6  262.43   16.05
  -6  -8   6  279.85   16.36
  -6  -8   7  -12.61   19.79
  -6  -8   7    1.94   13.47
   6   8  -7   24.33   19.47
   6  -8  -7   -0.49   31.17
   6  -8  -7    2.09   30.80
  -6  -8   8  396.96   19.86
  -6  -8   8  424.74   19.41
   6  -8  -8  409.19   35.63
   6  -8  -8  479.88   36.83
   6   8  -8  367.35   20.33
  -6  -9   1   46.56   19.20
   6  -9  -1   21.14   30.85
  -6  -9   1   22.65   19.29
   6  -9  -1   16.44   27.80
   6  -9  -2  126.24   37.10
  -6  -9   2  135.94   20.32
  -6  -9   2  117.35   15.05
   6  -9  -2  126.67   42.26
  -6  -9   3  187.62   21.02
  -6  -9   3  210.76   21.25
  -6  -9   4   95.94   20.33
  -6  -9   4   95.40   20.51
  -6  -9   5   52.41   21.54
  -6  -9   5   31.31   23.39
  -6  -9   6  261.15   18.95
  -6  -9   6  257.36   19.14
   6  -9  -6  277.85   46.77
   6  -9  -6  264.96   46.54
  -6  -9   7   80.42   24.26
   6  -9  -7   97.11   35.84
  -6  -9   7   87.45   17.84
   6  -9  -7   89.81   35.60
   6   9  -7   70.39   25.18
   6 -10  -1  165.28   32.55
  -6 -10   1  153.55   24.80
   6 -10  -1  158.21   32.64
  -6 -10   1  142.73   25.03
   6 -10  -2    7.43   33.92
   6 -10  -2    7.06   34.09
  -6 -10   2    6.79   16.91
  -6 -10   2    6.00   17.07
   6 -10  -3  225.13   42.64
  -6 -10   3  201.53   19.05
   6 -10  -3  229.58   38.76
  -6 -10   3  196.67   19.31
  -5   0   1 1020.85   29.21
  -5   0   1 1071.77   29.42
  -5   0   2    1.17   14.36
  -5   0   2    1.07   11.42
  -5   0   3 1963.97   39.32
  -5   0   3 1816.18   36.90
  -5   0   4   -1.41   11.43
  -5   0   4   -1.21   11.77
   5   0  -4   -0.87   14.81
   5   0  -5 2484.03   39.36
  -5   0   5 2634.53   39.18
   5   0  -6    3.60   11.89
  -5   0   6   -0.66   14.27
   5   0  -7  609.03   19.70
  -5   0   7  659.41   19.56
  -5   0   8   -5.32   11.62
   5   0  -8   -2.99   12.12
   5   0  -9  417.93   19.19
  -5   0   9  444.49   18.96
   5   0 -10   -2.75   10.88
  -5   0  10    4.26   15.10
   5   0 -11  409.61   18.87
  -5   0  11  423.81   19.01
   5   0 -12   -0.51   18.95
  -5   0  12    2.45   13.18
   5   0 -13  109.45   20.41
  -5   0  13  118.10   19.82
   5   0 -14   30.77   23.16
  -5  -1   1  454.50   18.42
  -5  -1   1  467.26   18.41
  -5   1   1  524.59   28.52
  -5   1   1  463.09   25.87
  -5   1   2    9.02   18.48
  -5  -1   2   11.20   14.00
  -5  -1   2    7.88   11.85
  -5   1   2   10.47   16.77
  -5  -1   3 1010.69   25.04
  -5   1   3 1026.34   47.36
  -5  -1   3 1039.13   25.31
  -5   1   3 1094.25   43.10
  -5  -1   4 1477.20   28.39
  -5   1   4 1229.56   37.69
  -5   1   4 1387.57   38.93
  -5  -1   4 1359.34   27.62
   5   1  -4 1418.67   28.62
  -5   1   5 2369.88   43.41
   5   1  -5 2184.28   33.74
   5  -1  -5 2238.17   43.67
  -5  -1   5 2305.16   33.67
  -5   1   6  629.98   21.23
   5   1  -6  598.83   19.37
   5  -1  -6  596.06   21.73
  -5  -1   6  620.03   19.02
   5   1  -7  924.75   21.77
  -5  -1   7  997.24   21.83
  -5   1   7 1009.78   24.01
   5  -1  -7  945.53   24.16
   5  -1  -8    4.37   15.12
   5   1  -8    7.77   10.71
  -5  -1   8    9.33   14.78
  -5   1   8   14.09   14.72
  -5  -1   9  225.22   16.99
   5  -1  -9  201.92   17.23
  -5   1   9  220.77   17.07
   5   1  -9  201.30   17.12
   5   1 -10 1525.63   26.70
  -5  -1  10 1597.66   26.78
   5  -1 -10 1517.61   27.51
  -5   1  10 1601.50   27.85
  -5   1  11   38.78   15.63
   5  -1 -11   53.16   15.39
  -5  -1  11   35.89   15.51
   5   1 -11   33.78   15.92
   5  -1 -12  114.71   14.95
   5   1 -12  121.77   20.00
  -5  -1  12  118.72   14.47
  -5   1  12  131.54   14.58
   5   1 -13   25.04   13.71
  -5  -1  13   13.64   19.02
  -5   1  13   39.23   19.03
   5  -1 -13   16.61   13.79
  -5  -2   1  169.34   14.05
  -5  -2   1  178.67   13.76
  -5  -2   2  519.81   18.06
  -5  -2   2  541.46   18.41
  -5  -2   3    8.17   11.80
  -5  -2   3   13.73   11.71
  -5  -2   4 1938.60   28.32
   5   2  -4 2033.31   31.26
  -5  -2   4 2206.36   31.60
   5  -2  -5   52.60   18.55
  -5  -2   5   50.73   12.16
   5   2  -5   48.97   12.62
  -5   2   5   55.35   18.24
  -5   2   6 1103.07   30.59
   5  -2  -6 1070.77   30.83
  -5  -2   6 1088.54   22.04
   5   2  -6 1048.02   22.36
   5   2  -7   -0.63   12.01
   5  -2  -7    3.02   12.08
  -5   2   7   -0.04   11.98
  -5  -2   7   -0.24   11.60
   5  -2  -8  334.67   18.85
  -5  -2   8  372.38   17.77
   5   2  -8  343.44   18.02
  -5   2   8  357.88   18.88
  -5  -2   9   55.17   15.18
   5   2  -9   48.91   11.33
   5  -2  -9   44.83   15.47
  -5   2   9   45.21   15.41
  -5  -2  10 1489.90   25.76
   5  -2 -10 1417.49   27.28
  -5   2  10 1416.64   27.48
   5   2 -10 1296.00   22.29
  -5   2  11   58.74   13.84
   5   2 -11   52.49   19.61
  -5  -2  11   62.11   19.09
   5  -2 -11   61.41   17.58
  -5   2  12  378.38   22.05
   5   2 -12  347.10   21.80
   5  -2 -12  336.42   21.82
  -5  -2  12  329.41   21.66
  -5  -2  13    2.60   15.90
   5   2 -13   -9.68   21.86
  -5   2  13   17.93   22.95
   5  -2 -13    6.64   16.28
  -5  -3   1   99.29   13.06
  -5  -3   1  104.64   12.80
  -5  -3   2 1205.26   22.84
  -5  -3   2 1286.85   23.69
  -5  -3   3    3.03    8.30
  -5  -3   3    6.70   11.76
   5   3  -4    1.86    8.40
  -5  -3   4    2.88    8.29
  -5  -3   4    6.49   11.58
  -5   3   5  341.29   33.04
   5   3  -5  352.45   15.94
   5  -3  -5  361.92   35.44
  -5  -3   5  364.96   15.68
   5   3  -6    1.77   11.93
  -5   3   6    3.72   14.62
  -5  -3   6   10.05   11.72
   5  -3  -6    8.48   14.84
   5   3  -7  105.87   13.36
  -5   3   7  109.55   14.21
   5  -3  -7  117.06   14.02
  -5  -3   7  115.37   12.91
  -5   3   8  606.88   22.09
   5  -3  -8  548.46   21.71
   5   3  -8  573.10   19.46
  -5  -3   8  593.48   19.31
   5   3  -9  464.19   18.90
  -5   3   9  481.53   20.50
  -5  -3   9  508.45   18.82
   5  -3  -9  454.12   20.23
   5   3 -10   72.46   16.07
  -5  -3  10   90.02   11.72
   5  -3 -10   84.05   16.24
  -5   3  10   91.14   12.01
  -5   3  11  613.64   19.39
   5  -3 -11  620.65   23.75
   5   3 -11  683.52   23.43
  -5  -3  11  685.91   23.14
   5  -3 -12  253.45   21.34
  -5  -3  12  221.69   21.40
   5   3 -12  261.56   21.33
  -5   3  12  251.45   21.74
  -5   3  13   95.74   17.41
  -5  -3  13  110.91   24.17
   5   3 -13   83.55   24.58
   5  -3 -13  102.23   17.34
  -5  -4   1  870.53   19.56
  -5  -4   1  863.04   19.88
  -5  -4   2  620.03   15.73
  -5  -4   2  678.10   18.27
  -5  -4   3  396.69   16.06
  -5  -4   3  391.49   15.66
  -5  -4   4   23.17   12.09
  -5  -4   4   14.43   11.85
   5   4  -4   27.25   12.18
  -5  -4   5  910.48   19.75
   5   4  -5  880.03   19.96
   5   4  -6    2.10   12.05
  -5   4   6    3.01   14.22
   5  -4  -6   -1.26   14.80
  -5  -4   6   -2.13   11.76
  -5   4   7  596.10   26.41
   5  -4  -7  560.75   23.36
  -5  -4   7  608.87   19.27
   5   4  -7  542.72   19.57
   5  -4  -8  195.11   17.84
  -5  -4   8  188.54   16.33
  -5   4   8  198.07   17.58
   5   4  -8  186.55   16.55
  -5   4   9  276.80   18.49
   5   4  -9  238.89   13.25
   5  -4  -9  270.57   18.36
  -5  -4   9  289.28   17.11
  -5   4  10  121.30   16.84
   5   4 -10  120.89   16.47
   5  -4 -10  104.52   16.69
  -5  -4  10  111.23   16.45
  -5  -4  11  201.55   20.16
   5   4 -11  178.23   20.63
   5  -4 -11  205.64   20.57
  -5   4  11  198.01   20.75
  -5  -4  12   15.23   19.56
   5   4 -12   21.14   19.65
   5  -4 -12    9.51   13.40
  -5   4  12   20.69   19.39
  -5  -4  13  210.03   25.09
   5   4 -13  193.79   25.22
  -5   4  13  204.71   25.59
   5  -4 -13  190.74   25.07
  -5  -5   1 1532.14   23.62
  -5  -5   1 1583.24   23.25
  -5  -5   2  436.46   15.95
  -5  -5   2  440.03   15.64
  -5  -5   3  421.23   13.24
  -5  -5   3  399.27   13.15
  -5  -5   4  742.82   18.12
  -5  -5   4  737.93   18.14
   5   5  -4  718.80   18.76
   5  -5  -5   79.62   28.23
   5  -5  -5   79.73   26.65
   5   5  -5   87.24   11.52
  -5  -5   5   67.86   11.44
  -5  -5   5   90.60   15.43
   5  -5  -6  333.46   24.73
  -5   5   6  357.51   27.38
   5   5  -6  354.36   18.08
   5  -5  -6  415.85   25.60
  -5  -5   6  377.36   13.90
   5  -5  -7  719.76   25.51
   5   5  -7  785.29   18.18
  -5  -5   7  839.93   17.56
  -5   5   7  809.90   29.20
  -5  -5   8  203.24   12.64
   5   5  -8  192.22   16.88
  -5   5   8  196.29   18.03
   5  -5  -8  183.59   17.86
   5  -5  -9  338.29   19.32
  -5   5   9  329.48   19.71
   5   5  -9  307.18   14.21
  -5  -5   9  348.85   17.59
   5   5 -10   45.12   19.14
  -5  -5  10   54.98   19.06
   5  -5 -10   63.66   19.53
  -5   5  10   68.33   19.61
   5  -5 -11   64.30   19.36
  -5  -5  11   68.71   13.94
  -5   5  11   53.03   19.87
   5   5 -11   40.91   14.34
   5  -5 -12   35.86   23.40
   5   5 -12   38.58   23.94
  -5  -5  12   40.74   23.96
  -5   5  12   35.09   24.07
  -5  -6   1  163.71   16.09
  -5  -6   1  138.49   12.15
   5  -6  -1  149.24   24.55
   5  -6  -1  146.89   25.04
  -5  -6   2 2267.04   28.59
   5  -6  -2 2056.48   89.41
  -5  -6   2 2163.19   26.07
  -5  -6   3  350.87   13.61
  -5  -6   3  340.99   13.84
  -5  -6   4  590.78   19.14
  -5  -6   4  597.46   19.14
   5  -6  -4  544.14   43.02
   5  -6  -4  582.32   44.07
   5  -6  -5   32.34   22.40
  -5  -6   5   36.61   10.92
  -5  -6   5   30.77   11.05
   5  -6  -5   24.96   21.78
   5   6  -5   28.13   11.18
   5  -6  -6  394.37   24.76
   5   6  -6  394.66   18.01
  -5  -6   6  407.81   14.33
   5  -6  -6  414.29   25.39
  -5  -6   7    1.71   10.68
  -5   6   7    7.59   14.89
   5   6  -7    8.62   10.85
   5  -6  -7    8.88   18.45
  -5   6   8  782.45   25.77
   5   6  -8  768.23   20.68
  -5  -6   8  820.84   21.06
   5  -6  -8  766.00   24.96
   5   6  -9   -1.42   19.30
  -5   6   9   23.18   18.59
   5  -6  -9   16.12   19.29
  -5  -6   9   17.21   18.63
   5  -6 -10   62.29   19.84
   5   6 -10   85.16   13.72
  -5  -6  10   66.76   19.33
  -5   6  10   73.40   19.65
   5   6 -11   40.25   21.70
  -5   6  11   54.73   21.78
  -5  -6  11   48.99   13.81
   5  -6 -11   33.12   22.11
   5  -6 -12  197.71   19.17
   5   6 -12  248.23   18.95
   5  -7  -1  413.46   26.03
  -5  -7   1  376.70   14.37
   5  -7  -1  401.30   28.10
  -5  -7   1  426.09   18.46
   5  -7  -2  710.03   33.96
   5  -7  -2  702.76   34.08
  -5  -7   2  673.79   19.57
  -5  -7   2  710.19   16.55
   5  -7  -3  116.39   24.20
  -5  -7   3  108.67   11.72
   5  -7  -3  117.86   23.99
  -5  -7   3  100.63   16.57
  -5  -7   4  451.57   14.62
   5  -7  -4  470.06   29.85
   5  -7  -4  462.84   27.82
  -5  -7   4  485.85   18.31
  -5  -7   5   98.87   16.05
   5  -7  -5  115.05   20.77
   5   7  -5   95.77   16.27
  -5  -7   5  101.05   16.09
   5  -7  -5  104.88   20.26
  -5  -7   6  291.43   13.50
   5  -7  -6  301.86   23.58
  -5  -7   6  303.96   13.80
   5  -7  -6  327.27   24.00
   5   7  -6  279.33   14.01
   5   7  -7  163.68   12.95
  -5  -7   7  191.15   16.92
   5  -7  -7  204.05   18.81
   5  -7  -7  197.32   21.86
   5  -7  -8  134.38   21.28
   5   7  -8  101.99   19.92
  -5   7   8  132.37   24.49
   5  -7  -8  126.93   20.48
  -5  -7   8  140.85   19.28
   5  -7  -9   59.64   20.03
   5   7  -9   70.18   19.48
  -5  -7   9   56.69   19.48
  -5   7   9   55.24   20.04
  -5  -7  10   33.32   20.61
  -5   7  10   11.20   23.71
   5  -7 -10    2.18   19.09
   5   7 -10   -0.25   19.23
  -5   7  11   37.28   23.85
   5  -7 -11   39.24   24.09
  -5  -7  11   32.56   16.90
   5   7 -11   49.19   24.26
   5  -8  -1  411.99   25.23
   5  -8  -1  395.97   24.79
  -5  -8   1  393.33   18.05
  -5  -8   1  417.71   14.47
   5  -8  -2    4.70   18.95
  -5  -8   2   54.62   15.94
  -5  -8   2    8.22   15.48
   5  -8  -2    2.75   18.77
  -5  -8   3  255.27   17.09
   5  -8  -3  206.98   22.35
  -5  -8   3  204.23   17.29
   5  -8  -3  204.02   25.43
  -5  -8   4   77.82   12.02
   5  -8  -4   91.49   20.48
  -5  -8   4   93.97   11.92
   5  -8  -4   95.29   23.66
   5   8  -5   25.65   15.87
   5  -8  -5   20.83   18.98
  -5  -8   5    1.93   18.00
   5  -8  -5   13.83   19.52
  -5  -8   5   18.49   15.41
  -5  -8   6   54.72   19.26
   5   8  -6   26.24   19.51
   5  -8  -6   60.75   24.05
   5  -8  -6   58.88   24.06
  -5  -8   6   60.54   19.10
   5  -8  -7  514.28   26.46
  -5  -8   7  662.95   22.62
   5  -8  -7  649.53   30.69
   5   8  -7  559.89   18.45
  -5  -8   8  -15.15   18.93
   5  -8  -8    5.36   23.55
   5   8  -8   -0.71   13.81
   5  -8  -8    3.78   23.89
   5  -8  -9  233.05   25.26
   5   8  -9  208.74   18.07
  -5  -8   9  220.15   24.18
   5  -8  -9  238.32   31.14
  -5   8   9  211.51   25.67
  -5   8  10   28.99   28.70
   5   8 -10   15.29   23.82
   5  -8 -10    5.39   24.26
  -5  -8  10   37.79   16.36
  -5  -9   1  284.27   15.56
   5  -9  -1  263.89   23.36
   5  -9  -1  271.36   26.80
  -5  -9   1  246.68   20.55
   5  -9  -2  187.96   25.87
   5  -9  -2  199.69   25.76
  -5  -9   2  194.39   15.12
  -5  -9   2  184.52   20.04
  -5  -9   3  208.24   14.94
   5  -9  -3  209.94   25.99
   5  -9  -3  202.10   22.62
  -5  -9   3  214.49   20.34
   5  -9  -4    6.33   23.04
  -5  -9   4    8.44   13.38
   5  -9  -4   -2.29   23.52
  -5  -9   4    0.81   18.86
   5  -9  -5   29.60   23.59
   5  -9  -5   20.88   19.74
  -5  -9   5   33.11   19.30
  -5  -9   5   27.05   13.44
  -5  -9   6   22.43   19.02
   5  -9  -6    4.60   19.28
  -5  -9   6  -11.33   19.55
   5  -9  -6    2.07   23.79
   5   9  -6   -5.68   13.77
   5   9  -7  135.77   15.39
   5  -9  -7  165.74   25.71
  -5  -9   7  148.15   14.87
  -5  -9   7  157.43   15.00
   5  -9  -7  155.36   26.15
  -5  -9   8   75.66   17.30
   5  -9  -8  100.59   30.22
   5   9  -8   72.39   17.57
   5  -9  -8   93.69   24.33
   5 -10  -1    6.32   19.45
  -5 -10   1    8.77   19.23
   5 -10  -1    9.63   19.50
  -5 -10   1    7.26   13.34
  -5 -10   2  198.87   15.31
   5 -10  -2  202.06   21.88
   5 -10  -2  201.10   22.90
  -5 -10   2  209.41   21.20
  -5 -10   3   10.71   13.42
   5 -10  -3   -3.21   19.37
   5 -10  -3    3.00   24.02
  -5 -10   3   -4.03   13.62
  -5 -10   4  190.34   15.46
  -5 -10   4  170.18   21.09
   5 -10  -4  210.70   26.49
   5 -10  -4  208.57   26.46
   5 -10  -5   47.82   24.33
   5 -10  -5   53.16   24.08
  -5 -10   5   33.12   17.08
  -5 -10   5   68.76   16.70
   5 -10  -6   95.06   30.23
  -5 -10   6  102.90   24.11
   5 -10  -6  104.08   30.47
  -5 -10   6   74.23   17.79
  -5 -10   7   16.35   16.65
  -5 -11   1   -1.14   24.33
   5 -11  -1   23.35   24.49
   5 -11  -1   24.89   24.34
   5 -11  -2   46.04   29.68
  -5 -11   2   29.82   24.48
  -5 -11   2   88.55   23.91
   5 -11  -2   44.55   25.24
  -5 -11   3   96.84   24.56
  -4   0   1    1.14   14.39
  -4   0   1   -1.25   14.03
  -4   0   2  175.37   17.94
  -4   0   2  193.35   16.58
   4   0  -3    1.54   14.50
  -4   0   3   11.85   14.68
   4   0  -4 4979.50   58.51
  -4   0   4 4854.11   55.90
   4   0  -5    1.32   11.91
  -4   0   5    2.80   11.48
  -4   0   6  375.70   16.53
   4   0  -6  366.02   16.64
   4   0  -7    3.71   11.64
  -4   0   7   -0.77   11.54
  -4   0   8 1187.96   22.50
   4   0  -8 1085.91   19.96
   4   0  -9   -1.15    8.30
  -4   0   9    2.14    8.32
  -4   0  10 1336.35   21.61
   4   0 -10 1318.50   24.37
  -4   0  11   -0.90   10.82
   4   0 -11   -3.39   14.89
   4   0 -12   42.69   13.00
  -4   0  12   40.16   18.80
  -4   0  13    9.29   18.86
   4   0 -13   -5.83   18.94
  -4   0  14  442.90   20.26
   4   0 -14  467.43   26.14
  -4  -1   1   64.30   13.11
  -4  -1   1   66.26   12.79
  -4   1   1   68.55   18.80
  -4   1   1   64.87   16.99
  -4  -1   2   66.18   12.95
  -4   1   2   63.58   21.15
  -4   1   2   60.61   20.76
  -4  -1   2   59.45   12.79
  -4   1   3  642.43   30.75
   4  -1  -3  703.74   33.72
   4   1  -3  683.05   21.92
  -4  -1   3  736.45   22.07
  -4   1   3  649.38   32.27
   4  -1  -4  730.72   28.44
  -4  -1   4  774.76   21.48
   4   1  -4  706.93   21.49
  -4   1   4 1504.79   37.87
   4  -1  -5  630.44   22.11
  -4  -1   5  602.54   16.94
   4   1  -5  607.99   17.36
  -4   1   5  613.09   21.77
  -4   1   6  387.45   17.32
   4   1  -6  392.23   16.34
   4  -1  -6  389.09   17.37
  -4  -1   6  373.68   13.62
  -4   1   7   24.57   11.95
  -4  -1   7   24.41   11.87
   4  -1  -7   23.37   11.84
   4   1  -7   20.75    8.86
   4  -1  -8  691.28   19.02
  -4   1   8  716.88   19.38
   4   1  -8  677.27   18.44
  -4  -1   8  735.06   18.41
  -4  -1   9  591.43   14.85
  -4   1   9  610.03   18.02
   4   1  -9  595.46   17.51
   4  -1  -9  603.24   17.69
   4   1 -10  768.38   17.29
  -4   1  10  784.30   18.06
  -4  -1  10  796.54   17.63
   4  -1 -10  787.75   21.08
   4  -1 -11  203.13   12.89
   4   1 -11  215.93   12.80
  -4   1  11  227.55   17.00
  -4  -1  11  218.46   16.67
  -4  -1  12  192.70   14.74
  -4   1  12  199.38   20.11
   4   1 -12  200.72   19.86
   4  -1 -12  199.15   19.87
  -4  -1  13   52.88   14.08
   4   1 -13   42.28   19.37
  -4   1  13   63.36   19.34
   4  -1 -13   56.22   13.79
  -4  -1  14  208.13   18.29
  -4   1  14  222.01   24.78
   4  -1 -14  173.56   18.00
   4   1 -14  196.30   24.92
  -4  -2   1 1327.10   25.46
  -4  -2   1 1319.62   25.08
  -4  -2   2  140.69   13.81
  -4  -2   2  148.02   13.87
   4   2  -3 1287.79   25.57
  -4  -2   3 1359.84   25.72
  -4  -2   3 1231.55   24.62
   4   2  -4   27.03   12.40
  -4   2   4   28.80   15.90
   4  -2  -4   31.80   15.59
  -4  -2   4   34.49   12.09
  -4   2   5  432.09   22.07
   4   2  -5  386.43   16.66
  -4  -2   5  425.51   16.33
   4  -2  -5  407.23   21.60
   4  -2  -6 1127.26   26.14
  -4  -2   6 1170.49   22.19
   4   2  -6 1108.33   22.17
  -4   2   6 1175.64   26.84
   4  -2  -7  250.84   15.07
   4   2  -7  243.87   11.50
  -4  -2   7  256.27   14.10
  -4   2   7  265.13   15.21
  -4  -2   8   61.22   12.44
   4  -2  -8   59.71   12.43
  -4   2   8   64.66   12.56
   4   2  -8   59.29    9.17
   4  -2  -9 1358.95   25.69
   4   2  -9 1375.71   24.48
  -4  -2   9 1434.88   24.67
  -4   2   9 1448.26   26.31
  -4  -2  10   31.47   10.86
  -4   2  10   30.93   15.32
   4  -2 -10   34.26   15.13
   4   2 -10   35.42   15.25
  -4   2  11  743.72   21.16
   4  -2 -11  645.51   16.96
  -4  -2  11  728.50   17.00
   4   2 -11  681.52   16.76
   4   2 -12   39.21   13.69
  -4   2  12   46.28   13.80
   4  -2 -12   35.62   18.84
  -4  -2  12   52.98   19.05
   4   2 -13  340.27   21.80
  -4   2  13  362.00   21.96
   4  -2 -13  364.83   21.55
  -4  -2  13  349.96   16.82
  -4  -2  14  111.34   23.59
  -4   2  14   73.05   24.32
   4  -2 -14   73.18   17.14
   4   2 -14   68.48   24.33
  -4  -3   1 1202.58   22.67
  -4  -3   1 1212.08   21.29
  -4  -3   2  139.70   13.26
  -4  -3   2  155.85   13.70
   4   3  -3 1319.74   24.34
  -4  -3   3 1290.16   23.36
  -4  -3   3 1338.65   23.97
  -4   3   4 1719.78   51.49
  -4  -3   4 1802.88   25.16
   4  -3  -4 1773.76   50.84
   4   3  -4 1684.04   24.80
  -4  -3   5  987.57   18.79
  -4   3   5 1042.22   30.98
   4   3  -5  987.93   21.01
   4  -3  -5 1020.47   30.20
  -4  -3   6   26.71   11.82
   4   3  -6   16.37    8.66
   4  -3  -6   24.81   14.60
  -4   3   6   22.42   12.30
  -4  -3   7  952.61   19.55
   4   3  -7  838.56   17.36
  -4   3   7  959.15   25.27
   4  -3  -7  911.40   22.83
   4   3  -8  124.68   12.94
  -4  -3   8  125.11   13.04
   4  -3  -8  127.82   13.37
  -4   3   8  134.58   13.77
  -4   3   9  185.65   16.57
   4  -3  -9  168.64   16.44
   4   3  -9  163.24   16.22
  -4  -3   9  182.31   12.15
  -4   3  10  406.08   18.60
   4   3 -10  360.21   14.28
   4  -3 -10  372.86   18.26
  -4  -3  10  427.60   17.77
  -4   3  11   99.91   16.68
   4   3 -11  126.76   16.21
   4  -3 -11  100.54   16.08
  -4  -3  11  115.52   11.88
   4   3 -12   -2.21   19.05
  -4   3  12   -7.48   19.19
  -4  -3  12    5.03   13.39
   4  -3 -12  -14.16   18.79
   4   3 -13  291.72   16.38
  -4   3  13  303.61   16.72
   4  -3 -13  309.11   21.17
  -4  -3  13  299.34   21.38
   4   3 -14  216.23   25.49
  -4  -4   1  691.18   18.28
  -4  -4   1  646.94   15.75
   4  -4  -1  690.04   40.25
   4  -4  -1  684.03   39.40
  -4  -4   2 1837.04   25.79
  -4  -4   2 1821.43   25.76
   4   4  -3   65.07   12.56
  -4  -4   3   62.94   12.33
   4  -4  -3   62.82   26.48
   4  -4  -3   65.42   26.97
  -4  -4   3   55.69   12.45
  -4   4   4  682.05   31.60
  -4  -4   4  751.18   16.34
   4  -4  -4  752.44   32.06
   4   4  -4  698.24   18.63
   4  -4  -4  759.18   30.91
   4   4  -5   19.93    8.85
   4  -4  -5   24.38   14.80
  -4   4   5   26.04   14.54
  -4  -4   5   31.79   11.85
   4   4  -6  787.00   18.26
   4  -4  -6  780.39   23.08
  -4   4   6  786.88   23.74
  -4  -4   6  810.46   18.45
  -4   4   7  183.72   14.88
   4   4  -7  176.36   13.44
   4  -4  -7  173.66   16.79
  -4  -4   7  198.80   10.62
   4   4  -8  240.95   12.97
   4  -4  -8  237.45   17.60
  -4  -4   8  245.48   12.76
  -4   4   8  257.49   17.71
   4  -4  -9   -2.44   14.87
  -4   4   9   -9.33   15.13
  -4  -4   9    1.39   14.96
   4   4  -9    2.15   10.32
   4   4 -10  291.31   17.44
  -4  -4  10  302.10   17.57
  -4   4  10  332.45   18.09
   4  -4 -10  303.13   18.01
   4  -4 -11  115.68   14.19
   4   4 -11  119.89   14.33
  -4   4  11  136.21   19.89
  -4  -4  11  133.02   14.32
   4   4 -12  543.09   22.75
   4  -4 -12  545.04   22.93
  -4  -4  12  569.16   17.95
  -4   4  12  579.40   23.32
  -4   4  13  210.03   25.31
   4   4 -13  222.23   18.05
   4  -4 -13  206.26   24.88
  -4  -4  13  216.08   18.02
  -4  -5   1  194.41   13.48
   4  -5  -1  192.95   18.96
   4  -5  -1  194.64   19.09
  -4  -5   1  201.66   13.78
   4  -5  -2  799.71   32.13
  -4  -5   2  763.88   16.12
   4  -5  -2  812.60   33.38
  -4  -5   2  822.86   16.62
  -4  -5   3  173.37   10.57
   4  -5  -3  190.27   21.24
  -4  -5   3  187.79   10.88
   4  -5  -3  175.31   21.45
   4   5  -3  160.29   10.58
   4  -5  -4  164.74   18.37
   4  -5  -4  169.75   18.12
   4   5  -4  154.75   13.35
  -4  -5   4  160.63   13.39
  -4  -5   5   71.15   12.39
   4   5  -5   50.92   12.43
   4  -5  -5   56.32   13.06
  -4   5   5   53.26   15.53
   4   5  -6 1778.13   24.61
  -4  -5   6 1813.96   24.32
  -4   5   6 1751.16   32.91
   4  -5  -6 1867.48   34.62
   4  -5  -7  126.54   16.41
  -4   5   7  124.07   16.46
   4   5  -7  121.41   11.71
  -4  -5   7  120.15   11.70
   4   5  -8  596.46   19.09
  -4  -5   8  650.47   18.75
  -4   5   8  614.81   21.41
   4  -5  -8  584.49   21.02
  -4   5   9  462.64   19.41
  -4  -5   9  455.79   14.27
   4   5  -9  414.30   18.08
   4  -5  -9  434.30   19.46
   4  -5 -10  117.22   16.63
  -4   5  10  125.35   16.86
   4   5 -10  107.52   12.06
  -4  -5  10  136.66   12.02
   4  -5 -11   47.10   19.21
  -4   5  11   63.78   19.33
   4   5 -11   54.66   19.06
  -4  -5  11   49.64   19.27
  -4   5  12  576.21   19.43
  -4  -5  12  592.03   23.09
   4  -5 -12  580.42   23.37
   4   5 -12  561.58   18.36
   4   5 -13   34.50   16.79
  -4  -5  13   20.82   23.73
  -4   5  13    9.24   24.25
   4  -5 -13   32.82   23.53
   4  -6  -1 1100.09   30.25
   4  -6  -1 1077.89   29.77
  -4  -6   1 1057.42   19.83
  -4  -6   1 1091.99   20.28
  -4  -6   2  312.83   12.01
   4  -6  -2  306.21   18.59
  -4  -6   2  294.59   11.73
   4  -6  -2  298.50   20.14
   4   6  -3  484.49   14.24
   4  -6  -3  547.79   23.92
  -4  -6   3  506.46   13.73
  -4  -6   3  530.03   13.82
   4  -6  -3  522.06   22.15
   4  -6  -4   16.91   15.02
  -4  -6   4   14.32   12.23
  -4  -6   4   16.98    8.74
   4  -6  -4   25.64   15.03
   4   6  -4   20.00    8.84
  -4  -6   5  891.86   18.49
   4  -6  -5  918.16   25.10
   4   6  -5  849.62   18.96
   4  -6  -5  903.01   24.56
   4   6  -6   27.06   10.96
  -4   6   6   27.84   15.15
  -4  -6   6   23.90   15.21
   4  -6  -6   26.77   15.54
  -4  -6   7 1455.02   23.75
   4  -6  -7 1414.02   28.72
   4   6  -7 1326.68   20.75
  -4   6   7 1376.33   28.93
  -4   6   8   19.39   18.59
  -4  -6   8   19.37   10.80
   4  -6  -8   19.98   15.35
   4   6  -8   28.76   15.29
   4   6  -9  257.84   16.95
   4  -6  -9  258.48   18.05
  -4   6   9  274.36   18.24
  -4  -6   9  280.50   16.81
   4  -6 -10    8.98   18.51
   4   6 -10    5.24   13.05
  -4   6  10    0.25   18.73
  -4  -6  10   -0.97   13.44
  -4  -6  11  156.03   20.25
   4   6 -11  122.95   20.45
   4  -6 -11  163.79   20.63
  -4   6  11  151.71   21.03
   4   6 -12   25.89   17.11
   4  -6 -12   23.12   23.83
  -4   6  12   61.79   23.37
  -4  -6  12   14.85   16.97
   4  -7  -1  957.38   27.61
   4  -7  -1  935.34   25.21
  -4  -7   1  894.92   16.37
  -4  -7   1  982.51   20.57
  -4  -7   2  466.42   16.81
  -4  -7   2  495.18   14.70
   4  -7  -2  470.28   20.86
   4  -7  -2  462.55   21.29
   4  -7  -3  174.59   20.93
  -4  -7   3  170.38   16.17
   4  -7  -3  157.64   17.51
  -4  -7   3  151.16   11.94
   4   7  -4   25.22   15.31
   4  -7  -4   29.06   15.42
  -4  -7   4   27.31   15.11
  -4  -7   4   30.60   15.07
   4  -7  -4   28.94   15.65
   4   7  -5  411.12   18.42
   4  -7  -5  447.01   20.97
   4  -7  -5  491.04   21.45
  -4  -7   5  475.69   18.26
  -4  -7   6  248.33   17.01
   4  -7  -6  239.51   21.11
   4   7  -6  216.88   16.76
   4  -7  -6  230.79   17.84
  -4   7   6  212.02   20.85
   4  -7  -7  930.90   25.07
  -4   7   7  940.63   25.30
   4   7  -7  936.08   21.41
  -4  -7   7  954.66   18.20
  -4   7   8    1.18   15.48
  -4  -7   8   19.90   15.14
   4   7  -8   22.47   15.27
   4  -7  -8   11.66   15.20
   4   7  -9   91.20   19.34
  -4   7   9   94.42   19.62
  -4  -7   9  117.19   18.91
   4  -7  -9  114.60   19.71
  -4  -7  10   11.04   13.37
  -4   7  10    9.65   18.69
   4  -7 -10    9.86   18.84
   4   7 -10   -6.89   18.98
   4   7 -11  168.14   24.82
  -4   7  11  189.04   18.24
   4  -7 -11  184.04   24.90
  -4  -7  11  186.11   24.30
  -4  -8   1    6.58   10.55
   4  -8  -1   -1.74   18.59
   4  -8  -1   -6.55   15.53
  -4  -8   1   -6.95   10.47
   4  -8  -2  802.08   24.70
   4  -8  -2  788.23   27.13
  -4  -8   2  850.71   20.58
  -4  -8   2  754.76   16.57
   4  -8  -3    0.79   16.20
  -4  -8   3    8.13   10.85
   4  -8  -3   14.67   15.56
  -4  -8   3   14.86   15.23
   4  -8  -4  305.93   21.98
  -4  -8   4  280.38   13.31
   4  -8  -4  295.55   19.04
   4   8  -4  275.97   13.51
  -4  -8   4  280.23   13.29
  -4  -8   5   63.52   16.06
   4   8  -5   74.04   15.83
   4  -8  -5   62.74   16.55
  -4  -8   5   74.79   16.05
   4  -8  -5   75.84   16.44
  -4  -8   6  697.01   20.03
   4   8  -6  654.08   20.10
   4  -8  -6  676.21   22.91
   4  -8  -6  721.57   23.13
  -4   8   7   67.19   17.74
   4   8  -7   72.27   11.53
   4  -8  -7   66.37   18.50
   4  -8  -7   83.67   18.02
  -4  -8   7   78.52   13.49
   4   8  -8  292.34   15.63
  -4  -8   8  322.97   15.81
   4  -8  -8  317.70   22.34
  -4   8   8  324.83   22.25
   4  -8  -9   52.61   19.40
  -4  -8   9   53.10   18.86
  -4   8   9   56.94   19.36
   4   8  -9   40.79   13.64
   4   8 -10   90.68   17.19
  -4   8  10   85.91   23.94
   4  -8 -10   86.22   24.35
  -4  -8  10   91.47   23.83
   4   8 -11   62.60   16.52
  -4  -9   1  619.25   19.68
   4  -9  -1  639.93   22.27
   4  -9  -1  617.17   22.33
  -4  -9   1  598.22   19.30
   4  -9  -2  600.15   22.09
  -4  -9   2  560.83   15.80
  -4  -9   2  563.19   19.29
   4  -9  -2  598.33   22.37
  -4  -9   3   65.04   15.77
  -4  -9   3   56.86   15.77
   4  -9  -3   66.61   20.01
   4  -9  -3   60.87   16.17
   4  -9  -4  471.94   21.38
  -4  -9   4  433.08   18.77
   4  -9  -4  499.78   24.13
  -4  -9   4  518.47   18.86
   4  -9  -5   67.71   19.83
  -4  -9   5   77.85   19.21
   4   9  -5   48.65   19.52
  -4  -9   5   65.05   19.32
   4  -9  -5   75.27   19.80
  -4  -9   6  104.73   19.51
  -4  -9   6  114.69   19.43
   4   9  -6   92.33   19.60
   4  -9  -6  112.12   20.20
   4  -9  -6  113.96   24.05
   4  -9  -7  225.33   21.41
   4  -9  -7  240.81   21.98
   4   9  -7  210.86   20.81
  -4  -9   7  237.44   20.73
  -4  -9   8  115.01   14.94
   4   9  -8  124.23   19.98
   4  -9  -8  138.21   21.00
   4  -9  -8  108.73   21.12
  -4   9   8  102.14   20.79
   4  -9  -9   12.96   23.41
   4   9  -9   31.34   22.85
  -4  -9   9   -2.75   16.61
   4  -9  -9    3.23   23.71
  -4   9   9   13.20   23.33
   4 -10  -1  789.05   26.38
  -4 -10   1  814.26   23.91
   4 -10  -1  767.07   26.70
  -4 -10   1  796.90   23.55
  -4 -10   2   16.18   13.84
   4 -10  -2   12.26   20.05
  -4 -10   2    2.34   13.87
   4 -10  -2   24.73   19.94
   4 -10  -3  375.35   22.74
  -4 -10   3  326.91   16.01
  -4 -10   3  383.68   21.35
   4 -10  -3  370.01   23.15
  -4 -10   4   33.65   14.04
   4 -10  -4   43.32   19.98
  -4 -10   4   45.97   19.52
   4 -10  -4   51.78   19.63
   4 -10  -5  320.41   22.86
  -4 -10   5  283.12   16.14
   4  10  -5  261.95   16.41
   4 -10  -5  303.73   22.65
  -4 -10   5  302.39   16.15
   4 -10  -6   24.16   19.64
   4  10  -6   13.61   19.76
   4 -10  -6   15.23   19.83
  -4 -10   6   34.38   19.45
  -4 -10   6   37.00   19.39
  -4 -10   7  227.71   24.94
   4 -10  -7  273.67   25.97
   4  10  -7  265.18   24.87
   4 -10  -7  239.27   26.21
  -4 -10   7  265.62   25.08
  -4 -10   8    7.83   16.60
   4 -10  -8   -3.08   23.65
   4  10  -8  -11.77   23.84
   4 -10  -8  -10.09   24.16
   4 -11  -1   53.41   20.04
  -4 -11   1   50.71   20.07
   4 -11  -1   58.64   20.14
  -4 -11   1   58.98   13.96
  -4 -11   2   60.61   14.58
  -4 -11   2   53.28   20.23
   4 -11  -2   75.20   20.59
   4 -11  -2   83.77   24.55
  -4 -11   3  173.35   15.47
   4 -11  -3  213.97   25.07
  -4 -11   3  191.98   18.07
   4 -11  -3  167.78   29.58
  -4 -11   4   92.46   24.14
   4 -11  -4   72.83   24.63
   4 -11  -4   82.98   29.88
  -4 -11   4   68.73   24.21
  -4 -11   5  151.62   18.29
   4 -11  -5  169.07   25.60
   4 -11  -5  185.26   25.50
  -4 -11   5  168.33   24.45
   4 -11  -6  105.24   25.06
   4  11  -6   35.45   24.98
  -4 -11   6  125.83   24.11
   4 -11  -6   89.31   25.31
  -4 -11   6   74.06   18.04
  -3   0   1 1688.60   41.10
  -3   0   1 1631.07   40.54
   3   0  -2    1.01   10.12
  -3   0   2    3.75    9.88
  -3   0   2    0.48    9.97
  -3   0   3 4450.83   58.23
   3   0  -3 4731.51   60.97
  -3   0   4   -2.16    9.22
   3   0  -4  -22.75   11.08
  -3   0   5 1429.59   27.64
   3   0  -5 1392.69   27.49
   3   0  -6    1.99   11.37
  -3   0   6    1.63   11.40
   3   0  -7 1349.06   24.11
  -3   0   7 1448.85   24.41
   3   0  -8    2.95    8.04
  -3   0   8    0.23    8.36
  -3   0   9  856.67   16.85
   3   0  -9  863.53   19.04
  -3   0  10   -2.56   10.51
   3   0 -10   -0.02   10.27
   3   0 -11    8.14   14.61
  -3   0  11    2.67   14.75
  -3   0  12   -1.36   10.75
   3   0 -12   -3.58   10.79
  -3   0  13  399.81   21.45
   3   0 -13  388.09   20.79
   3   0 -14   13.26   20.95
  -3   0  14    1.37   16.47
  -3  -1   1  371.73   17.83
  -3   1   1  396.27   34.13
  -3  -1   1  368.99   17.47
  -3   1   1  362.02   34.11
   3   1  -2 5782.10   62.49
  -3  -1   2 6086.07   63.15
  -3   1   2 5915.10  115.34
  -3   1   2 6045.68  116.74
   3  -1  -3  443.55   25.03
   3   1  -3  425.14   16.36
  -3   1   3  451.21   24.19
  -3  -1   3  453.10   17.91
   3   1  -4 2192.56   33.62
  -3  -1   4 2230.02   33.30
   3  -1  -4 2239.64   39.88
  -3   1   4 2295.20   40.22
   3   1  -5  233.08   14.91
   3  -1  -5  194.56   17.60
  -3  -1   5  252.87   14.87
  -3   1   5  258.92   15.86
   3   1  -6    3.21    8.05
   3  -1  -6    3.28   11.41
  -3   1   6    5.04    8.03
  -3  -1   6    4.91   11.33
   3   1  -7  506.49   16.43
  -3   1   7  702.17   19.58
   3  -1  -7  478.50   14.64
  -3  -1   7  526.61   16.77
   3   1  -8  844.28   17.30
  -3  -1   8  905.43   19.43
  -3   1   8  899.29   19.94
   3  -1  -8  844.65   19.49
   3  -1  -9  339.28   14.80
  -3   1   9  345.06   15.17
   3   1  -9  335.26   14.79
  -3  -1   9  342.00   14.89
  -3   1  10  153.99   15.91
   3   1 -10  125.17   15.83
   3  -1 -10  140.77   15.66
  -3  -1  10  140.90   11.85
  -3   1  11   39.09   15.22
   3   1 -11   47.17   14.95
   3  -1 -11   46.38   10.60
  -3  -1  11   28.20   15.26
  -3  -1  12    3.24   15.03
   3   1 -12   22.69   14.83
   3  -1 -12   -0.74   10.76
  -3   1  12    0.69   15.08
   3  -1 -13  150.75   19.80
   3   1 -13  142.74   14.53
  -3   1  13  162.42   14.50
  -3  -1  13  158.43   19.98
  -3  -1  14  194.06   24.38
   3  -1 -14  199.21   23.98
   3   1 -14  194.03   22.45
  -3   1  14  199.01   18.01
  -3  -2   1  100.90    9.48
  -3  -2   1  111.02   11.68
   3   2  -2 3464.90   42.24
  -3  -2   2 3469.21   40.76
  -3  -2   2 3724.81   42.63
   3   2  -3  187.44   11.18
   3  -2  -3  204.85   20.87
  -3   2   3  206.29   21.28
  -3  -2   3  206.60   13.13
  -3   2   4 1368.52   33.67
  -3  -2   4 1384.76   23.75
   3   2  -4 1318.79   24.61
   3  -2  -4 1358.72   32.64
  -3   2   5  215.67   15.36
  -3  -2   5  212.60   13.99
   3  -2  -5  196.22   15.18
   3   2  -5  203.72   14.13
  -3   2   6   13.90   11.77
   3  -2  -6    8.38   11.82
  -3  -2   6   10.01   11.61
   3   2  -6   18.05   11.72
   3  -2  -7    1.29   11.69
  -3   2   7    8.28   11.68
  -3  -2   7    7.54    8.11
   3   2  -7    8.67   11.53
  -3   2   8 1197.55   22.58
  -3  -2   8 1181.71   20.85
   3  -2  -8 1087.37   19.73
   3   2  -8 1118.90   20.57
  -3   2   9   83.60   12.59
   3  -2  -9   70.92    9.15
  -3  -2   9   71.25    9.20
   3   2  -9   72.98   12.49
  -3  -2  10  596.89   18.67
  -3   2  10  545.80   15.56
   3  -2 -10  531.13   18.76
   3   2 -10  555.41   18.60
  -3   2  11  178.94   16.49
   3   2 -11  173.83   16.14
   3  -2 -11  169.84   16.18
  -3  -2  11  169.82   12.32
   3   2 -12   76.88   15.48
  -3  -2  12   72.92   15.86
   3  -2 -12   66.29   15.78
  -3   2  12   79.59   16.11
  -3   2  13    5.67   13.28
   3   2 -13   -5.71   18.81
   3  -2 -13    8.67   13.27
  -3  -2  13   24.16   18.73
  -3  -2  14  165.03   17.79
   3   2 -14  194.66   18.20
   3  -2 -14  192.02   24.36
  -3   2  14  198.57   24.49
  -3  -3   1  965.73   20.92
  -3  -3   1  925.79   20.34
   3  -3  -1 1001.65   43.02
   3  -3  -1  945.81   42.71
  -3  -3   2 1530.49   25.39
  -3  -3   2 1386.45   23.34
   3  -3  -2 1487.64   54.91
   3   3  -2 1400.85   23.92
   3  -3  -2 1516.49   56.05
   3   3  -3 2764.35   33.81
  -3  -3   3 2873.95   32.26
  -3   3   3 2737.25   55.29
   3  -3  -3 2876.10   56.23
   3  -3  -4 1768.47   36.32
  -3   3   4 1832.38   37.40
   3   3  -4 1692.52   24.62
  -3  -3   4 1859.64   26.70
  -3  -3   5  522.10   16.50
  -3   3   5  522.63   21.74
   3   3  -5  495.84   16.75
   3  -3  -5  527.79   21.42
  -3  -3   6  993.22   17.93
   3  -3  -6  930.94   22.69
   3   3  -6  968.77   18.07
  -3   3   6 1039.32   23.91
   3  -3  -7  478.39   17.20
  -3   3   7  486.51   17.30
  -3  -3   7  474.86   15.83
   3   3  -7  448.10   15.77
  -3   3   8  142.21   10.61
  -3  -3   8  146.88   12.70
   3  -3  -8  128.89   13.18
   3   3  -8  136.50   12.75
   3   3  -9  308.84   14.68
  -3  -3   9  337.57   14.42
  -3   3   9  326.09   15.29
   3  -3  -9  320.13   14.86
   3  -3 -10  419.45   18.15
   3   3 -10  412.26   17.66
  -3   3  10  424.45   18.61
  -3  -3  10  438.33   14.23
  -3  -3  11   11.07   15.16
   3   3 -11   15.53   14.99
  -3   3  11    1.38   15.35
   3  -3 -11   -7.15   15.15
  -3   3  12  394.17   21.25
   3  -3 -12  365.39   16.24
  -3  -3  12  413.25   15.92
   3   3 -12  331.17   16.02
  -3   3  13  300.41   20.87
   3  -3 -13  242.39   15.80
  -3  -3  13  272.78   21.09
   3   3 -13  267.70   15.89
  -3   3  14   64.42   24.37
   3  -3 -14   59.42   17.40
   3   3 -14   63.97   17.06
  -3  -3  14   73.50   17.18
   3  -4  -1  962.62   30.46
   3  -4  -1  948.59   31.38
  -3  -4   1  992.52   20.51
  -3  -4   1  905.20   18.06
   3   4  -2  802.22   19.88
  -3  -4   2  786.50   18.97
   3  -4  -2  835.70   30.40
  -3  -4   2  850.91   19.63
   3  -4  -2  841.67   30.24
  -3   4   3  373.43   19.99
  -3  -4   3  394.40   13.23
   3  -4  -3  416.79   22.35
   3  -4  -3  403.78   20.45
   3   4  -3  374.61   13.41
  -3   4   4  597.53   21.81
  -3  -4   4  625.98   15.23
   3   4  -4  596.34   17.81
   3  -4  -4  620.81   22.26
   3   4  -5 1911.97   24.28
   3  -4  -5 1949.18   32.84
  -3   4   5 1990.12   33.62
  -3  -4   5 2060.54   24.61
  -3  -4   6  120.91   12.94
  -3   4   6  114.82   13.45
   3   4  -6  124.20   12.91
   3  -4  -6  120.96   13.25
  -3   4   7 2172.04   31.32
  -3  -4   7 2094.87   23.99
   3  -4  -7 2079.90   30.24
   3   4  -7 2057.03   25.67
  -3  -4   8  181.34   10.41
   3  -4  -8  191.27   13.99
   3   4  -8  179.30   10.54
  -3   4   8  192.88   14.16
   3  -4  -9  648.15   20.02
  -3   4   9  633.97   20.43
   3   4  -9  621.32   18.95
  -3  -4   9  631.67   15.54
   3   4 -10   12.79   14.82
   3  -4 -10    4.69   14.85
  -3  -4  10    2.56   10.54
  -3   4  10    8.36   15.11
  -3  -4  11  453.50   14.73
   3   4 -11  411.33   18.35
   3  -4 -11  383.34   14.69
  -3   4  11  422.15   15.11
   3   4 -12   23.46   18.84
  -3   4  12   27.50   13.52
  -3  -4  12   13.54   13.53
   3  -4 -12   43.78   18.59
  -3   4  13  389.54   21.87
   3  -4 -13  326.89   16.56
   3   4 -13  340.29   21.99
  -3  -4  13  354.17   16.50
   3   4 -14   76.79   17.37
  -3  -5   1 1102.71   20.40
   3  -5  -1 1146.34   29.77
  -3  -5   1 1128.42   18.97
   3  -5  -1 1097.37   27.55
   3   5  -2  687.81   17.89
   3  -5  -2  675.89   23.04
  -3  -5   2  691.53   17.79
   3  -5  -2  681.22   24.53
  -3  -5   2  664.98   17.36
   3  -5  -3   28.21   12.09
  -3  -5   3   27.91    8.64
   3   5  -3   22.29    8.46
   3  -5  -3   31.96   14.92
  -3  -5   4  547.13   14.03
   3  -5  -4  561.60   20.32
   3   5  -4  518.90   16.50
  -3   5   4  522.10   19.76
  -3   5   5  659.29   20.29
   3  -5  -5  684.26   20.53
   3   5  -5  651.22   17.35
  -3  -5   5  678.19   17.40
   3   5  -6  169.50   13.31
  -3   5   6  190.27   14.20
  -3  -5   6  175.73   13.26
   3  -5  -6  179.25   14.26
   3  -5  -7  119.99   13.45
   3   5  -7  101.40   12.69
  -3  -5   7  110.21   12.56
  -3   5   7  127.20   13.47
  -3   5   8  605.02   16.94
  -3  -5   8  612.51   18.54
   3   5  -8  579.04   15.37
   3  -5  -8  636.03   20.30
  -3   5   9    9.72   14.96
  -3  -5   9    2.51   15.02
   3  -5  -9    4.78   15.08
   3   5  -9    5.45   14.88
   3  -5 -10  457.28   19.04
   3   5 -10  446.91   18.19
  -3   5  10  478.75   19.09
  -3  -5  10  483.69   18.07
   3   5 -11  322.45   15.71
  -3   5  11  388.78   21.34
   3  -5 -11  356.39   21.49
  -3  -5  11  398.01   20.83
   3   5 -12   75.76   14.10
  -3  -5  12  100.38   14.27
  -3   5  12   92.77   19.80
   3  -5 -12   94.35   19.68
  -3  -5  13  132.01   23.95
   3   5 -13   96.61   24.36
   3  -5 -13  130.39   23.84
  -3   5  13  100.93   24.55
  -3  -6   1   19.66    8.56
   3  -6  -1   18.38   12.49
   3  -6  -1   17.27   11.94
  -3  -6   1   10.97   11.94
  -3  -6   2  929.85   19.00
   3  -6  -2  887.77   23.59
   3  -6  -2  880.83   23.35
  -3  -6   2  877.43   18.63
  -3  -6   3   70.79   12.41
   3   6  -3   68.90    9.40
   3  -6  -3   70.46   13.21
   3  -6  -3   75.23   12.94
  -3  -6   3   78.78    9.26
  -3  -6   4  633.08   14.65
   3  -6  -4  662.91   20.36
   3  -6  -4  661.75   20.56
   3   6  -4  589.82   14.61
  -3   6   4  591.12   20.18
   3  -6  -5   93.37   13.29
  -3   6   5   92.63   13.03
   3   6  -5   95.87   12.48
  -3  -6   5   90.82   12.64
  -3  -6   6  759.96   15.41
   3   6  -6  712.98   15.59
  -3   6   6  722.60   20.22
   3  -6  -6  783.95   20.53
   3   6  -7   62.14   11.18
   3  -6  -7   73.71   15.54
  -3   6   7   71.61   15.49
  -3  -6   7   70.77   11.33
   3  -6  -8   82.94   15.44
   3   6  -8   64.58   11.36
  -3  -6   8   78.09   15.13
  -3   6   8   72.58   15.63
   3   6  -9   12.71   15.32
   3  -6  -9   23.26   15.56
  -3   6   9   25.72   15.38
  -3  -6   9   19.07   15.15
   3   6 -10  481.85   15.50
  -3   6  10  536.70   17.00
   3  -6 -10  563.91   20.13
  -3  -6  10  606.40   19.17
  -3   6  11   97.33   19.24
   3   6 -11   70.27   19.35
   3  -6 -11   72.80   14.25
  -3  -6  11   89.61   14.02
  -3   6  12  430.72   22.77
   3   6 -12  378.88   22.18
  -3  -6  12  421.43   17.41
   3  -6 -12  394.41   22.83
  -3  -7   1  141.91   10.00
  -3  -7   1  134.64   12.84
   3  -7  -1  137.52   13.55
   3  -7  -1  140.35   14.01
  -3  -7   2  167.38   13.38
   3  -7  -2  161.10   14.33
   3  -7  -2  151.73   13.98
  -3  -7   2  152.42   13.24
   3  -7  -3    7.03   11.97
   3  -7  -3    3.12   11.79
   3   7  -3   -6.75   12.04
  -3  -7   3    9.97   11.84
  -3  -7   3    8.06    8.53
   3  -7  -4  295.86   15.95
   3   7  -4  287.21   11.63
  -3  -7   4  309.07   14.38
   3  -7  -4  318.63   16.00
  -3   7   5  712.50   22.19
   3   7  -5  692.36   18.97
   3  -7  -5  795.85   22.58
  -3  -7   5  739.27   18.47
   3  -7  -5  771.40   21.55
  -3  -7   6  948.12   20.78
   3  -7  -6  995.22   23.77
  -3   7   6  922.00   23.68
   3   7  -6  901.94   17.87
  -3   7   7  643.00   21.26
   3  -7  -7  656.17   20.95
  -3  -7   7  658.12   19.17
   3   7  -7  609.63   18.79
  -3  -7   8  336.76   17.31
   3  -7  -8  293.74   18.01
  -3   7   8  308.00   18.17
   3   7  -8  285.56   17.23
  -3  -7   9   69.12   15.45
  -3   7   9   54.29   11.62
   3   7  -9   53.61   15.56
   3  -7  -9   53.27   15.97
   3   7 -10  492.66   21.91
  -3  -7  10  487.25   16.96
  -3   7  10  492.85   23.29
   3  -7 -10  530.68   22.43
   3  -7 -11  130.52   20.24
   3   7 -11  106.12   14.97
  -3   7  11  119.47   20.55
  -3  -7  11  106.39   20.24
   3   7 -12  325.50   25.30
   3  -7 -12  302.09   26.24
  -3  -7  12  310.51   25.47
  -3   7  12  319.37   19.39
   3  -8  -1  865.97   23.09
   3  -8  -1  915.32   23.56
  -3  -8   1  859.80   17.44
  -3  -8   1  943.15   17.81
  -3  -8   2   20.66   10.93
   3  -8  -2   23.23   15.08
  -3  -8   2   27.95   15.11
   3  -8  -2   20.95   15.29
  -3  -8   3  117.91   15.91
   3  -8  -3  123.04   16.26
   3   8  -3  113.31   11.74
  -3  -8   3  122.82   11.48
   3  -8  -3  129.32   16.40
   3  -8  -4   -2.68   15.03
   3  -8  -4   -5.53   16.72
   3   8  -4    3.20   10.62
  -3  -8   4   -0.82   15.25
  -3  -8   4    3.07   10.57
   3  -8  -5  853.73   23.39
   3  -8  -5  824.45   22.76
   3   8  -5  784.30   20.61
  -3  -8   5  853.82   20.67
   3  -8  -6  -14.76   17.95
   3   8  -6   24.35   15.09
   3  -8  -6   16.85   11.30
  -3  -8   6   17.09   15.25
  -3   8   6    9.19   15.61
   3  -8  -7  477.21   19.64
  -3  -8   7  486.99   14.80
  -3   8   7  454.75   19.88
   3   8  -7  458.45   18.68
   3  -8  -8   13.67   18.46
  -3  -8   8   14.01   12.96
  -3   8   8    6.25   18.73
   3   8  -8   17.17   16.85
  -3  -8   9  139.36   14.32
  -3   8   9  135.28   14.85
   3   8  -9  120.94   14.24
   3  -8  -9  142.60   20.06
  -3   8  10    4.51   13.58
   3  -8 -10   -3.02   19.38
  -3  -8  10  -12.07   19.17
   3   8 -10    6.90   19.07
   3   8 -11  533.48   20.73
  -3  -8  11  611.10   26.60
  -3   8  11  593.20   27.86
   3  -8 -11  626.32   27.43
  -3  -9   1  213.84   12.54
  -3  -9   1  191.47   16.62
   3  -9  -1  198.49   17.46
   3  -9  -1  198.64   17.46
  -3  -9   2   93.87   15.70
  -3  -9   2   90.49   15.93
   3  -9  -2  112.43   16.50
   3  -9  -2   90.34   15.92
   3  -9  -3  278.04   18.26
  -3  -9   3  244.81   17.05
   3  -9  -3  225.97   18.05
  -3  -9   3  241.19   16.80
   3  -9  -4   49.00   15.91
  -3  -9   4   43.37   11.57
   3  -9  -4   53.43   15.83
   3   9  -4   37.91   11.29
  -3  -9   4   23.62   15.76
   3   9  -5  343.44   14.00
   3  -9  -5  490.35   19.95
   3  -9  -5  460.97   19.89
  -3  -9   5  343.08   13.88
  -3  -9   5  378.84   18.29
   3   9  -6   97.94   16.09
  -3  -9   6  106.64   16.41
   3  -9  -6  112.69   16.91
   3  -9  -6  126.49   16.74
   3   9  -7  221.53   15.33
  -3  -9   7  257.37   20.44
   3  -9  -7  258.25   21.56
   3  -9  -7  279.96   22.13
  -3   9   7  255.88   21.90
   3  -9  -8   10.93   13.40
   3   9  -8    3.81   13.35
  -3   9   8    9.18   13.55
  -3  -9   8    9.28   19.02
   3  -9  -8   21.96   19.39
   3   9  -9  155.72   20.38
   3  -9  -9  171.63   21.03
  -3   9   9  137.05   20.90
  -3  -9   9  158.72   15.01
   3  -9 -10  201.41   25.56
  -3   9  10  175.26   25.52
   3   9 -10  180.02   24.72
  -3  -9  10  177.42   18.02
  -3 -10   1   35.56   11.38
   3 -10  -1   39.53   15.97
  -3 -10   1   54.88   15.44
   3 -10  -1   45.29   15.95
  -3 -10   2  259.40   17.49
  -3 -10   2  287.63   13.58
   3 -10  -2  313.53   18.29
   3 -10  -2  280.39   18.12
   3 -10  -3  191.80   15.67
   3 -10  -3  170.74   20.62
  -3 -10   3  198.96   14.91
  -3 -10   3  171.85   12.66
  -3 -10   4  378.36   16.39
   3  10  -4  367.52   16.62
   3 -10  -4  390.48   22.17
  -3 -10   4  424.46   16.22
   3 -10  -4  400.94   22.62
   3  10  -5   10.41   13.41
   3 -10  -5    7.40   13.33
   3 -10  -5    3.03   18.92
  -3 -10   5   23.73   18.84
  -3 -10   5    5.27   18.90
   3 -10  -6  447.78   23.14
   3 -10  -6  407.11   22.79
   3  10  -6  392.13   21.57
  -3 -10   6  417.47   21.83
   3 -10  -7    4.07   19.43
   3 -10  -7    0.25   14.20
  -3 -10   7    0.07   13.52
   3  10  -7   -2.57   19.50
   3  10  -8  302.05   19.62
   3 -10  -8  422.58   26.34
  -3 -10   8  376.11   25.48
   3 -10  -8  356.53   26.36
  -3  10   8  376.15   26.29
   3 -10  -9   88.55   17.40
  -3 -11   1   50.50   19.25
   3 -11  -1   45.14   19.65
   3 -11  -1   46.29   19.73
  -3 -11   1   49.61   13.84
  -3 -11   2  386.17   16.74
   3 -11  -2  382.45   22.45
   3 -11  -2  408.80   22.66
  -3 -11   2  367.61   16.63
   3 -11  -3    8.63   13.65
   3 -11  -3    7.30   13.53
  -3 -11   3   -5.82   19.44
  -3 -11   3   -2.92   19.51
  -3 -11   4  173.14   15.28
   3 -11  -4  211.81   21.55
   3 -11  -4  197.30   21.22
  -3 -11   4  200.81   15.69
   3 -11  -5  139.07   20.98
  -3 -11   5  137.36   20.55
   3 -11  -5  158.96   21.05
  -3 -11   5  148.07   22.78
   3  11  -5  112.89   21.34
  -3 -11   6   50.03   17.39
   3 -11  -6   88.10   23.88
   3  11  -6   54.72   17.08
   3 -11  -6   68.95   24.30
  -3 -11   6   72.70   16.68
   3  11  -7  158.66   18.25
   3 -11  -7  194.87   25.56
  -3 -11   7  158.68   18.31
  -3 -11   7  190.56   24.91
   3 -11  -7  187.00   25.93
  -3 -12   1  166.46   24.57
   3 -12  -1  162.21   25.24
   3 -12  -1  174.48   18.79
  -3 -12   1  147.60   18.03
  -3 -12   2   16.75   23.59
   3 -12  -2    1.64   23.88
  -3 -12   2   14.57   16.66
   3 -12  -2   16.03   23.99
   3 -12  -3  195.93   25.01
   3 -12  -3  155.53   25.24
  -3 -12   3  170.03   24.77
  -3 -12   3  150.74   18.35
   3 -12  -4   34.77   16.95
   3 -12  -4   12.68   17.41
  -3 -12   4   17.34   17.40
  -3 -12   4   35.47   24.04
  -2   0   1    2.10   15.14
  -2   0   1   -0.77   12.39
   2   0  -2 2682.68   53.85
  -2   0   2 2618.64   51.60
  -2   0   3    0.56   10.80
   2   0  -3    1.53   10.56
  -2   0   4  377.53   16.66
   2   0  -4  358.95   14.72
  -2   0   5    0.66    9.20
   2   0  -5   -1.07    9.14
   2   0  -6 3955.14   39.04
  -2   0   6 4013.84   39.42
   2   0  -7   -1.67    8.29
  -2   0   7    3.98    8.49
   2   0  -8 8245.35   54.90
  -2   0   8 8339.27   54.44
  -2   0   9  106.35    9.52
   2   0  -9   88.82    9.45
  -2   0  10  697.07   17.36
   2   0 -10  648.14   17.08
  -2   0  11    3.57   10.27
   2   0 -11   30.04   14.82
  -2   0  12  629.51   15.92
   2   0 -12  566.97   15.43
  -2   0  13  -11.79   18.99
   2   0 -13   -3.40   13.16
   2   0 -14  592.96   23.19
  -2   0  14  600.14   23.23
  -2  -1   1 2522.87   44.96
   2   1  -1 2583.93   46.65
  -2  -1   1 2659.76   45.33
  -2   1   2 7844.78  113.20
   2   1  -2 6997.71   71.43
  -2  -1   2 7290.79   72.08
  -2  -1   3 2075.66   34.72
   2  -1  -3 1854.65   39.62
   2   1  -3 1906.20   32.77
  -2   1   3 1988.85   41.12
   2   1  -4 1435.89   25.69
  -2   1   4 1546.67   30.67
   2  -1  -4 1484.52   30.01
  -2  -1   4 1566.92   27.43
  -2   1   5  614.52   18.51
   2   1  -5  551.54   15.44
   2  -1  -5  512.06   16.15
  -2  -1   5  617.10   17.29
  -2   1   6 1326.10   24.17
   2  -1  -6 1255.63   24.14
   2   1  -6 1253.65   22.52
  -2  -1   6 1235.04   20.89
  -2   1   7 2745.58   31.72
   2   1  -7 2600.12   30.12
   2  -1  -7 2601.67   30.98
  -2  -1   7 2595.93   28.34
  -2   1   8 1011.41   27.15
   2   1  -8 1231.51   19.31
   2  -1  -8 1274.80   23.44
  -2  -1   8 1371.41   20.35
  -2   1   9  720.56   17.45
   2   1  -9  656.19   17.75
   2  -1  -9  674.65   17.27
  -2  -1   9  680.69   17.49
  -2   1  10  155.17   17.19
   2   1 -10  197.36   14.75
  -2  -1  10  187.88   12.17
   2  -1 -10  172.59   10.52
  -2  -1  11  422.09   14.33
   2  -1 -11  433.31   17.67
   2   1 -11  399.40   14.38
  -2   1  11  429.99   14.35
  -2   1  12  205.92   12.78
  -2  -1  12  204.04   12.71
   2  -1 -12  202.09   12.56
   2   1 -12  215.19   16.27
  -2  -1  13  810.82   23.53
  -2   1  13  846.62   23.70
   2   1 -13  759.60   23.30
   2  -1 -13  760.79   23.34
  -2   1  14  180.70   22.50
  -2  -1  14  173.74   15.12
   2   1 -14  174.67   20.23
   2  -1 -14  180.96   22.51
  -2  -2   1 4062.40   46.27
   2  -2  -1 4342.21   99.42
   2  -2  -1 4023.61   96.62
   2   2  -1 3788.18   46.40
  -2  -2   1 3657.24   44.79
   2   2  -2 2809.93   39.66
   2  -2  -2 3081.81   65.81
  -2  -2   2 3009.78   38.64
  -2   2   2 2890.97   63.98
   2  -2  -3 7268.00   78.96
   2   2  -3 6854.74   58.10
  -2   2   3 7279.57   80.17
  -2  -2   3 7184.98   58.69
  -2  -2   4    2.87    9.31
   2   2  -4    9.36    7.03
  -2   2   4    2.94    9.46
   2  -2  -4    0.22    9.48
   2  -2  -5 2313.93   33.11
  -2  -2   5 2641.82   30.11
  -2   2   5 2751.16   36.56
   2   2  -5 2614.57   31.32
  -2  -2   6  123.72   12.65
   2   2  -6  115.98    9.88
   2  -2  -6  125.63   10.22
  -2   2   6  128.47   13.33
   2   2  -7 1730.70   22.75
  -2   2   7 1816.64   24.97
   2  -2  -7 1802.13   26.44
  -2  -2   7 1833.07   22.93
   2   2  -8   69.95   12.34
  -2   2   8   76.60   12.62
  -2  -2   8   66.58    9.18
   2  -2  -8   74.04    9.21
   2   2  -9  491.29   13.22
  -2  -2   9  505.26   15.78
   2  -2  -9  472.52   13.31
  -2   2   9  513.50   16.27
   2   2 -10  161.31   15.76
  -2   2  10  163.95   16.27
   2  -2 -10  161.08   11.94
  -2  -2  10  166.73   15.78
   2   2 -11  464.55   17.95
  -2   2  11  495.82   18.60
   2  -2 -11  470.91   18.45
  -2  -2  11  492.33   18.37
   2   2 -12   19.29   15.11
  -2   2  12   23.74   10.93
   2  -2 -12   11.32   15.26
  -2  -2  12   20.87   10.61
  -2  -2  13  823.53   19.19
   2   2 -13  758.91   18.86
  -2   2  13  827.62   24.04
   2  -2 -13  782.35   24.03
  -2  -2  14   92.01   16.54
   2  -2 -14   86.17   23.59
   2   2 -14   83.44   16.98
  -2   2  14   75.83   23.76
  -2  -3   1  143.22   12.26
  -2  -3   1  148.75   12.48
   2   3  -1  141.51   12.53
   2  -3  -1  144.80   16.70
   2  -3  -1  153.22   16.95
   2   3  -2 2033.97   30.12
  -2  -3   2 2189.35   29.62
   2  -3  -2 2191.32   44.15
  -2   3   2 2031.32   43.45
   2   3  -3  520.52   16.88
   2  -3  -3  554.15   22.35
  -2  -3   3  540.45   15.18
  -2   3   3  521.24   21.86
  -2  -3   4   19.44    9.79
   2   3  -4   23.10    7.28
  -2   3   4   20.03   10.00
   2  -3  -4   28.48   10.05
   2  -3  -5 1030.29   23.53
   2   3  -5  998.34   20.52
  -2  -3   5  951.13   20.01
  -2   3   5 1076.67   23.99
  -2   3   6  384.79   16.20
   2   3  -6  373.96   14.96
  -2  -3   6  376.86   14.88
   2  -3  -6  374.72   16.07
  -2  -3   7  196.33   10.48
  -2   3   7  189.46   11.04
   2  -3  -7  192.56   13.81
   2   3  -7  181.45   13.26
  -2  -3   8 1811.95   23.80
   2   3  -8 1751.80   23.75
  -2   3   8 1761.71   25.59
   2  -3  -8 1746.49   25.31
  -2   3   9  570.35   14.54
  -2  -3   9  563.65   13.68
   2  -3  -9  564.12   14.36
   2   3  -9  518.05   13.44
   2   3 -10   48.31   10.45
  -2   3  10   49.51   11.01
  -2  -3  10   39.30   10.88
   2  -3 -10   48.99   15.01
   2   3 -11  587.69   18.72
  -2   3  11  621.32   19.41
   2  -3 -11  612.78   18.94
  -2  -3  11  570.24   15.42
   2   3 -12  238.99   18.56
   2  -3 -12  257.10   15.08
  -2  -3  12  252.98   20.01
  -2   3  12  250.18   15.18
   2   3 -13  103.97   19.57
  -2   3  13  103.91   14.26
   2  -3 -13  112.59   19.70
  -2  -3  13   97.47   14.14
  -2  -3  14  230.77   18.00
   2   3 -14  228.79   17.99
  -2   3  14  208.95   18.29
   2  -3 -14  210.91   24.53
   2  -4  -1  537.66   20.32
  -2  -4   1  506.41   14.23
  -2  -4   1  538.45   14.82
   2  -4  -1  503.43   19.77
   2   4  -1  503.85   14.71
   2  -4  -2 1467.45   30.77
  -2  -4   2 1527.67   24.10
   2   4  -2 1369.84   22.80
   2  -4  -2 1519.32   31.23
  -2  -4   3  906.30   18.06
   2  -4  -3  865.95   23.24
  -2   4   3  807.19   23.15
   2   4  -3  790.38   17.18
   2   4  -4 1094.05   21.21
   2  -4  -4 1133.44   24.93
  -2   4   4 1096.14   24.65
  -2  -4   4 1130.25   21.00
   2  -4  -5  902.48   21.89
  -2  -4   5  955.79   19.26
   2   4  -5  874.01   17.26
  -2   4   5  943.57   22.20
   2  -4  -6 1306.16   22.25
  -2   4   6 1392.46   24.97
   2   4  -6 1332.21   21.84
  -2  -4   6 1402.41   21.73
   2  -4  -7  184.04   13.62
  -2   4   7  172.90   13.71
   2   4  -7  170.20   13.11
  -2  -4   7  173.25    9.99
   2   4  -8  586.47   13.99
  -2  -4   8  634.95   16.50
  -2   4   8  629.61   17.69
   2  -4  -8  626.42   17.49
  -2  -4   9   19.03   14.46
  -2   4   9   -0.30   14.89
   2   4  -9    3.65   10.58
   2  -4  -9   -2.83   14.85
  -2   4  10  511.18   18.58
  -2  -4  10  472.36   14.61
   2  -4 -10  494.71   18.46
   2   4 -10  481.36   18.12
  -2   4  11   74.52   15.76
   2   4 -11   65.98   15.60
  -2  -4  11   71.59   11.26
   2  -4 -11   69.42   11.53
  -2   4  12  253.40   20.33
   2  -4 -12  231.91   20.25
  -2  -4  12  223.35   20.40
   2   4 -12  176.00   20.23
   2  -4 -13   29.87   18.87
  -2   4  13    6.84   19.18
  -2  -4  13    1.18   19.12
   2   4 -13    5.15   19.34
  -2   4  14  166.64   25.12
   2  -4 -14  163.20   25.17
   2   4 -14  179.09   24.74
  -2  -4  14  164.60   24.91
   2  -5  -1  140.52   14.16
  -2  -5   1  147.33   13.45
   2  -5  -1  142.78   14.23
  -2  -5   1  151.47   13.30
   2  -5  -2  649.39   20.48
  -2  -5   2  677.28   17.97
   2  -5  -2  637.22   20.16
   2   5  -2  647.83   15.70
  -2   5   3 1316.88   26.54
   2  -5  -3 1404.83   27.03
   2   5  -3 1262.72   20.27
  -2  -5   3 1444.88   22.62
   2  -5  -3 1464.99   27.56
   2   5  -4 1397.60   22.44
   2  -5  -4 1456.24   26.63
  -2   5   4 1437.72   26.67
  -2  -5   4 1482.55   22.48
  -2  -5   5  539.99   13.80
   2   5  -5  523.38   16.05
   2  -5  -5  544.98   18.22
  -2   5   5  533.22   15.66
   2  -5  -6  642.76   18.37
  -2  -5   6  628.47   14.43
   2   5  -6  594.73   14.34
  -2   5   6  610.65   16.25
   2  -5  -7  170.47   13.58
  -2  -5   7  171.39   10.07
   2   5  -7  167.36   13.18
  -2   5   7  173.11   13.82
   2  -5  -8  114.41    9.90
  -2  -5   8  124.61   12.69
   2   5  -8  120.64   12.63
  -2   5   8  126.44   13.09
   2   5  -9   63.43   15.26
  -2   5   9   76.34   15.35
  -2  -5   9   61.03   15.19
   2  -5  -9   75.09   15.37
   2   5 -10 1105.44   21.91
  -2  -5  10 1179.77   22.07
  -2   5  10 1122.80   20.26
   2  -5 -10 1173.60   23.33
  -2   5  11   84.12   11.58
  -2  -5  11   88.62   17.52
   2   5 -11   81.94   15.67
   2  -5 -11   73.43   16.24
  -2   5  12  175.39   20.54
   2   5 -12  169.51   15.06
   2  -5 -12  164.58   15.02
  -2  -5  12  176.66   20.17
   2   5 -13  142.13   23.81
  -2   5  13  141.98   24.15
   2  -5 -13  130.43   17.26
  -2  -5  13  151.86   23.87
   2  -6  -1   65.89   12.71
   2  -6  -1   67.29   12.60
  -2  -6   1   64.43    9.28
  -2  -6   1   64.43   12.18
  -2  -6   2   30.94    8.71
  -2  -6   2   29.82    8.61
   2  -6  -2   27.74   12.16
   2  -6  -2   25.97   12.07
   2   6  -2   26.22    8.60
   2  -6  -3  616.48   18.75
   2  -6  -3  593.94   18.57
  -2  -6   3  617.37   16.84
   2   6  -3  590.94   14.61
  -2  -6   4  316.24   11.88
   2   6  -4  310.31   11.87
   2  -6  -4  317.20   15.37
  -2   6   4  300.70   15.21
  -2  -6   5 1987.88   22.86
   2  -6  -5 1853.70   26.00
  -2   6   5 1892.87   28.27
   2   6  -5 1849.55   22.47
   2   6  -6   47.75   12.08
  -2  -6   6   46.48   12.01
   2  -6  -6   46.00   12.17
  -2   6   6   43.22   12.13
   2   6  -7  476.93   15.44
  -2  -6   7  475.64   15.37
  -2   6   7  457.31   14.30
   2  -6  -7  479.49   16.59
   2  -6  -8   -4.26   15.05
  -2   6   8   -4.17   14.87
  -2  -6   8   -1.70   14.71
   2   6  -8  -14.13   14.91
   2  -6  -9  705.87   20.43
  -2   6   9  680.26   20.59
   2   6  -9  681.41   19.25
  -2  -6   9  711.04   19.45
   2  -6 -10   31.10   15.70
  -2   6  10   46.59   10.97
   2   6 -10    5.29   15.60
  -2  -6  10   60.38   15.48
  -2   6  11  751.13   23.73
   2   6 -11  738.66   23.00
   2  -6 -11  610.05   18.62
  -2  -6  11  778.99   22.80
  -2  -6  12   21.25   19.06
   2   6 -12  -23.60   19.39
   2  -6 -12   -9.56   19.22
  -2   6  12  -10.22   13.83
   2   6 -13   54.64   17.53
  -2   6  13   85.35   24.22
   2  -6 -13   74.93   17.31
  -2  -6  13   68.67   24.00
   2  -7  -1  401.20   14.01
   2  -7  -1  379.34   13.80
  -2  -7   1  387.62   15.08
  -2  -7   1  401.55   12.79
   2  -7  -2   11.02    8.42
  -2  -7   2   13.20    8.62
   2   7  -2   18.26   11.95
   2  -7  -2    5.79   11.97
  -2  -7   2   14.07   11.82
   2   7  -3  339.05   14.74
   2  -7  -3  328.87   15.49
  -2  -7   3  344.11   14.84
   2  -7  -3  335.79   13.27
   2   7  -4  304.85   11.94
   2  -7  -4  342.08   15.62
   2  -7  -4  341.80   13.08
  -2  -7   4  337.28   14.79
  -2   7   4  325.03   15.52
  -2  -7   5  933.39   18.49
   2  -7  -5  907.48   20.63
  -2   7   5  844.02   20.58
   2   7  -5  858.78   18.53
  -2  -7   6  434.91   17.46
   2  -7  -6  426.67   18.40
  -2   7   6  422.50   14.98
   2   7  -6  401.64   13.92
  -2  -7   7   61.23   15.21
   2   7  -7   47.36   15.15
  -2   7   7   59.99   15.01
   2  -7  -7   50.27   15.22
   2  -7  -8   65.72   15.54
   2   7  -8   55.65   15.23
  -2  -7   8   57.29   15.58
  -2   7   8   62.23   15.54
   2  -7  -9  101.86   15.85
   2   7  -9   98.84   15.79
  -2  -7   9  117.15   15.91
  -2   7   9   87.29   16.31
   2  -7 -10  167.06   14.52
  -2  -7  10  178.45   14.66
  -2   7  10  165.59   20.06
   2   7 -10  161.41   19.55
  -2  -7  11  246.57   20.53
   2   7 -11  241.10   15.29
  -2   7  11  230.72   16.01
   2  -7 -11  232.55   20.84
  -2  -7  12   13.81   23.50
   2   7 -12    3.27   17.13
  -2   7  12    6.40   16.82
   2  -7 -12   -2.94   23.55
  -2  -8   1   37.78    8.99
   2  -8  -1   37.81   12.42
  -2  -8   1   35.53   12.26
   2  -8  -1   36.13   12.19
  -2  -8   2  373.09   12.08
   2  -8  -2  343.97   15.64
  -2  -8   2  334.21   14.68
   2  -8  -2  360.21   13.19
  -2  -8   3    0.80    8.34
   2  -8  -3    2.58   11.82
   2  -8  -3   -3.29   11.87
   2   8  -3    4.66    8.24
  -2  -8   3    4.58    8.58
   2  -8  -4  517.08   19.22
   2   8  -4  466.93   14.39
  -2  -8   4  476.66   18.14
   2  -8  -4  494.98   19.01
   2   8  -5   31.15   14.87
   2  -8  -5   24.53   15.26
   2  -8  -5   21.39   15.17
  -2   8   5   16.96   10.78
  -2  -8   5   22.43   10.91
   2  -8  -6   76.67   15.77
  -2  -8   6   67.24   15.51
   2   8  -6   67.78   15.64
  -2   8   6  107.15   16.93
   2  -8  -7  131.77   16.16
  -2  -8   7  115.92   11.59
  -2   8   7  104.41   12.71
   2   8  -7   81.74   11.82
   2  -8  -8   55.59   11.21
  -2  -8   8   62.56   10.86
  -2   8   8   43.77   15.76
   2   8  -8   55.49   15.16
   2   8  -9    8.66   13.45
   2  -8  -9   14.57   14.48
  -2  -8   9   38.70   18.44
  -2   8   9   14.08   19.56
  -2   8  10  308.87   21.79
   2  -8 -10  343.30   21.84
   2   8 -10  287.92   16.15
  -2  -8  10  319.31   16.24
   2   8 -11   25.39   23.16
  -2  -8  11   -6.37   23.68
  -2   8  11    0.88   16.71
   2  -8 -11   -1.49   23.23
  -2  -9   1   37.41   11.09
  -2  -9   1   34.36   15.28
   2  -9  -1   31.93   15.53
   2  -9  -1   37.35   15.13
   2  -9  -2  487.62   19.18
  -2  -9   2  472.39   14.68
  -2  -9   2  478.06   18.36
   2  -9  -2  474.36   19.10
   2   9  -3   24.13   11.17
  -2  -9   3   32.99   11.16
   2  -9  -3   32.86   15.54
   2  -9  -3   35.65   15.39
  -2  -9   3   36.72   11.20
   2   9  -4  276.52   17.11
  -2  -9   4  314.30   17.14
   2  -9  -4  293.98   17.57
  -2  -9   4  255.29   17.03
   2  -9  -4  281.32   17.55
   2  -9  -5  249.74   17.06
   2  -9  -5  263.16   17.48
   2   9  -5  198.61   13.24
  -2  -9   5  258.98   13.00
  -2  -9   6  101.70   11.52
   2   9  -6   89.43   15.90
   2  -9  -6  108.40   17.01
   2  -9  -6  131.91   17.04
  -2   9   6  150.83   16.76
  -2  -9   7   20.33   12.99
   2  -9  -7    5.08   19.10
   2  -9  -7   29.85   18.31
   2   9  -7   14.28   13.14
  -2   9   7   12.26   13.32
   2  -9  -8  177.55   19.49
  -2  -9   8  144.33   14.37
  -2   9   8  166.57   19.96
   2   9  -8  150.12   19.48
   2  -9  -9    0.92   19.04
  -2  -9   9   16.63   18.76
  -2   9   9   11.03   19.49
   2   9  -9   -0.88   13.57
   2  -9 -10    2.08   24.16
  -2  -9  10   40.59   16.65
  -2   9  10   59.61   23.73
   2   9 -10   40.84   23.36
  -2 -10   1  326.60   13.60
   2 -10  -1  314.04   18.13
   2 -10  -1  308.96   17.72
  -2 -10   1  311.09   17.36
   2 -10  -2  186.42   17.08
  -2 -10   2  182.63   16.66
   2 -10  -2  182.18   16.93
  -2 -10   2  193.73   12.61
  -2 -10   3  184.95   12.60
   2 -10  -3  173.75   12.74
  -2 -10   3  154.58   12.58
   2 -10  -3  174.76   13.01
   2  10  -4    3.27   15.60
  -2 -10   4   10.55   15.10
   2 -10  -4    4.39   15.25
   2 -10  -4    7.60   15.29
  -2 -10   4   -7.81   11.08
   2 -10  -5  275.18   21.18
  -2 -10   5  239.14   15.48
   2  10  -5  264.60   20.62
   2 -10  -5  269.94   20.95
  -2 -10   5  306.27   15.34
  -2 -10   6    2.78   13.60
   2 -10  -6   10.68   19.12
   2 -10  -6    5.73   19.05
   2  10  -6   10.73   18.89
   2  10  -7   18.62   13.83
  -2 -10   7   29.81   19.11
  -2  10   7   49.15   19.18
   2 -10  -7   17.34   14.04
   2 -10  -7   41.70   19.51
   2 -10  -8   45.88   19.70
   2 -10  -8   50.71   14.60
  -2 -10   8   40.94   21.47
   2  10  -8   36.69   19.74
  -2  10   8   38.71   14.44
   2 -10  -9   65.53   17.16
  -2 -10   9   54.32   23.53
   2  10  -9   45.77   24.02
  -2  10   9   46.78   17.60
   2 -11  -1  221.46   15.72
  -2 -11   1  238.67   15.40
   2 -11  -1  221.38   20.51
  -2 -11   1  227.51   20.20
  -2 -11   2   -3.90   18.73
   2 -11  -2    3.43   18.70
   2 -11  -2    8.94   18.86
  -2 -11   2    5.11   13.25
   2 -11  -3  199.40   20.39
   2 -11  -3  174.61   20.49
  -2 -11   3  200.43   20.35
  -2 -11   3  153.12   15.32
   2  11  -4   21.23   19.58
   2 -11  -4   32.37   19.15
  -2 -11   4   43.40   13.72
  -2 -11   4   17.41   13.87
   2 -11  -4   26.00   19.20
   2 -11  -5   74.47   19.54
   2  11  -5   54.32   14.46
   2 -11  -5   64.59   19.72
  -2 -11   5   39.08   19.93
  -2 -11   5   59.28   19.71
  -2 -11   6   -1.11   21.52
   2  11  -6   19.22   14.05
   2 -11  -6    5.45   21.53
   2 -11  -6   11.75   14.02
  -2 -11   6   25.49   13.84
  -2 -11   7  164.79   24.16
   2 -11  -7  152.45   24.99
   2  11  -7  129.66   18.17
   2 -11  -7  165.69   24.86
  -2 -12   1   16.89   19.69
  -2 -12   1   27.24   21.36
   2 -12  -1   13.52   21.80
   2 -12  -1   18.60   14.27
   2 -12  -2  363.48   23.79
   2 -12  -2  422.30   26.00
  -2 -12   2  323.71   23.79
  -2 -12   2  417.18   25.37
   2 -12  -3   28.64   24.20
   2 -12  -3   30.27   23.72
  -2 -12   3   54.33   23.47
  -2 -12   3   45.66   16.87
   2 -12  -4   81.64   17.57
   2 -12  -4   76.91   24.79
  -2 -12   4   83.28   17.79
  -2 -12   4   90.99   24.30
  -2 -12   5    6.46   23.82
  -2 -12   5   21.16   23.75
   2 -12  -5    7.66   24.17
   2 -12  -5    4.17   23.79
   2  12  -5   12.77   23.96
  -1   0   1  590.45   36.05
   1   0  -1  590.27   36.10
   1   0  -2    0.12   12.93
  -1   0   2    0.44    9.02
   1   0  -3  755.95   24.11
  -1   0   3  780.88   24.42
   1   0  -4    5.38    7.50
  -1   0   4    9.61   10.60
   1   0  -5   74.46   10.49
  -1   0   5   75.18    8.32
   1   0  -6    1.93    9.07
  -1   0   6   -4.14    8.44
  -1   0   7  954.57   19.48
   1   0  -7  937.70   19.39
  -1   0   8   -2.61    8.09
   1   0  -8    7.59   11.35
  -1   0   9  135.29   12.86
   1   0  -9  126.32   13.03
   1   0 -10    1.14    8.29
  -1   0  10    1.94   11.49
  -1   0  11  653.89   19.49
   1   0 -11  465.36   15.93
   1   0 -12   12.06   16.33
  -1   0  12   99.11   15.64
   1   0 -13  542.23   22.33
  -1   0  13  539.62   17.19
  -1   0  14   -8.82   16.39
   1   0 -14    9.56   13.15
  -1  -1   1  757.71   27.68
  -1   1   1  780.65   46.43
   1  -1  -1  793.01   47.22
   1   1  -1  700.30   26.85
   1  -1  -2 1547.19   41.28
  -1   1   2 1564.76   41.59
  -1  -1   2 1525.38   34.61
   1   1  -2 1496.05   34.44
  -1   1   3  121.46   14.52
   1   1  -3  111.65   11.06
  -1  -1   3  116.20   11.24
   1  -1  -3  115.67   14.61
  -1   1   4 1964.10   31.56
  -1  -1   4 1909.00   29.33
   1   1  -4 1835.51   28.91
   1  -1  -4 1831.66   31.22
  -1   1   5  149.92   11.93
   1   1  -5  157.43   11.51
  -1  -1   5  158.25    9.70
   1  -1  -5  147.99    9.94
  -1   1   6 1045.97   19.59
  -1  -1   6 1037.97   18.92
   1   1  -6 1018.28   20.43
   1  -1  -6 1035.52   21.05
  -1   1   7  950.98   17.76
   1   1  -7  925.35   17.17
   1  -1  -7  914.23   19.67
  -1  -1   7  919.70   17.22
   1   1  -8  145.34   12.60
   1  -1  -8  145.48   10.06
  -1   1   8  156.05   12.84
  -1  -1   8  153.13   12.60
  -1   1   9  573.06   16.38
   1   1  -9  551.60   13.57
   1  -1  -9  539.01   13.81
  -1  -1   9  575.86   15.98
  -1  -1  10    5.70   13.35
  -1   1  10    3.92    8.15
   1  -1 -10    5.32    8.20
   1   1 -10    3.56   11.60
  -1  -1  11  789.47   16.49
   1   1 -11  763.54   19.38
   1  -1 -11  721.19   16.53
  -1   1  11  802.42   20.28
  -1  -1  12  640.18   20.51
  -1   1  12  656.50   16.20
   1   1 -12  651.65   20.79
   1  -1 -12  645.91   15.93
  -1  -1  13  468.76   16.45
  -1   1  13  474.33   21.62
   1   1 -13  435.01   16.70
   1  -1 -13  417.73   16.76
  -1  -1  14   26.10   23.03
  -1   1  14   25.81   23.03
   1  -1 -14   27.25   16.37
   1   1 -14   30.86   21.13
   1  -2  -1   52.23   14.61
  -1   2   1   58.68   15.64
   1   2  -1   53.98   10.73
  -1  -2   1   60.35   14.41
   1  -2  -2 8088.67   84.02
   1   2  -2 7699.82   68.31
  -1  -2   2 7815.51   67.45
  -1   2   2 8031.12   83.19
  -1  -2   3  226.82   12.30
   1  -2  -3  224.12   13.74
   1   2  -3  219.20   14.49
  -1   2   3  243.75   16.08
   1   2  -4 1461.93   25.04
   1  -2  -4 1463.10   27.14
  -1   2   4 1356.46   25.58
  -1  -2   4 1437.05   24.89
   1  -2  -5    9.37    9.27
   1   2  -5    3.05    6.51
  -1   2   5    4.36    9.43
  -1  -2   5    6.50    6.51
   1   2  -6 2352.04   26.63
  -1  -2   6 2527.06   29.35
  -1   2   6 2534.05   30.55
   1  -2  -6 2340.86   28.31
  -1  -2   7    5.25   11.45
  -1   2   7    7.37   11.55
   1   2  -7    3.70    8.11
   1  -2  -7    3.90   11.68
  -1  -2   8  711.61   16.97
  -1   2   8  724.17   17.69
   1   2  -8  656.95   14.77
   1  -2  -8  672.09   15.43
   1  -2  -9  212.20   13.63
   1   2  -9  228.04   13.38
  -1   2   9  217.10   10.80
  -1  -2   9  214.21   13.25
  -1   2  10  308.41   16.62
   1  -2 -10  304.91   16.79
   1   2 -10  311.43   16.59
  -1  -2  10  288.44   12.78
  -1   2  11    5.05   15.16
   1   2 -11   21.29   10.43
   1  -2 -11   25.30   10.58
  -1  -2  11   14.28   10.61
  -1  -2  12 1083.86   18.63
  -1   2  12  987.79   18.72
   1   2 -12 1071.65   22.19
   1  -2 -12 1020.61   21.60
  -1  -2  13   15.74   13.27
   1   2 -13    3.07   18.85
   1  -2 -13   13.33   13.46
  -1   2  13   29.74   13.23
  -1  -2  14  311.40   25.16
   1   2 -14  308.47   25.09
  -1   2  14  300.11   25.14
   1  -2 -14  307.62   18.77
   1  -3  -1 2691.86   43.52
   1  -3  -1 2789.33   44.48
   1   3  -1 2401.55   40.03
  -1  -3   1 2736.58   36.66
  -1   3   2   94.40   10.41
  -1  -3   2   91.46    9.65
   1  -3  -2   92.43   12.92
   1   3  -2   98.11    9.62
  -1  -3   3  580.93   17.30
  -1   3   3  561.81   19.12
   1  -3  -3  562.77   19.37
   1   3  -3  536.05   18.02
   1  -3  -4 2535.91   33.19
  -1  -3   4 2752.97   31.78
  -1   3   4 2849.99   36.07
   1   3  -4 2646.20   34.47
  -1  -3   5 1693.93   25.44
   1  -3  -5 1707.16   27.04
  -1   3   5 1684.25   25.54
   1   3  -5 1604.33   23.03
   1   3  -6  224.17   13.70
   1  -3  -6  228.95   14.28
  -1  -3   6  228.13   13.95
  -1   3   6  234.81   14.23
   1  -3  -7 1542.92   23.87
   1   3  -7 1696.38   23.41
  -1   3   7 1597.27   24.22
  -1  -3   7 1515.10   20.63
  -1  -3   8  482.46   13.04
  -1   3   8  524.13   16.19
   1   3  -8  481.38   13.23
   1  -3  -8  506.18   16.22
  -1  -3   9   14.25    8.17
   1   3  -9    9.69    8.16
  -1   3   9   14.08   11.69
   1  -3  -9    6.10    8.45
   1   3 -10  709.83   18.93
  -1   3  10  662.96   19.23
   1  -3 -10  592.53   19.23
  -1  -3  10  632.05   15.38
   1   3 -11  194.33   16.07
  -1   3  11  177.07   12.48
   1  -3 -11  171.39   16.20
  -1  -3  11  173.41   16.35
   1   3 -12    6.29   16.54
  -1   3  12   -6.23   18.84
   1  -3 -12    3.07   13.39
  -1  -3  12    4.18   17.98
  -1  -3  13  340.50   15.97
   1   3 -13  314.83   21.03
  -1   3  13  368.01   21.26
   1  -3 -13  327.53   16.38
   1  -3 -14  202.64   24.80
  -1  -3  14  202.46   17.90
   1   3 -14  196.46   17.66
  -1   3  14  201.43   24.62
   1  -4  -1 2817.85   38.61
  -1  -4   1 2849.54   33.63
   1   4  -1 2564.66   32.62
   1  -4  -1 2666.02   36.96
  -1   4   2   49.65    8.09
  -1  -4   2   55.71   10.47
   1  -4  -2   49.48   10.67
   1   4  -2   53.62    7.92
   1   4  -3 1528.74   23.67
   1  -4  -3 1629.79   27.46
  -1  -4   3 1649.83   23.70
  -1   4   3 1572.25   27.36
   1  -4  -4 2077.93   30.00
  -1  -4   4 2109.31   27.09
   1   4  -4 1828.99   29.62
  -1   4   4 2101.55   30.02
  -1  -4   5  934.09   17.35
   1  -4  -5  969.49   21.08
  -1   4   5  971.60   19.57
   1   4  -5  891.91   17.65
  -1  -4   6  154.15    9.99
   1   4  -6  140.95   13.49
   1  -4  -6  155.57   13.45
  -1   4   6  170.47   13.41
   1  -4  -7  826.21   16.88
  -1  -4   7  860.30   18.24
  -1   4   7  856.78   18.98
   1   4  -7  829.29   19.01
   1  -4  -8   15.03   12.12
  -1   4   8   18.93   11.95
  -1  -4   8   31.74    8.43
   1   4  -8   13.68   11.81
   1   4  -9  323.13   11.89
  -1   4   9  331.57   17.20
  -1  -4   9  337.74   15.76
   1  -4  -9  318.52   11.96
   1   4 -10   23.85   10.46
  -1   4  10   16.14   15.13
  -1  -4  10   10.71   15.18
   1  -4 -10   24.87   15.10
   1   4 -11  517.60   18.82
  -1   4  11  579.94   18.75
   1  -4 -11  472.56   15.28
  -1  -4  11  529.48   18.70
   1   4 -12  163.81   19.91
  -1   4  12  142.59   20.15
   1  -4 -12  172.14   19.97
  -1  -4  12  177.26   14.51
   1   4 -13  348.66   16.75
  -1   4  13  346.74   21.98
   1  -4 -13  352.96   22.08
  -1  -4  13  400.73   21.71
   1   4 -14   38.44   17.34
   1  -4 -14   67.25   17.27
   1  -5  -1   17.57    9.73
   1  -5  -1   23.97    7.05
   1   5  -1   24.20    7.17
  -1  -5   1   26.52    6.98
  -1  -5   1   28.69    9.77
  -1  -5   2  536.97   16.77
   1   5  -2  491.03   16.90
   1  -5  -2  499.00   17.79
   1  -5  -2  535.27   16.17
  -1   5   2  496.41   15.86
   1   5  -3 2087.10   25.72
  -1   5   3 2311.41   30.93
   1  -5  -3 2285.04   30.75
  -1  -5   3 2369.85   27.97
  -1  -5   4  416.10   13.02
   1   5  -4  417.62   13.27
  -1   5   4  423.61   13.96
   1  -5  -4  426.04   16.31
  -1  -5   5 1702.34   23.43
   1   5  -5 1654.43   23.62
  -1   5   5 1694.42   25.54
   1  -5  -5 1711.43   25.47
   1   5  -6  126.47   12.76
  -1  -5   6  133.33    9.59
  -1   5   6  127.38   12.95
   1  -5  -6  129.54   12.99
  -1   5   7  289.69   12.01
   1   5  -7  292.42   11.37
   1  -5  -7  310.59   14.64
  -1  -5   7  309.04   14.05
   1  -5  -8  243.48   14.07
  -1   5   8  249.92   14.24
  -1  -5   8  241.64   10.90
   1   5  -8  243.31   13.54
   1  -5  -9  575.24   19.20
  -1   5   9  608.56   19.11
  -1  -5   9  599.60   18.53
   1   5  -9  562.30   14.94
  -1  -5  10  616.90   15.65
  -1   5  10  667.05   19.53
   1   5 -10  607.44   19.42
   1  -5 -10  644.40   19.57
  -1   5  11   89.75   17.80
  -1  -5  11  118.76   11.86
   1   5 -11  103.58   11.81
   1  -5 -11   89.10   11.81
  -1   5  12  232.58   20.87
  -1  -5  12  264.21   20.51
   1  -5 -12  272.01   20.61
   1   5 -12  228.74   20.67
  -1   5  13   16.05   23.50
   1  -5 -13   30.00   16.59
   1   5 -13   14.70   23.39
  -1  -5  13   20.22   16.62
  -1  -6   1   71.15   12.45
   1  -6  -1   63.04    9.36
   1  -6  -1   69.30   12.44
   1   6  -1   63.03   12.49
  -1  -6   1   69.57   12.46
   1  -6  -2  452.56   16.57
   1   6  -2  430.52   13.45
   1  -6  -2  465.31   16.79
  -1  -6   2  473.79   13.51
  -1   6   3   61.34   12.14
   1   6  -3   66.09   12.34
   1  -6  -3   56.90   12.37
  -1  -6   3   56.66    9.12
   1  -6  -3   57.32   12.30
   1  -6  -4 2066.13   27.96
  -1   6   4 2052.18   27.69
   1   6  -4 2114.94   25.92
  -1  -6   4 2114.83   25.70
   1   6  -5    5.45   11.76
  -1  -6   5   14.61   11.53
   1  -6  -5    5.41   11.76
  -1   6   5    4.35   11.62
   1  -6  -6  264.89   14.42
  -1  -6   6  270.45   11.01
   1   6  -6  264.00   13.80
  -1   6   6  279.25   14.44
  -1  -6   7  221.98   13.38
   1   6  -7  205.30   10.48
   1  -6  -7  206.12   13.84
  -1   6   7  216.62   13.78
   1  -6  -8  919.94   21.31
   1   6  -8  870.54   20.18
  -1  -6   8  901.21   20.15
  -1   6   8  943.27   21.19
   1  -6  -9   68.08   15.72
   1   6  -9   63.79   15.39
  -1   6   9   78.17   15.80
  -1  -6   9   73.35   15.65
   1  -6 -10  968.75   18.67
  -1   6  10 1046.90   22.48
  -1  -6  10 1038.24   18.32
   1   6 -10  985.58   18.23
  -1   6  11   -3.45   18.77
   1   6 -11   -0.28   13.28
  -1  -6  11   -3.08   13.31
   1  -6 -11    9.20   13.23
  -1  -6  12   13.25   13.71
  -1   6  12   11.90   13.97
   1   6 -12   18.70   19.36
   1  -6 -12   22.78   19.33
   1   6 -13    1.41   16.76
  -1   6  13  -32.18   23.86
   1  -6 -13    3.05   16.85
  -1  -6  13    2.27   23.65
  -1  -7   1  224.09   11.02
   1  -7  -1  220.01   11.29
  -1  -7   1  216.67   13.63
   1  -7  -1  224.14   13.90
   1   7  -2  445.82   15.77
   1  -7  -2  465.89   16.33
   1  -7  -2  442.57   16.21
  -1  -7   2  459.84   15.74
  -1  -7   2  450.74   15.40
   1   7  -3  290.83   11.78
   1  -7  -3  329.07   12.58
   1  -7  -3  305.75   12.10
  -1  -7   3  307.78   14.39
  -1   7   3  290.43   12.08
   1   7  -4  270.56   14.09
  -1   7   4  256.65   11.66
   1  -7  -4  290.20   14.79
   1  -7  -4  256.28   11.74
  -1  -7   4  273.56   14.14
  -1  -7   5  156.50   10.06
   1  -7  -5  137.60   13.09
   1   7  -5  123.77    9.73
  -1   7   5  136.17   13.39
   1   7  -6   82.49   12.44
  -1  -7   6   73.29    9.10
   1  -7  -6   77.43    9.61
  -1   7   6   72.86   12.90
  -1  -7   7   49.52   15.07
   1   7  -7   48.28   15.22
   1  -7  -7   39.60   11.38
  -1   7   7   44.70   15.21
   1  -7  -8  658.60   19.56
  -1   7   8  634.00   16.51
   1   7  -8  651.15   19.21
  -1  -7   8  694.20   19.27
   1  -7  -9   95.88   15.72
  -1  -7   9  105.32   11.56
   1   7  -9   98.46   15.85
  -1   7   9  100.44   16.06
   1  -7 -10  518.70   17.19
   1   7 -10  539.57   16.99
  -1  -7  10  603.26   21.82
  -1   7  10  549.02   17.62
   1  -7 -11   71.02   14.12
  -1  -7  11   81.24   19.47
   1   7 -11   64.60   19.37
  -1   7  11   61.58   19.75
  -1   7  12   77.48   23.94
   1   7 -12   86.19   17.16
  -1  -7  12   85.25   23.83
   1  -7 -12   73.79   17.39
  -1  -8   1  300.82   11.72
  -1  -8   1  326.61   12.06
   1  -8  -1  325.50   12.39
   1  -8  -1  344.93   15.07
   1   8  -2  161.07   13.62
  -1  -8   2  173.37   13.49
   1  -8  -2  186.49   13.63
   1  -8  -2  171.73   13.73
  -1  -8   2  168.82   13.75
   1   8  -3 1983.00   24.32
   1  -8  -3 2108.19   26.97
  -1  -8   3 2100.21   23.66
   1  -8  -3 2173.52   27.70
   1  -8  -4    3.15   12.16
   1   8  -4    9.05    8.48
   1  -8  -4    8.08   11.99
  -1   8   4    3.56   12.01
  -1  -8   4   20.30    8.86
  -1  -8   5 1965.13   23.41
   1  -8  -5 2023.64   27.85
   1   8  -5 1960.96   26.34
   1  -8  -5 2170.07   28.64
  -1   8   5 1943.44   28.08
  -1  -8   6  349.59   17.19
  -1   8   6  349.35   17.52
   1  -8  -6  318.72   13.62
   1   8  -6  326.72   17.10
  -1   8   7  344.31   17.93
  -1  -8   7  382.45   17.44
   1  -8  -7  337.86   17.90
   1   8  -7  351.09   17.79
   1   8  -8  126.98   15.99
   1  -8  -8  123.85   11.93
  -1  -8   8  120.06   15.93
  -1   8   8  134.07   16.25
   1   8  -9  665.59   22.39
  -1   8   9  661.11   23.36
  -1  -8   9  647.73   17.65
   1  -8  -9  624.74   17.90
   1  -8 -10   46.73   19.32
  -1   8  10   25.35   19.62
   1   8 -10  -10.19   19.29
  -1  -8  10    7.81   19.15
   1  -8 -11   92.84   24.02
  -1  -8  11  120.13   23.73
  -1   8  11  107.62   23.88
   1   8 -11  109.32   23.94
   1  -9  -1  521.85   19.00
  -1  -9   1  523.29   18.58
  -1  -9   1  538.39   18.71
   1  -9  -1  509.66   18.86
   1  -9  -2  865.09   18.24
  -1  -9   2  910.51   20.56
   1  -9  -2  821.27   21.22
   1   9  -2  814.84   21.14
  -1  -9   2  862.41   17.21
   1   9  -3  942.96   21.64
   1  -9  -3  991.51   19.05
   1  -9  -3  972.93   21.94
  -1  -9   3 1002.61   21.40
  -1  -9   3  948.36   21.08
   1  -9  -4 1447.58   21.91
   1   9  -4 1380.30   21.61
   1  -9  -4 1562.95   25.46
  -1  -9   4 1542.60   21.00
  -1  -9   5  839.09   20.45
   1   9  -5  767.81   20.61
   1  -9  -5  850.67   21.31
   1  -9  -5  850.17   21.28
  -1   9   5  815.63   21.16
  -1  -9   6  209.17   16.51
   1  -9  -6  187.90   16.98
   1   9  -6  179.61   12.77
   1  -9  -6  231.18   13.42
  -1   9   6  183.16   12.94
   1  -9  -7  303.93   14.05
  -1  -9   7  321.57   19.31
   1   9  -7  280.29   13.94
  -1   9   7  310.37   19.25
   1  -9  -8  122.34   14.51
  -1  -9   8  156.30   19.78
  -1   9   8  153.29   14.78
   1   9  -8  126.14   19.85
   1   9  -9  330.53   16.78
  -1   9   9  367.58   22.36
  -1  -9   9  354.15   16.38
   1  -9  -9  352.27   17.28
   1   9 -10   88.55   23.82
   1  -9 -10   87.31   23.94
  -1   9  10   92.17   24.07
  -1  -9  10   92.88   17.17
   1 -10  -1  114.96   16.33
   1 -10  -1  136.59   16.07
  -1 -10   1  112.31   12.10
  -1 -10   1  119.52   16.07
  -1 -10   2  815.64   17.23
   1 -10  -2  782.84   20.93
  -1 -10   2  736.44   16.57
   1 -10  -2  787.14   21.14
   1 -10  -3   21.68   10.90
   1  10  -3   12.59   11.11
  -1 -10   3   25.11   10.89
   1 -10  -3   19.55   15.24
  -1 -10   3   21.64   10.88
   1  10  -4  290.86   17.79
   1 -10  -4  310.41   17.65
  -1 -10   4  318.74   17.45
   1 -10  -4  257.36   13.89
  -1 -10   4  322.32   17.61
   1  10  -5   11.34   17.07
  -1 -10   5   17.75   16.88
   1 -10  -5    6.86   13.25
   1 -10  -5   -4.39   18.80
   1  10  -6  344.77   21.10
  -1 -10   6  389.66   20.85
   1 -10  -6  379.54   21.14
  -1  10   6  338.94   16.84
   1 -10  -6  370.76   16.44
  -1 -10   7   25.61   13.56
   1  10  -7   13.55   13.70
   1 -10  -7    8.96   19.52
   1 -10  -7   39.52   19.09
  -1  10   7   26.88   19.34
   1 -10  -8  407.06   22.65
  -1 -10   8  443.97   21.65
   1  10  -8  417.25   22.49
  -1  10   8  400.04   22.98
   1 -10  -9   56.27   23.97
   1  10  -9   68.96   23.83
  -1 -10   9   53.63   16.98
  -1  10   9   58.27   24.09
   1 -11  -1   31.49   18.73
  -1 -11   1   14.19   18.82
  -1 -11   1   -7.84   19.24
   1 -11  -1   17.82   18.91
   1 -11  -2  395.77   21.55
  -1 -11   2  453.22   21.43
  -1 -11   2  373.94   21.37
   1 -11  -2  403.84   16.67
   1 -11  -3  113.25   19.77
  -1 -11   3   81.91   19.68
  -1 -11   3   96.19   19.75
   1 -11  -3  117.46   19.32
   1 -11  -4  213.56   20.75
  -1 -11   4  223.58   20.32
   1  11  -4  188.66   15.63
   1 -11  -4  212.96   15.16
  -1 -11   4  210.65   15.41
  -1 -11   5   77.57   19.51
   1  11  -5   96.87   19.69
   1 -11  -5  103.00   19.81
   1 -11  -5   71.95   20.22
  -1 -11   5   68.37   19.95
  -1 -11   6  326.13   21.28
   1  11  -6  254.26   22.05
   1 -11  -6  330.47   21.70
   1 -11  -6  295.05   16.81
  -1 -11   7    8.48   16.46
   1 -11  -7   15.97   23.81
   1 -11  -7   28.07   23.80
   1  11  -7   14.44   23.83
   1 -12  -1  199.25   15.45
  -1 -12   1  212.27   20.38
  -1 -12   1  181.04   20.71
   1 -12  -1  176.83   20.86
   1 -12  -2   -4.16   19.27
   1 -12  -2   22.19   19.05
  -1 -12   2    6.48   13.99
  -1 -12   2   10.28   19.35
   1 -12  -3  112.20   17.58
   1 -12  -3   87.24   15.23
  -1 -12   3   94.19   22.71
  -1 -12   3  135.70   22.09
   1 -12  -4    3.13   23.26
   1 -12  -4    1.93   16.62
  -1 -12   4  -11.42   23.86
  -1 -12   4   -1.98   16.65
  -1 -12   5  156.36   24.84
   1 -12  -5  156.25   24.86
   1 -12  -5  154.04   25.07
  -1 -12   5  132.35   25.19
   1  12  -5  105.52   18.20
   0   0  -2 9344.99   90.68
   0   0   2 9815.45   92.26
   0   0  -3    3.55   11.99
   0   0   3    2.35   12.37
   0   0   4  871.58   21.26
   0   0  -4  799.60   20.81
   0   0   5    0.54    9.26
   0   0  -5    2.70    6.51
   0   0   6 2798.90   29.45
   0   0  -6 2640.92   29.12
   0   0   7   -0.40   11.35
   0   0  -7    1.08   11.50
   0   0   8   29.47   11.42
   0   0  -8   20.45   11.49
   0   0   9    8.68   11.22
   0   0  -9   -1.31   11.55
   0   0  10 1322.99   19.80
   0   0 -10 1286.88   19.75
   0   0  11    4.98   10.38
   0   0 -11    9.81   10.25
   0   0  12  962.22   18.29
   0   0 -12 1029.37   22.56
   0   0  13   -2.84   18.87
   0   0 -13   -5.24   18.84
   0   0  14   86.23   24.15
   0   0 -14  107.82   23.99
   0  -1   1 4219.29   69.26
   0  -1  -1 3851.79   67.83
   0   1   1 4007.43   68.37
   0   1  -1 4361.21   69.65
   0  -1  -2  541.92   21.68
   0   1   2  582.55   24.23
   0   1  -2  609.75   21.88
   0  -1   2  595.72   22.01
   0  -1  -3 5227.68   53.98
   0   1   3 5444.23   55.30
   0   1  -3 5793.72   55.94
   0  -1   3 5876.85   56.48
   0  -1  -4  809.87   20.54
   0   1   4  854.84   20.65
   0   1  -4  744.38   18.32
   0  -1   4  884.78   20.84
   0   1  -5 3151.20   33.28
   0   1   5 3710.76   37.41
   0  -1   5 3436.17   34.68
   0  -1  -5 3186.60   34.09
   0   1   6 2210.88   26.48
   0   1  -6 2447.78   28.57
   0  -1  -6 2205.33   27.91
   0  -1   6 2458.15   28.57
   0   1   7 1027.84   19.91
   0   1  -7  970.81   17.32
   0  -1  -7  971.34   19.75
   0  -1   7 1099.97   19.88
   0  -1   8  392.01   14.75
   0   1   8  344.92   11.94
   0   1  -8  332.18   11.74
   0  -1  -8  339.64   14.75
   0  -1   9   59.08    8.83
   0  -1  -9   65.83    8.93
   0   1   9   56.36    8.86
   0   1  -9   67.47   12.02
   0  -1  10  169.00   15.59
   0   1  10  144.77   11.70
   0   1 -10  156.84   11.68
   0  -1 -10  149.16   15.61
   0  -1  11  754.70   19.66
   0   1  11  777.73   20.12
   0   1 -11  658.24   15.67
   0  -1 -11  680.13   20.04
   0  -1  12  119.60   11.65
   0   1  12  113.56   11.97
   0   1 -12  112.45   15.79
   0  -1 -12  118.40   11.86
   0  -1  13  109.55   14.20
   0   1  13  111.06   19.40
   0  -1 -13  107.47   19.47
   0   1 -13  100.15   13.91
   0  -1  14   86.46   23.89
   0   1 -14  106.46   23.48
   0  -1 -14  101.08   23.81
   0   1  14   55.04   17.25
   0  -2   0   37.41   15.18
   0  -2   0   32.89   10.93
   0   2   0   41.69   11.06
   0   2  -1  982.66   27.75
   0  -2  -1  849.79   26.00
   0   2   1  971.66   29.27
   0  -2   1  844.51   28.55
   0  -2   2 3707.22   50.47
   0   2   2 3946.55   50.00
   0  -2  -2 3559.54   46.69
   0   2  -2 3956.87   47.87
   0  -2  -3 2403.48   34.29
   0   2  -3 2661.27   35.81
   0  -2   3 2253.25   36.22
   0   2   3 2549.00   36.00
   0  -2  -4  242.31   11.55
   0   2  -4  248.95   11.59
   0   2   4  249.15   13.71
   0  -2   4  242.96   12.11
   0  -2  -5 4771.70   42.03
   0   2  -5 4943.90   41.80
   0   2   5 4856.06   42.26
   0  -2   5 5033.29   42.60
   0  -2  -6 2801.38   30.85
   0  -2   6 2894.72   29.20
   0   2   6 2808.49   29.61
   0   2  -6 3047.52   29.78
   0   2  -7 1100.15   19.59
   0   2   7 1062.60   20.42
   0  -2   7 1109.94   20.01
   0  -2  -7  986.65   17.78
   0   2   8   69.86    9.06
   0   2  -8   78.38    8.79
   0  -2  -8   67.18   12.14
   0  -2   8   71.20    8.74
   0   2   9  225.53   11.06
   0   2  -9  273.63   13.53
   0  -2  -9  237.08   11.04
   0  -2   9  236.88   10.57
   0  -2  10    1.44   10.39
   0   2  10    2.63   14.82
   0   2 -10    1.70   10.18
   0  -2 -10    3.59   10.54
   0  -2  11  785.86   16.54
   0   2  11  742.31   20.17
   0   2 -11  843.74   20.01
   0  -2 -11  727.14   16.57
   0  -2  12   30.62   18.42
   0   2  12   35.17   18.61
   0   2 -12   19.12   16.87
   0  -2 -12   26.11   17.34
   0  -2  13   43.75   14.11
   0  -2 -13   34.12   13.96
   0   2  13   48.78   19.51
   0   2 -13   54.07   18.92
   0  -2  14  242.60   24.26
   0   2  14  177.10   24.93
   0  -2 -14  190.57   24.90
   0   2 -14  177.95   18.03
   0   3   0 6690.93   70.81
   0  -3   0 7295.07   66.69
   0  -3   0 6949.78   64.99
   0  -3   1  986.69   24.84
   0  -3  -1  943.90   24.47
   0   3   1  914.35   26.92
   0   3  -1  935.40   26.93
   0   3  -2   90.83   12.78
   0   3   2   90.32   12.07
   0  -3  -2   88.93    9.85
   0  -3   2   88.57   12.44
   0  -3   3 2582.91   34.27
   0  -3  -3 2485.44   32.08
   0   3   3 2643.18   33.68
   0   3  -3 2666.46   34.91
   0   3  -4   18.25    9.52
   0  -3  -4   21.36    9.70
   0  -3   4   20.60    6.80
   0   3   4   14.50    9.86
   0   3  -5 2328.11   27.22
   0  -3  -5 2102.86   26.54
   0   3   5 2228.94   27.28
   0  -3   5 2040.16   28.81
   0  -3  -6 1708.80   24.63
   0   3  -6 1779.89   23.23
   0   3   6 1742.84   24.69
   0  -3   6 1609.20   24.47
   0  -3  -7  352.46   14.80
   0   3  -7  366.51   14.81
   0   3   7  362.67   14.82
   0  -3   7  320.73   12.51
   0  -3  -8   28.05   12.03
   0   3  -8   33.24   11.82
   0  -3   8   25.86    8.50
   0   3   8   27.58   11.97
   0   3  -9  688.13   14.68
   0   3   9  713.74   15.20
   0  -3   9  685.29   17.82
   0  -3  -9  724.07   17.33
   0   3 -10  174.81   12.27
   0   3  10  184.92   12.19
   0  -3 -10  182.91   12.16
   0  -3  10  181.73   12.12
   0   3 -11  279.13   13.36
   0   3  11  285.94   13.35
   0  -3 -11  290.32   17.16
   0  -3  11  303.41   17.23
   0  -3  12   91.07   18.62
   0  -3 -12   81.13   19.03
   0   3 -12   93.29   18.94
   0   3  12   86.33   19.18
   0  -3  13   35.63   13.47
   0   3 -13   47.22   19.24
   0   3  13   76.22   19.35
   0  -3 -13   70.16   19.38
   0  -3  14   -7.19   16.77
   0   3 -14   23.10   23.38
   0   3  14    5.28   23.48
   0  -3 -14    2.42   16.65
   0   4   0 1227.21   24.99
   0  -4   0 1423.60   25.80
   0  -4   0 1310.36   25.22
   0   4  -1  811.93   21.47
   0   4   1  823.23   19.81
   0  -4   1  878.65   20.80
   0  -4  -1  881.59   19.72
   0  -4  -1  818.16   20.45
   0   4  -2 2545.90   34.99
   0   4   2 2707.17   33.72
   0  -4  -2 2692.12   33.30
   0  -4   2 2733.27   33.27
   0  -4   3  233.58   10.79
   0   4  -3  210.21   13.49
   0  -4  -3  221.36   11.25
   0   4   3  234.37   13.11
   0  -4   4 1088.99   19.43
   0  -4  -4 1117.49   21.80
   0   4  -4 1027.50   23.40
   0   4   4 1126.21   21.99
   0  -4  -5   92.88   12.87
   0  -4   5   99.24    9.39
   0   4   5  101.23   12.60
   0   4  -5   84.38   12.67
   0  -4  -6 1537.42   21.57
   0  -4   6 1533.01   22.85
   0   4   6 1602.15   23.52
   0   4  -6 1466.30   23.18
   0   4  -7  539.51   16.80
   0  -4  -7  527.93   16.33
   0   4   7  526.81   16.27
   0  -4   7  541.40   16.19
   0  -4  -8 2420.58   27.00
   0   4  -8 2365.54   27.12
   0   4   8 2365.48   25.67
   0  -4   8 2353.62   25.34
   0  -4  -9  508.50   18.04
   0   4  -9  516.42   14.81
   0   4   9  488.34   18.05
   0  -4   9  446.74   14.88
   0   4 -10  286.57   16.83
   0   4  10  260.56   13.23
   0  -4  10  269.61   13.38
   0  -4 -10  273.14   16.82
   0   4 -11  115.81   15.76
   0   4  11  100.58   11.67
   0  -4 -11   87.22   16.22
   0  -4  11   95.12   15.99
   0   4 -12  102.58   19.01
   0   4  12   87.90   14.07
   0  -4 -12   80.88   19.33
   0  -4  12   92.29   19.21
   0  -4  13   40.03   20.80
   0   4 -13    6.29   13.38
   0   4  13    6.48   21.20
   0  -4 -13   17.38   13.47
   0  -5   0    2.36    6.68
   0  -5   0    5.26    9.53
   0  -5   1  399.25   14.62
   0  -5  -1  404.50   13.24
   0   5  -1  362.06   14.69
   0  -5  -1  375.78   14.55
   0  -5   2 1801.87   24.70
   0  -5  -2 1724.85   24.51
   0  -5  -2 1907.39   25.91
   0   5  -2 1703.83   24.97
   0   5   2 1744.65   25.16
   0  -5   3  295.85   14.77
   0   5  -3  272.33   14.76
   0  -5  -3  278.21   12.11
   0   5   3  283.75   14.84
   0  -5   4 1110.32   20.35
   0   5  -4 1050.45   20.84
   0  -5  -4 1062.10   20.86
   0   5   4 1075.16   21.21
   0  -5  -5  959.44   19.51
   0  -5   5  969.66   18.93
   0   5  -5  925.56   19.59
   0   5   5  981.50   19.94
   0  -5  -6  212.33   10.75
   0  -5   6  199.05   13.23
   0   5   6  215.35   13.61
   0   5  -6  206.52   13.50
   0  -5  -7    1.21    8.41
   0   5   7   -2.59   11.91
   0  -5   7    5.06    8.05
   0   5  -7   -2.48   11.64
   0  -5  -8 1707.21   21.86
   0   5   8 1750.85   22.50
   0  -5   8 1749.56   21.32
   0   5  -8 1752.43   24.30
   0  -5  -9   40.25   15.23
   0  -5   9   40.03   15.12
   0   5   9   35.88   15.19
   0   5  -9   48.28   15.14
   0  -5 -10  100.23   11.82
   0   5  10  125.57   15.77
   0  -5  10   87.86   16.04
   0   5 -10   82.04   16.08
   0   5  11  505.37   21.41
   0  -5  11  513.94   16.85
   0  -5 -11  489.96   21.11
   0   5 -11  446.90   16.71
   0   5 -12   47.35   19.24
   0   5  12   49.34   19.28
   0  -5 -12   48.00   19.33
   0  -5  12   84.56   18.85
   0   5  13   72.73   23.67
   0  -5 -13    8.15   24.34
   0  -5  13   58.32   23.54
   0   5 -13   45.72   17.08
   0  -6   0  185.17   13.63
   0  -6   0  178.10   10.86
   0   6  -1 1783.16   26.34
   0  -6  -1 1904.26   24.90
   0  -6   1 1870.08   24.37
   0  -6  -1 1796.49   24.20
   0  -6   1 1810.94   25.79
   0   6  -2  154.98   10.46
   0  -6   2  170.68   10.52
   0  -6  -2  157.91   13.47
   0   6   2  159.52   13.26
   0  -6  -2  182.36   13.46
   0   6  -3 2504.51   27.89
   0   6   3 2589.82   29.80
   0  -6   3 2645.73   27.65
   0  -6  -3 2635.56   29.65
   0   6  -4   86.16   12.60
   0  -6   4   82.00   12.25
   0  -6  -4   76.56   12.59
   0   6   4   82.85   12.63
   0   6   5  269.15   11.49
   0  -6   5  279.37   13.93
   0   6  -5  288.04   11.38
   0  -6  -5  260.99   11.36
   0  -6  -6    0.47   11.66
   0  -6   6   10.43   11.52
   0   6  -6    5.35    8.20
   0   6   6    1.60   11.85
   0   6   7   21.72    8.68
   0  -6  -7   16.34    8.71
   0  -6   7   44.99   11.76
   0   6  -7   23.27    8.49
   0  -6  -8   58.93   15.24
   0   6   8   37.00   15.39
   0  -6   8   57.02   15.23
   0   6  -8   50.14   15.16
   0   6   9  792.35   20.33
   0  -6  -9  707.26   16.29
   0  -6   9  754.59   16.39
   0   6  -9  755.57   16.57
   0  -6 -10   72.69   15.88
   0   6  10   70.98   15.87
   0  -6  10   78.71   11.64
   0   6 -10   81.00   15.75
   0  -6  11  639.59   17.98
   0  -6 -11  603.73   22.72
   0   6  11  627.90   22.82
   0   6 -11  584.34   17.68
   0   6  12   50.08   16.08
   0   6 -12   47.35   19.37
   0  -6  12    1.75   21.66
   0  -6 -12   22.07   21.44
   0  -7   0  272.18   14.37
   0  -7   0  288.03   11.77
   0   7  -1  247.43   14.48
   0  -7  -1  251.48   11.37
   0  -7   1  251.40   11.50
   0  -7  -1  260.87   14.10
   0  -7   1  265.64   11.64
   0  -7  -2  741.03   16.09
   0  -7  -2  796.96   16.46
   0  -7   2  824.88   18.53
   0   7  -2  763.37   18.55
   0  -7  -3 1914.11   25.35
   0  -7  -3 1761.21   22.74
   0   7   3 1727.07   24.84
   0   7  -3 1697.59   22.98
   0  -7   3 1781.82   22.67
   0   7  -4   92.27   12.85
   0   7   4   93.75   12.64
   0  -7   4   97.26    9.65
   0  -7  -4  100.30   12.77
   0   7  -5  106.78   12.98
   0  -7   5  126.48    9.58
   0  -7  -5  130.28   12.85
   0   7   5  115.51   12.90
   0   7  -6   35.31    8.95
   0  -7  -6   49.37   12.23
   0  -7   6   47.99   10.70
   0   7   6   34.21    8.97
   0  -7  -7  372.48   17.80
   0   7   7  391.60   17.65
   0   7  -7  397.36   17.55
   0  -7   7  392.24   13.70
   0  -7   8 1060.67   18.39
   0  -7  -8 1071.24   21.67
   0   7  -8 1014.83   21.74
   0   7   8 1068.82   22.21
   0  -7  -9  612.21   19.72
   0   7  -9  612.81   19.22
   0   7   9  632.42   19.57
   0  -7   9  646.93   19.41
   0  -7 -10  143.15   19.90
   0   7  10  115.98   14.50
   0   7 -10  113.56   14.22
   0  -7  10  132.80   19.56
   0  -7 -11   99.88   14.24
   0   7  11   92.08   14.19
   0   7 -11   78.96   14.64
   0  -7  11  113.82   19.74
   0   7 -12   55.87   23.69
   0  -7  12   25.29   16.98
   0   7  12   41.14   16.76
   0  -7 -12   34.08   16.67
   0  -8   0   85.59   12.91
   0  -8   0   59.89    9.94
   0  -8   1  162.70   13.47
   0  -8  -1  142.72   13.41
   0  -8  -1  141.66   10.12
   0  -8   1  136.40   10.32
   0   8  -1  138.89   10.39
   0   8  -2  283.17   15.85
   0  -8  -2  303.71   11.85
   0  -8  -2  307.86   14.68
   0  -8   2  364.08   13.43
   0  -8   2  395.38   16.71
   0  -8  -3   10.76    8.28
   0  -8  -3    6.40   12.05
   0  -8   3    5.95   11.90
   0   8  -3   -1.80   12.13
   0  -8   4  403.16   12.69
   0   8   4  400.57   15.31
   0   8  -4  387.05   15.32
   0  -8  -4  392.66   15.18
   0  -8  -4  435.54   15.46
   0  -8   5  197.60   15.90
   0  -8  -5  172.88   16.22
   0   8  -5  184.22   12.19
   0   8   5  181.46   12.16
   0  -8   6  530.24   14.59
   0  -8  -6  532.21   18.62
   0   8   6  541.42   19.07
   0   8  -6  525.94   18.71
   0   8  -7    5.31   10.84
   0  -8  -7    5.45   10.65
   0  -8   7   -0.72   14.90
   0   8   7    3.17   15.34
   0  -8  -8  826.75   21.25
   0   8  -8  873.89   20.98
   0  -8   8  910.27   17.51
   0   8   8  913.42   21.46
   0  -8  -9    4.00   13.28
   0   8  -9   11.92   18.71
   0  -8   9   13.52   18.63
   0   8   9   13.44   18.77
   0  -8 -10  158.57   20.41
   0   8 -10  153.91   14.97
   0   8  10  163.71   20.34
   0  -8  10  170.73   20.75
   0  -8 -11    8.73   23.75
   0   8 -11   22.82   16.39
   0   8  11   10.21   16.88
   0  -8  11   23.68   23.41
   0  -9   0  237.43   16.79
   0  -9   0  218.30   13.38
   0  -9   1   40.98   15.57
   0  -9  -1   15.17   16.10
   0  -9   1   56.97   11.07
   0  -9  -1   42.02   15.61
   0  -9   2  106.66   15.96
   0  -9  -2   18.55   15.29
   0  -9  -2   22.81   10.89
   0  -9   2   91.59   15.73
   0   9  -2   94.28   11.63
   0   9  -3  342.07   17.74
   0  -9  -3  340.63   17.65
   0  -9   3  364.15   17.74
   0  -9  -3  354.91   17.71
   0  -9   4   86.71   15.99
   0  -9  -4  103.05   15.68
   0  -9  -4   89.85   15.99
   0   9  -4   93.79   11.56
   0  -9   5   -9.26   10.55
   0   9  -5   -0.35   10.76
   0  -9  -5    5.47   14.93
   0   9   5    1.47   10.64
   0  -9  -5    1.44   10.59
   0  -9   6  386.93   14.00
   0  -9  -6  367.73   18.35
   0   9  -6  356.86   18.35
   0   9   6  368.92   14.63
   0  -9  -7   10.62   19.11
   0  -9   7   28.26   13.14
   0   9   7   29.19   18.72
   0   9  -7   25.78   13.33
   0   9  -8  197.01   20.40
   0  -9  -8  183.66   20.44
   0   9   8  171.92   15.17
   0  -9   8  213.49   20.18
   0   9  -9  211.70   20.47
   0  -9  -9  180.24   20.94
   0  -9   9  200.35   15.14
   0   9   9  187.23   20.84
   0  -9 -10  163.91   24.85
   0   9 -10  162.90   18.05
   0  -9  10  192.90   17.82
   0   9  10  181.17   24.74
   0 -10   0   59.07   15.72
   0 -10   0   65.96   15.40
   0 -10  -1    2.81   15.38
   0 -10   1    5.02   11.12
   0 -10   1  -13.81   15.99
   0 -10  -1    9.64   10.99
   0 -10   2   18.30   11.24
   0 -10  -2   12.99   11.05
   0 -10  -2   15.19   15.31
   0 -10   2   15.56   15.37
   0 -10  -3  553.00   19.24
   0  10  -3  531.65   19.97
   0 -10  -3  524.57   15.40
   0 -10   3  492.14   19.91
   0 -10   3  514.87   19.63
   0 -10   4  175.02   16.27
   0  10  -4  153.06   16.86
   0 -10  -4  182.43   16.53
   0 -10  -4  185.50   16.53
   0 -10   5  187.34   19.82
   0 -10  -5  186.51   19.99
   0 -10  -5  161.95   14.91
   0  10  -5  180.63   20.00
   0 -10  -6  264.66   15.79
   0 -10   6  251.76   20.24
   0  10  -6  226.24   20.48
   0  10   6  223.33   15.22
   0 -10  -6  223.45   20.55
   0 -10  -7  308.30   21.66
   0 -10   7  347.34   16.10
   0 -10  -7  367.43   21.55
   0  10  -7  286.87   16.51
   0  10   7  332.63   21.45
   0 -10  -8    9.45   21.50
   0 -10   8   -0.20   21.61
   0  10   8   -1.19   16.71
   0  10  -8   20.00   21.33
   0 -10  -9  201.58   18.38
   0 -10   9  229.97   25.37
   0  10   9  217.07   25.38
   0  10  -9  219.81   24.88
   0 -11   0  341.44   15.99
   0 -11   0  319.93   20.70
   0 -11  -1  388.90   16.17
   0 -11   1  389.32   16.28
   0 -11   1  380.31   21.48
   0 -11  -1  369.22   16.05
   0 -11   2   72.87   14.31
   0 -11   2   94.22   19.39
   0 -11  -2   76.51   19.73
   0 -11  -2   85.43   19.41
   0 -11  -3  105.81   20.01
   0  11  -3  120.73   19.92
   0 -11  -3  117.05   14.22
   0 -11   3   97.55   19.89
   0 -11   3  114.34   14.19
   0 -11   4    8.17   13.19
   0 -11  -4    5.99   18.67
   0  11  -4    7.22   13.60
   0 -11   4   14.85   13.69
   0 -11  -4    2.95   13.71
   0 -11   5  302.19   21.05
   0  11  -5  296.56   21.25
   0 -11  -5  276.41   16.38
   0 -11  -5  335.15   16.17
   0 -11   6   12.20   19.17
   0 -11  -6   -0.37   19.67
   0 -11  -6   -2.85   19.54
   0  11  -6   -0.12   14.03
   0  11  -7  148.52   18.02
   0 -11  -7  150.03   18.44
   0 -11   7  190.74   17.63
   0 -11  -7  177.69   25.04
   0  11   7  166.10   25.07
   0 -12   0  400.17   17.18
   0 -12   0  413.84   21.70
   0 -12   1   55.89   14.19
   0 -12  -1   59.26   14.18
   0 -12  -1   70.34   13.95
   0 -12   1   42.23   19.87
   0 -12  -2  167.63   20.13
   0 -12  -2  131.32   14.76
   0 -12   2  157.33   15.36
   0 -12   2  173.25   20.36
   0 -12  -3   20.88   19.66
   0 -12   3   44.17   19.34
   0 -12  -3   42.23   21.05
   0 -12   3   29.33   21.48
   0 -12   4   80.01   23.86
   0 -12  -4   93.02   24.23
   0 -12  -4   72.38   24.10
   0 -12   4   67.09   17.78
   0  12  -4   33.71   24.77
   0 -12   5   51.19   23.62
   0 -12  -5   19.10   17.74
   0 -12  -5   53.08   24.30
   0  12  -5   48.92   24.70
   0 -12   5   69.71   24.22
  -1   0   0    0.05   14.40
   1   0   0    0.27   18.28
  -1   0  -1 2058.91   45.66
   1   0   1 2114.43   47.30
  -1   0  -2    3.97   12.53
   1   0   2    3.43    9.29
   1   0   3 1552.86   28.74
  -1   0  -3 1285.25   25.83
   1   0   4    0.94    9.52
  -1   0  -4    1.87    9.55
   1   0   5 5565.91   44.95
  -1   0  -5 4767.75   45.35
   1   0   6    6.95   11.22
  -1   0  -6    2.28   11.35
   1   0   7  894.55   18.46
  -1   0  -7  805.28   19.21
   1   0   8   -4.15   11.46
  -1   0  -8    0.40    8.02
   1   0   9 1104.30   19.80
  -1   0  -9  848.40   17.87
   1   0  10    7.95   10.47
  -1   0 -10    1.10   14.79
   1   0  11 1696.38   25.15
  -1   0 -11 1497.64   25.65
   1   0  12   10.36   18.28
  -1   0 -12   11.56   18.23
   1   0  13   75.17   14.03
  -1   0 -13   75.55   19.69
   1   0  14   10.49   23.43
  -1   0 -14   15.85   23.65
   1   1   0  578.03   25.57
   1  -1   0  572.53   38.29
  -1  -1   0  536.77   28.70
  -1   1   0  580.29   40.82
   1   1   1 3955.76   56.08
  -1  -1  -1 3833.06   58.49
  -1   1  -1 3638.88   60.61
   1  -1   1 3719.76   61.79
  -1  -1  -2  422.79   21.32
   1   1   2  486.69   18.78
  -1   1  -2  435.94   20.22
   1  -1   2  444.42   20.16
  -1  -1  -3 4040.90   50.56
   1   1   3 4837.87   48.48
  -1   1  -3 5300.03   53.27
   1  -1   3 4420.56   51.15
  -1  -1  -4 4808.71   47.91
   1   1   4 5486.70   48.21
  -1   1  -4 4778.86   44.24
   1  -1   4 4941.30   45.21
   1  -1   5 2291.94   28.51
  -1  -1  -5 1969.34   27.13
   1   1   5 2007.21   27.12
  -1   1  -5 2168.24   28.05
   1  -1   6  826.00   18.38
   1   1   6  817.18   18.72
  -1   1  -6  800.53   18.40
  -1  -1  -6  694.70   18.70
   1  -1   7  236.07   13.44
   1   1   7  207.31   10.94
  -1   1  -7  232.41   10.84
  -1  -1  -7  195.67   10.94
   1  -1   8  211.72   13.28
   1   1   8  194.42   13.50
  -1   1  -8  211.78   13.21
  -1  -1  -8  180.15   13.32
   1  -1   9  273.90   13.74
   1   1   9  241.52   11.28
  -1  -1  -9  230.89   10.79
  -1   1  -9  247.11   13.90
   1  -1  10 1501.32   23.55
   1   1  10 1249.63   20.99
  -1   1 -10 1385.80   20.59
  -1  -1 -10 1284.46   19.58
   1  -1  11  324.68   17.09
   1   1  11  254.08   13.32
  -1   1 -11  292.17   17.02
  -1  -1 -11  297.71   16.92
   1  -1  12  165.62   19.43
   1   1  12  165.76   14.50
  -1   1 -12  168.86   19.64
  -1  -1 -12  154.61   14.69
   1  -1  13   93.23   19.42
   1   1  13   92.21   19.67
  -1   1 -13   74.94   14.23
  -1  -1 -13  107.53   19.52
   1  -1  14  178.71   24.85
   1   1  14  148.27   18.23
  -1   1 -14  132.92   17.89
  -1  -1 -14  144.20   24.72
  -1  -2   0 2530.68   43.04
  -1  -2   0 2384.41   39.81
   1  -2   0 2630.28   53.35
  -1   2   0 2500.33   52.65
   1   2   0 2631.60   44.12
   1  -2   1    2.50   12.09
  -1  -2  -1    1.55    8.60
   1   2   1   -1.85   12.46
  -1   2  -1    4.52   11.94
  -1   2  -2  123.07   13.67
  -1  -2  -2  132.77   13.79
   1  -2   2  127.40   13.52
   1   2   2  126.84   11.41
  -1  -2  -3  970.81   21.68
   1   2   3 1097.20   23.49
  -1   2  -3  945.87   22.43
   1  -2   3  947.35   20.65
  -1  -2  -4 2695.72   31.04
   1   2   4 2684.78   36.16
  -1   2  -4 2985.73   34.61
   1  -2   4 3026.20   34.23
  -1  -2  -5   98.73   12.81
   1   2   5  106.02   13.05
  -1   2  -5  109.05   12.60
   1  -2   5   97.38    9.59
  -1  -2  -6 2497.27   28.36
   1   2   6 2527.31   27.27
  -1   2  -6 2655.55   27.83
   1  -2   6 2840.78   29.82
  -1  -2  -7   43.79    8.77
   1   2   7   34.92    8.73
  -1   2  -7   46.87    8.49
   1  -2   7   42.63   11.74
   1  -2   8 1197.75   19.83
   1   2   8 1036.84   20.73
  -1   2  -8 1180.23   19.63
  -1  -2  -8 1066.44   17.52
   1  -2   9    3.00    8.15
   1   2   9   -1.56   11.80
  -1   2  -9    9.00    7.99
  -1  -2  -9   11.14   11.68
   1  -2  10 1722.73   24.12
  -1  -2 -10 1491.89   23.88
   1   2  10 1513.66   24.34
  -1   2 -10 1614.09   21.61
   1  -2  11  161.06   11.92
   1   2  11  140.64   16.14
  -1   2 -11  130.41   11.88
  -1  -2 -11  134.10   11.59
   1  -2  12  437.92   21.09
  -1  -2 -12  376.97   20.95
   1   2  12  360.70   15.97
  -1   2 -12  390.83   20.73
   1  -2  13  102.88   19.79
   1   2  13  110.71   14.39
  -1   2 -13   97.04   19.58
  -1  -2 -13  128.89   19.44
   1  -3   0 1005.08   27.38
  -1  -3   0  872.84   21.13
  -1  -3   0  967.80   21.90
  -1   3   0  891.75   28.40
   1   3   1  237.26   15.61
  -1   3  -1  267.16   16.59
  -1  -3  -1  246.48   12.48
   1  -3   1  276.40   16.15
   1  -3   2 2915.39   37.64
  -1  -3  -2 2815.10   33.52
   1   3   2 2868.00   34.62
  -1   3  -2 2874.86   37.92
  -1   3  -3  143.12   11.75
  -1  -3  -3  148.13    9.84
   1  -3   3  157.52    9.88
   1   3   3  145.88    9.84
  -1   3  -4  105.56   10.90
   1   3   4  115.50    8.91
  -1  -3  -4  111.33    8.81
   1  -3   4  110.45   10.54
  -1  -3  -5 1636.85   22.55
  -1   3  -5 1554.35   22.61
   1   3   5 1662.88   25.34
   1  -3   5 1774.23   25.06
  -1  -3  -6 1253.32   19.40
  -1   3  -6 1218.40   19.66
   1  -3   6 1352.63   22.06
   1   3   6 1305.69   21.76
  -1  -3  -7  483.29   13.31
  -1   3  -7  513.82   13.55
   1   3   7  505.80   15.67
   1  -3   7  555.87   16.10
  -1  -3  -8  817.44   17.75
  -1   3  -8  904.82   18.15
   1   3   8  826.75   17.99
   1  -3   8  816.24   16.26
  -1   3  -9 1331.82   22.22
   1   3   9 1157.05   22.16
   1  -3   9 1225.40   19.34
  -1  -3  -9 1153.10   21.63
   1  -3  10  242.65   12.60
  -1   3 -10  258.43   12.46
   1   3  10  224.96   16.65
  -1  -3 -10  225.62   12.80
   1  -3  11  888.72   20.51
  -1   3 -11  849.23   20.52
   1   3  11  774.30   20.22
  -1  -3 -11  773.21   20.19
   1  -3  12  786.49   22.89
  -1   3 -12  793.17   22.63
  -1  -3 -12  668.15   22.59
   1   3  12  669.86   18.29
   1  -3  13    8.60   16.22
  -1   3 -13   18.59   20.73
  -1  -3 -13    4.86   21.43
   1   3  13    5.04   23.12
   1  -4   0  205.46   13.72
  -1   4   0  188.04   13.82
  -1  -4   0  190.80   10.80
   1  -4   0  193.07   11.62
  -1  -4   0  219.89   13.07
   1   4   1 1725.86   26.02
  -1  -4  -1 1871.98   26.43
   1  -4   1 1817.15   29.78
  -1  -4  -1 1707.41   25.25
  -1   4  -1 1676.10   29.31
   1  -4   2    0.44    6.68
  -1   4  -2    1.29    6.79
  -1  -4  -2    0.19    9.35
   1   4   2    0.81    6.55
   1  -4   3 3125.31   34.39
  -1  -4  -3 3028.59   32.33
   1   4   3 2965.77   32.00
  -1   4  -3 2931.64   36.30
  -1  -4  -4 1957.22   24.49
   1  -4   4 2009.29   25.47
   1   4   4 2051.79   26.46
  -1   4  -4 2016.48   29.32
  -1   4  -5  839.36   19.24
  -1  -4  -5  751.55   15.84
   1   4   5  775.87   16.14
   1  -4   5  786.37   18.12
  -1   4  -6    4.49   11.30
  -1  -4  -6    2.99   11.83
   1   4   6    1.08   11.62
   1  -4   6    0.57   11.18
  -1  -4  -7  697.07   14.87
  -1   4  -7  721.15   17.95
   1   4   7  696.34   15.13
   1  -4   7  688.90   14.81
  -1  -4  -8  354.77   14.67
  -1   4  -8  363.16   14.86
   1   4   8  326.09   11.85
   1  -4   8  338.76   12.02
  -1  -4  -9 1393.10   20.32
  -1   4  -9 1500.11   21.22
   1   4   9 1238.89   19.79
   1  -4   9 1408.84   25.09
  -1   4 -10   44.18   10.52
   1   4  10   46.96   15.28
   1  -4  10   22.45   15.06
  -1  -4 -10   41.88   11.05
  -1   4 -11  350.46   15.53
   1   4  11  334.30   15.66
  -1  -4 -11  360.71   20.30
   1  -4  11  355.50   15.49
   1  -4  12   40.69   19.09
  -1   4 -12   56.21   18.83
   1   4  12   34.82   13.53
  -1  -4 -12   35.46   13.78
   1  -4  13  286.96   25.00
  -1   4 -13  285.34   18.42
   1   4  13  284.92   24.85
  -1  -4 -13  231.79   25.51
  -1   5   0 1235.85   24.61
   1  -5   0 1340.39   24.52
  -1  -5   0 1363.83   22.24
  -1  -5   0 1240.38   20.62
   1  -5   0 1259.37   23.94
  -1   5  -1  514.98   18.05
   1   5   1  520.30   14.80
   1  -5   1  513.80   15.79
  -1  -5  -1  497.17   14.46
  -1  -5  -1  556.96   14.94
   1  -5   2 1202.22   22.88
   1   5   2 1238.36   21.86
  -1  -5  -2 1171.12   21.43
  -1   5  -2 1176.06   23.57
   1  -5   3  583.53   17.45
  -1   5  -3  559.31   17.85
  -1  -5  -3  568.27   16.68
   1   5   3  578.28   14.87
   1  -5   4 1078.85   20.51
  -1  -5  -4 1060.77   20.15
  -1   5  -4 1009.99   21.83
   1   5   4 1099.52   18.60
   1   5   5    3.16    8.29
  -1  -5  -5    3.92   11.68
   1  -5   5    2.10    8.04
  -1   5  -5    0.42   11.54
  -1  -5  -6  955.26   16.93
   1   5   6  989.21   19.24
   1  -5   6 1017.25   18.97
  -1   5  -6  898.03   20.66
  -1  -5  -7  777.84   17.34
   1   5   7  749.54   17.69
   1  -5   7  780.98   17.35
  -1   5  -7  681.71   16.72
  -1   5  -8   54.02   15.39
  -1  -5  -8   56.58   15.28
   1   5   8   67.35   15.16
   1  -5   8   68.21   14.97
  -1   5  -9  456.63   19.10
  -1  -5  -9  482.57   14.39
   1   5   9  510.96   14.74
   1  -5   9  488.45   18.41
  -1  -5 -10   39.32   15.41
  -1   5 -10   22.42   15.26
   1   5  10   20.50   11.14
   1  -5  10   32.18   10.81
  -1   5 -11   51.83   18.64
   1   5  11   37.18   18.98
   1  -5  11   35.01   18.72
  -1  -5 -11   39.29   13.59
  -1   5 -12   42.74   20.02
   1   5  12   62.40   20.09
  -1  -5 -12   65.95   19.91
   1  -5  12   80.33   19.81
  -1  -5 -13  264.60   19.43
   1  -6   0  674.43   18.74
   1  -6   0  679.98   16.80
  -1   6   0  673.62   19.09
  -1  -6   0  741.79   18.19
  -1  -6   0  668.29   15.39
  -1  -6  -1  373.60   12.80
  -1  -6  -1  371.35   15.27
   1  -6   1  370.15   13.33
  -1   6  -1  351.79   15.69
   1   6   2 2594.49   28.81
  -1   6  -2 2505.69   29.85
  -1  -6  -2 2546.94   28.58
  -1  -6  -2 2781.57   29.34
   1  -6   2 2625.28   29.27
  -1   6  -3   18.69   12.11
   1  -6   3   25.72    8.47
  -1  -6  -3   26.03    8.50
   1   6   3   25.11    8.41
   1  -6   4  427.54   13.21
  -1   6  -4  446.70   15.86
  -1  -6  -4  441.25   15.40
   1   6   4  441.21   15.44
  -1  -6  -5   10.93   11.86
   1  -6   5   10.63   11.58
  -1   6  -5    8.50    8.31
   1   6   5    9.17   11.61
  -1  -6  -6  862.32   18.14
   1  -6   6  821.52   18.10
   1   6   6  799.17   15.95
  -1   6  -6  822.03   18.38
  -1  -6  -7   50.91   11.15
  -1   6  -7   47.04   15.17
   1   6   7   56.85   10.95
   1  -6   7   65.77   15.16
  -1  -6  -8  463.35   18.09
   1   6   8  489.45   18.14
   1  -6   8  496.37   14.65
  -1   6  -8  458.68   18.39
  -1  -6  -9   55.80   11.00
   1   6   9   62.49   15.40
   1  -6   9   55.82   11.08
  -1   6  -9   44.91   15.74
  -1  -6 -10   10.48   13.16
   1  -6  10   18.47   12.78
   1   6  10   12.31   18.40
  -1   6 -10   17.35   18.45
  -1  -6 -11   27.98   13.26
   1   6  11   -9.11   19.09
  -1   6 -11    5.95   13.45
   1  -6  11   13.34   18.92
   1   6  12  347.02   25.17
  -1   6 -12  324.95   25.70
   1  -6  12  345.63   25.37
  -1  -6 -12  334.81   18.97
   1  -7   0  910.89   20.00
  -1  -7   0  880.27   16.73
  -1  -7   0  865.09   18.65
   1  -7   0  868.13   19.63
  -1  -7  -1  590.77   17.38
   1  -7   1  589.05   15.21
   1  -7   1  635.47   17.68
  -1  -7  -1  567.68   14.22
  -1   7  -1  561.25   15.41
  -1   7  -2 2024.48   27.72
  -1  -7  -2 2151.22   27.16
  -1  -7  -2 1997.44   25.93
   1   7   2 1980.39   24.11
   1  -7   2 2183.25   27.34
   1  -7   3  629.91   15.04
  -1   7  -3  591.56   17.65
  -1  -7  -3  590.01   14.22
   1   7   3  589.36   16.94
  -1  -7  -3  666.89   17.31
  -1   7  -4  631.31   15.52
   1  -7   4  652.13   17.20
  -1  -7  -4  638.10   17.00
   1   7   4  617.76   14.66
  -1   7  -5    2.39   11.86
   1  -7   5   16.57   11.63
  -1  -7  -5    7.85    8.53
   1   7   5    6.96   12.01
  -1  -7  -6  230.45   12.47
  -1   7  -6  203.95   16.57
   1  -7   6  233.44   12.42
   1   7   6  220.61   16.55
  -1  -7  -7  155.55   16.02
  -1   7  -7  148.72   12.07
   1  -7   7  165.91   15.88
   1   7   7  163.59   16.19
  -1  -7  -8  182.83   16.54
  -1   7  -8  182.88   16.45
   1   7   8  167.31   12.58
   1  -7   8  173.32   16.47
  -1  -7  -9  230.43   20.05
   1   7   9  255.60   20.06
  -1   7  -9  235.19   15.10
   1  -7   9  268.42   19.90
  -1  -7 -10    8.04   18.54
   1   7  10   -3.65   13.41
  -1   7 -10    9.49   18.75
   1  -7  10    0.32   18.66
  -1  -7 -11   13.17   21.38
   1   7  11    8.32   22.95
  -1   7 -11    9.85   15.97
   1  -7  11    0.32   16.45
   1  -8   0   53.74    9.15
  -1  -8   0   59.30   12.64
   1  -8   0   55.81   12.53
  -1  -8   0   60.66   12.67
  -1  -8  -1 1264.49   19.12
   1  -8   1 1272.01   22.23
  -1   8  -1 1187.46   22.31
  -1  -8  -1 1210.07   18.89
   1  -8   1 1247.72   22.18
  -1   8  -2    6.29    8.52
  -1  -8  -2    7.83   11.88
  -1  -8  -2   -1.43   12.04
   1  -8   2    6.97   12.05
   1  -8   3  416.21   16.66
  -1   8  -3  412.80   16.33
  -1  -8  -3  428.74   16.18
   1   8   3  412.46   13.10
  -1  -8  -3  471.76   13.07
   1  -8   4   82.81   11.72
  -1  -8  -4   95.92   11.44
  -1  -8  -4   98.96   15.54
  -1   8  -4   82.76   16.01
   1   8   4   80.59   11.40
   1  -8   5   63.09   15.45
  -1  -8  -5   68.12   15.29
   1   8   5   59.52   15.25
  -1   8  -5   56.67   15.76
  -1   8  -6   26.31   15.26
  -1  -8  -6   21.93   15.13
   1  -8   6   17.42   10.78
   1   8   6   26.96   10.71
  -1   8  -7  809.71   20.96
  -1  -8  -7  827.28   20.68
   1  -8   7  845.33   20.74
   1   8   7  793.89   17.84
  -1  -8  -8   30.07   18.53
  -1   8  -8    1.04   13.66
   1  -8   8   15.09   13.51
   1   8   8   42.46   18.43
  -1  -8  -9  249.18   15.40
  -1   8  -9  267.50   20.67
   1   8   9  274.98   20.88
   1  -8   9  290.13   20.55
  -1  -8 -10   19.49   19.33
  -1   8 -10   10.11   13.63
   1   8  10   13.00   13.96
   1  -8  10   20.98   13.60
  -1   8 -11  135.18   17.62
  -1  -9   0   57.75   11.11
   1  -9   0   52.36   15.48
  -1  -9   0   40.68   15.32
   1  -9   0   63.48   15.34
   1  -9   1  798.04   20.83
  -1  -9  -1  748.13   20.06
  -1  -9  -1  835.05   20.49
   1  -9   1  836.10   17.82
  -1  -9  -2   64.05   11.20
  -1   9  -2   45.26   12.26
  -1  -9  -2   93.31   15.72
   1  -9   2   56.95   12.11
   1  -9   2   52.49   16.72
   1  -9   3  331.32   17.56
  -1  -9  -3  269.12   16.95
  -1  -9  -3  284.94   13.13
  -1   9  -3  276.86   18.24
   1  -9   4   17.54   10.36
  -1   9  -4   18.51   15.53
  -1  -9  -4    5.48   10.53
  -1  -9  -4    0.20   14.83
   1   9   4  -11.14   15.19
   1  -9   5  290.89   17.35
  -1  -9  -5  260.75   16.89
  -1   9  -5  276.40   18.01
   1   9   5  255.27   17.04
  -1  -9  -5  301.63   17.29
  -1  -9  -6  111.64   11.74
   1  -9   6  121.85   16.73
  -1   9  -6  103.08   12.23
   1   9   6  108.22   12.07
  -1   9  -7  247.23   15.87
  -1  -9  -7  241.11   15.10
   1  -9   7  292.16   15.35
   1   9   7  262.71   15.56
  -1   9  -8  321.85   21.40
  -1  -9  -8  311.34   16.28
   1  -9   8  318.78   21.29
   1   9   8  337.14   21.26
  -1  -9  -9   74.59   21.88
  -1   9  -9   74.04   21.82
   1  -9   9   82.00   23.40
   1   9   9   67.30   23.74
  -1  -9 -10    7.30   17.01
  -1   9 -10   37.08   16.85
  -1 -10   0  826.75   20.49
   1 -10   0  818.90   21.00
   1 -10   0  787.30   21.01
  -1 -10   0  756.40   16.69
  -1 -10  -1   66.31   15.66
   1 -10   1   71.76   15.81
  -1 -10  -1   57.11   15.52
   1 -10   1   71.67   15.83
  -1 -10  -2  779.10   20.36
  -1 -10  -2  654.91   16.63
   1 -10   2  708.15   17.49
   1 -10   2  725.30   17.49
  -1  10  -2  719.90   21.27
   1 -10   3   -0.47   15.16
  -1 -10  -3    1.68   10.98
  -1 -10  -3    1.53   15.72
   1 -10   3   11.21   11.08
  -1  10  -3   12.93   10.78
   1 -10   4  470.36   19.09
  -1 -10  -4  444.91   14.98
  -1 -10  -4  501.84   18.71
  -1  10  -4  435.51   19.52
  -1  10  -5  102.28   19.23
   1  10   5   77.79   14.18
   1 -10   5   87.28   19.44
  -1 -10  -5   69.12   19.55
  -1 -10  -5   96.10   14.19
   1  10   6  155.20   19.99
  -1 -10  -6  129.08   20.43
   1 -10   6  154.87   20.21
  -1  10  -6  124.73   14.89
  -1 -10  -6  157.29   19.99
  -1 -10  -7  -12.74   13.88
  -1 -10  -7    1.08   13.67
   1 -10   7    4.17   13.60
  -1  10  -7   19.67   13.38
   1  10   7    4.18   13.64
   1 -10   8  114.62   24.11
  -1 -10  -8  128.24   17.21
   1  10   8  110.27   24.10
  -1  10  -8  113.18   24.08
  -1 -11   0  300.44   20.94
   1 -11   0  329.93   20.82
  -1 -11   0  287.61   15.54
   1 -11   0  296.21   15.81
  -1 -11  -1  421.04   16.54
  -1 -11  -1  370.56   16.68
   1 -11   1  437.54   21.76
   1 -11   1  429.59   21.52
  -1 -11  -2    3.95   19.12
  -1 -11  -2   26.62   18.93
   1 -11   2   18.03   18.97
   1 -11   2   22.24   13.28
   1 -11   3  115.64   14.48
  -1 -11  -3  131.91   19.45
  -1 -11  -3  108.22   19.99
  -1  11  -3  110.70   19.98
   1 -11   3  116.29   14.17
  -1  11  -4   96.08   20.26
  -1 -11  -4  128.61   20.00
   1 -11   4  101.46   14.60
  -1 -11  -4  103.01   20.12
   1 -11   4  126.67   19.99
   1 -11   5   10.00   19.19
  -1 -11  -5   25.87   19.38
  -1 -11  -5   23.42   19.49
  -1  11  -5   23.38   19.58
  -1  11  -6  257.16   25.40
  -1 -11  -6  275.29   18.85
  -1 -11  -6  252.02   18.85
   1 -11   6  272.64   18.50
   1  11   6  257.10   18.79
  -1 -11  -7   98.51   24.01
  -1  11  -7   69.02   24.82
  -1 -11  -7   77.32   24.76
   1 -11   7  100.53   24.01
   1  11   7   67.24   24.64
  -1 -12   0   92.39   20.74
   1 -12   0  100.80   20.35
  -1 -12   0  101.99   20.43
   1 -12   0  125.95   20.27
  -1 -12  -1  213.02   15.80
   1 -12   1  217.37   20.94
  -1 -12  -1  186.95   15.69
   1 -12   1  184.86   21.22
  -1 -12  -2   78.06   20.05
   1 -12   2   56.92   14.49
  -1 -12  -2   51.88   14.25
   1 -12   2   58.56   14.33
   1 -12   3  312.80   24.72
  -1 -12  -3  221.89   19.28
  -1 -12  -3  284.23   18.76
   1 -12   3  316.65   25.18
   1 -12   4   52.73   23.66
  -1 -12  -4   52.20   24.01
  -1 -12  -4   39.40   17.38
  -1  12  -4   47.75   24.09
   1 -12   4   36.84   23.89
   1 -12   5  205.16   19.11
  -1  12  -5  202.74   19.03
  -2   0   0   23.24   15.80
   2   0   0   23.73   13.12
  -2   0  -1    1.62   11.54
   2   0   1    6.93    8.45
  -2   0  -2 1447.44   29.11
   2   0   2 1484.72   29.53
  -2   0  -3    4.09    9.53
   2   0   3    0.46    9.53
   2   0   4 5889.86   48.91
  -2   0  -4 4781.13   47.18
   2   0   5    2.52    8.03
  -2   0  -5   -0.10   11.35
   2   0   6  673.66   15.24
  -2   0  -6  656.73   19.06
   2   0   7   -1.51    8.18
  -2   0  -7    2.40   11.44
   2   0   8  661.82   17.08
  -2   0  -8  574.56   14.31
   2   0   9    5.94   14.66
  -2   0  -9    0.60   14.80
   2   0  10  136.53   16.04
  -2   0 -10  134.82   15.72
   2   0  11   -1.46   15.01
  -2   0 -11  -12.61   10.89
   2   0  12   10.13   12.97
  -2   0 -12   -2.57   13.39
   2   0  13    1.95   22.98
  -2   0 -13   16.42   22.82
   2  -1   0 3438.29   76.61
  -2  -1   0 2998.70   49.16
  -2   1   0 3255.79   73.97
   2   1   0 2950.67   50.16
   2  -1   1   24.77   14.35
  -2  -1  -1   19.72   11.71
   2   1   1   19.28   11.89
  -2   1  -1   23.76   11.81
   2  -1   2  254.64   15.44
  -2  -1  -2  255.60   14.72
   2   1   2  251.65   12.92
  -2   1  -2  254.94   15.39
   2  -1   3 1989.44   30.73
  -2  -1  -3 1965.89   29.23
   2   1   3 1971.47   29.33
  -2   1  -3 1961.36   30.39
   2  -1   4  227.89   10.92
  -2  -1  -4  226.59   10.77
   2   1   4  239.55   13.27
  -2   1  -4  251.24   13.12
  -2  -1  -5  726.65   16.22
   2  -1   5  802.55   17.17
   2   1   5  709.58   20.17
  -2   1  -5  813.16   18.86
   2  -1   6  391.49   12.59
   2   1   6  344.69   13.00
  -2   1  -6  439.44   15.40
  -2  -1  -6  340.08   14.76
   2  -1   7  109.93    9.76
   2   1   7  103.51   13.02
  -2   1  -7  120.97    9.64
  -2  -1  -7  119.15    9.66
   2  -1   8 1101.43   19.60
   2   1   8  884.23   18.53
  -2   1  -8  958.46   20.16
  -2  -1  -8  948.59   18.66
   2  -1   9  734.12   16.18
   2   1   9  623.57   20.23
  -2   1  -9  732.64   19.58
  -2  -1  -9  670.35   18.91
   2  -1  10  661.15   19.08
   2   1  10  557.38   15.63
  -2  -1 -10  597.47   18.66
  -2   1 -10  535.39   19.67
   2  -1  11  137.28   11.66
   2   1  11  112.12   16.30
  -2   1 -11  109.82   12.14
  -2  -1 -11  106.43   12.10
  -2  -1 -12   89.00   19.36
   2  -1  12   99.70   13.86
   2   1  12   89.56   19.22
  -2   1 -12   64.41   14.37
   2  -1  13    2.20   23.20
   2   1  13  -12.57   23.67
  -2   1 -13   26.14   23.10
  -2  -1 -13  -28.78   16.78
  -2  -2   0    2.29   11.37
   2  -2   0    2.59   13.15
  -2   2   0    1.98   10.94
  -2  -2   0    0.59    7.67
   2   2   0    0.82   10.76
  -2   2  -1  404.06   19.88
  -2  -2  -1  395.20   16.51
   2   2   1  380.95   15.64
   2  -2   1  402.60   19.88
  -2  -2  -2  218.93   13.24
  -2   2  -2  214.77   14.21
   2   2   2  205.40   12.11
   2  -2   2  234.73   14.41
  -2  -2  -3 2566.34   31.56
   2   2   3 2617.77   32.55
  -2   2  -3 2464.42   33.60
   2  -2   3 2582.64   34.51
  -2  -2  -4  252.58   11.89
   2   2   4  251.41   14.75
  -2   2  -4  234.04   11.72
   2  -2   4  252.80   14.50
  -2  -2  -5  974.86   18.08
   2   2   5  947.61   18.55
  -2   2  -5 1001.69   21.54
   2  -2   5  939.82   18.20
   2  -2   6  850.78   18.90
  -2  -2  -6  816.83   16.26
   2   2   6  860.07   19.11
  -2   2  -6  809.16   20.55
  -2  -2  -7  232.23   13.56
   2  -2   7  238.48   13.58
   2   2   7  219.00   10.80
  -2   2  -7  208.97   10.66
   2  -2   8   27.79   11.83
   2   2   8   28.69   11.91
  -2   2  -8   33.60    8.54
  -2  -2  -8   37.56   12.19
   2  -2   9 1765.98   24.89
   2   2   9 1570.72   21.21
  -2   2  -9 1631.90   21.79
  -2  -2  -9 1514.38   20.96
   2  -2  10  206.29   16.20
   2   2  10  163.30   16.18
  -2   2 -10  167.00   12.03
  -2  -2 -10  149.06   16.17
   2  -2  11  684.43   22.05
   2   2  11  606.98   22.07
  -2   2 -11  655.84   20.61
  -2  -2 -11  617.20   20.55
  -2  -2 -12   19.18   18.71
   2  -2  12   13.45   18.56
   2   2  12   13.15   18.83
  -2   2 -12   -5.04   18.52
   2  -2  13  274.15   24.58
   2   2  13  221.88   18.33
  -2   2 -13  270.16   24.52
  -2  -2 -13  211.55   24.88
   2  -3   0  324.11   18.62
  -2   3   0  308.49   18.77
  -2  -3   0  308.49   12.85
  -2  -3   0  344.27   15.14
   2   3   0  313.28   14.97
   2   3   1 2981.62   34.81
   2  -3   1 3088.10   44.47
  -2  -3  -1 2937.55   34.08
  -2   3  -1 3047.37   45.37
  -2   3  -2  481.81   17.71
  -2  -3  -2  476.49   15.46
   2  -3   2  476.39   17.26
   2   3   2  482.33   14.39
  -2   3  -3 1358.02   25.63
  -2  -3  -3 1407.91   22.18
   2   3   3 1445.62   23.31
   2  -3   3 1415.97   25.18
  -2   3  -4 1377.44   22.48
  -2  -3  -4 1433.20   22.96
   2   3   4 1468.19   21.78
   2  -3   4 1422.83   22.64
  -2  -3  -5  221.27   13.66
  -2   3  -5  213.84   13.52
   2   3   5  224.04   11.00
   2  -3   5  214.42   11.10
  -2  -3  -6   43.32    8.80
  -2   3  -6   39.52   11.62
   2   3   6   38.03    8.75
   2  -3   6   39.71   11.67
  -2  -3  -7  487.60   13.05
  -2   3  -7  447.77   13.12
   2   3   7  455.30   12.98
   2  -3   7  480.12   15.50
   2  -3   8  356.36   11.97
  -2  -3  -8  358.48   14.50
  -2   3  -8  341.77   11.89
   2   3   8  362.67   14.87
   2  -3   9   16.56   15.00
  -2   3  -9   29.63   14.45
   2   3   9   11.86   10.77
  -2  -3  -9   19.17   14.74
   2  -3  10  432.45   14.14
  -2   3 -10  378.87   13.90
   2   3  10  412.56   17.82
  -2  -3 -10  380.96   13.78
   2  -3  11  171.78   19.36
  -2   3 -11  156.58   14.02
   2   3  11  156.84   19.54
  -2  -3 -11  148.10   19.38
   2  -3  12   61.36   13.80
  -2   3 -12   38.76   13.81
   2   3  12   56.67   13.80
  -2  -3 -12   62.02   19.56
  -2  -3 -13  285.26   24.83
   2  -3  13  258.42   18.55
  -2   3 -13  234.55   18.66
   2   3  13  239.09   25.22
   2  -4   0 2526.24   39.29
  -2  -4   0 2551.12   29.43
  -2  -4   0 2366.73   29.43
  -2   4   0 2269.01   39.13
  -2   4  -1 1773.76   31.75
   2  -4   1 1890.05   31.72
  -2  -4  -1 1756.88   25.16
   2   4   1 1809.84   25.67
   2  -4   2  521.61   18.06
  -2  -4  -2  478.56   14.29
  -2   4  -2  492.15   18.43
   2   4   2  494.20   14.38
  -2  -4  -3  139.93   12.94
   2  -4   3  137.16   13.13
   2   4   3  136.52   10.08
  -2   4  -3  134.40   10.45
  -2   4  -4  350.52   15.46
  -2  -4  -4  375.18   15.01
   2   4   4  374.52   15.02
   2  -4   4  366.50   15.23
  -2   4  -5   41.86   11.79
  -2  -4  -5   45.54    8.86
   2   4   5   49.16    8.79
   2  -4   5   54.01   11.82
  -2   4  -6  829.10   16.55
  -2  -4  -6  856.34   16.04
   2   4   6  825.89   16.17
   2  -4   6  874.73   18.62
  -2  -4  -7  299.28   14.27
  -2   4  -7  299.12   14.19
   2   4   7  295.28   14.23
   2  -4   7  296.14   11.35
  -2  -4  -8  587.05   15.25
  -2   4  -8  623.09   15.63
   2   4   8  616.18   18.49
   2  -4   8  627.77   18.81
  -2  -4  -9   37.95   11.36
  -2   4  -9   34.50   10.93
   2   4   9   40.18   15.15
   2  -4   9   39.61   15.19
   2  -4  10  385.28   14.33
  -2   4 -10  380.25   14.14
   2   4  10  369.45   14.04
  -2  -4 -10  376.78   13.79
   2  -4  11   11.93   18.75
  -2   4 -11   32.38   18.40
   2   4  11   26.87   19.13
  -2  -4 -11   13.58   19.11
   2  -4  12  300.09   23.04
  -2   4 -12  270.58   16.22
   2   4  12  307.27   22.87
  -2  -4 -12  257.71   15.97
  -2   5   0 4700.25   50.23
   2  -5   0 4830.11   49.73
   2  -5   0 5047.66   50.30
  -2  -5   0 4840.90   39.25
  -2  -5   0 5051.67   39.98
   2  -5   1   25.72   12.29
  -2  -5  -1   23.65    8.74
  -2   5  -1   21.13   12.04
  -2  -5  -1   17.61   12.07
   2   5   1   22.55    8.57
  -2   5  -2 2109.96   30.75
   2  -5   2 2185.89   30.64
  -2  -5  -2 2143.08   26.29
   2   5   2 2172.10   26.65
   2  -5   3  472.91   14.42
  -2  -5  -3  472.42   15.75
  -2   5  -3  459.41   14.58
   2   5   3  450.99   13.26
  -2  -5  -4  330.99   14.30
  -2   5  -4  321.89   15.34
   2  -5   4  335.25   14.68
   2   5   4  299.68   11.53
  -2  -5  -5  191.54   10.45
   2   5   5  188.60   13.29
   2  -5   5  197.36   13.36
  -2   5  -5  195.48   10.99
  -2  -5  -6 1509.77   20.02
   2  -5   6 1600.95   23.17
  -2   5  -6 1662.22   24.50
   2   5   6 1549.72   20.60
  -2   5  -7  428.72   14.19
  -2  -5  -7  430.66   17.77
   2   5   7  456.74   17.73
   2  -5   7  433.06   17.70
  -2   5  -8  286.45   13.34
  -2  -5  -8  302.20   12.97
   2   5   8  315.29   17.35
   2  -5   8  302.25   13.29
  -2   5  -9  406.24   14.17
  -2  -5  -9  463.56   17.72
   2   5   9  441.67   14.42
   2  -5   9  475.35   17.93
  -2  -5 -10   44.17   18.97
  -2   5 -10   28.86   18.72
   2   5  10   45.87   18.89
   2  -5  10   64.96   18.45
   2  -5  11  130.58   20.04
  -2   5 -11  137.33   19.61
   2   5  11  124.49   19.87
  -2  -5 -11  172.43   19.60
   2  -5  12  339.84   25.61
  -2   5 -12  319.55   19.31
   2   5  12  332.58   25.31
  -2  -5 -12  320.42   19.30
  -2  -6   0   -0.20   11.73
  -2   6   0   -3.07   11.70
   2  -6   0   -1.99   11.94
  -2  -6   0    9.79   11.69
   2  -6   0    0.60   11.70
  -2   6  -1 2376.60   32.57
  -2  -6  -1 2515.39   26.34
  -2  -6  -1 2376.41   25.65
   2  -6   1 2496.31   32.34
   2   6   2  117.78   12.78
   2  -6   2  115.72   10.10
  -2  -6  -2  103.32   12.81
  -2   6  -2  100.83   13.32
  -2  -6  -2  120.40   12.95
  -2   6  -3 1913.20   28.15
   2  -6   3 2010.91   27.44
  -2  -6  -3 1929.69   22.97
   2   6   3 2010.63   24.86
  -2  -6  -4   10.73   11.96
  -2   6  -4    4.15   11.85
   2  -6   4    5.12   11.60
   2   6   4    3.67   11.80
  -2  -6  -5 1269.97   18.91
   2  -6   5 1371.51   22.15
  -2   6  -5 1286.73   20.88
   2   6   5 1361.88   21.35
  -2  -6  -6  136.78   14.57
   2   6   6  121.78   11.88
   2  -6   6  139.00   11.80
  -2   6  -6  137.86   14.65
  -2  -6  -7 1401.78   20.25
   2   6   7 1445.66   20.69
   2  -6   7 1533.26   24.16
  -2   6  -7 1399.09   21.37
  -2  -6  -8   17.98   10.29
   2   6   8    8.79   10.59
   2  -6   8   10.65   15.06
  -2   6  -8    0.75   15.28
  -2  -6  -9   99.46   16.31
   2   6   9  108.62   16.13
   2  -6   9  103.07   11.82
  -2   6  -9  106.78   16.25
  -2  -6 -10   57.32   19.18
   2   6  10   56.27   19.16
   2  -6  10   50.50   19.13
  -2   6 -10   53.45   18.84
  -2  -6 -11  182.12   22.44
   2   6  11  168.95   22.34
  -2   6 -11  170.56   22.73
   2  -6  11  207.40   22.38
  -2  -7   0  489.81   13.25
   2  -7   0  483.87   14.85
  -2  -7   0  459.87   12.94
   2  -7   0  479.65   17.36
  -2   7  -1  941.19   21.72
  -2  -7  -1  964.07   17.01
  -2  -7  -1  999.53   19.50
   2  -7   1 1004.49   21.36
   2  -7   2  223.23   14.18
  -2   7  -2  214.02   14.23
  -2  -7  -2  207.31   10.96
   2   7   2  196.85   10.70
  -2  -7  -2  216.40   10.84
   2  -7   3  180.09   13.54
  -2  -7  -3  182.52   15.02
  -2  -7  -3  123.56   14.52
   2   7   3  157.99   13.61
  -2   7  -3  160.04   10.62
  -2   7  -4   49.92   12.55
   2  -7   4   61.50   12.31
  -2  -7  -4   54.42    9.15
   2   7   4   65.35   12.24
  -2   7  -5  509.05   15.33
  -2  -7  -5  488.76   15.40
   2  -7   5  496.76   15.30
   2   7   5  543.53   18.57
  -2  -7  -6  450.32   18.17
  -2   7  -6  430.68   18.36
   2  -7   6  443.82   14.66
   2   7   6  473.99   18.28
  -2  -7  -7  556.74   18.73
  -2   7  -7  582.78   19.32
   2   7   7  569.72   18.76
   2  -7   7  594.80   19.01
  -2  -7  -8  137.82   16.11
   2   7   8  139.40   16.13
  -2   7  -8  135.42   16.34
   2  -7   8  141.07   16.40
  -2  -7  -9  119.64   14.28
   2   7   9  128.30   19.73
  -2   7  -9  111.13   14.49
   2  -7   9  142.97   14.23
  -2  -7 -10   18.41   19.36
  -2   7 -10   27.16   13.54
   2   7  10   10.02   13.85
   2  -7  10   26.37   19.27
  -2  -7 -11  194.29   17.85
   2   7  11  216.99   24.71
  -2   7 -11  209.35   25.01
   2  -7  11  217.30   18.23
   2  -8   0 1632.41   25.40
  -2  -8   0 1620.28   20.64
  -2  -8   0 1515.41   22.10
   2  -8   0 1525.75   25.19
  -2   8  -1   18.46   12.10
  -2  -8  -1   10.64    8.61
  -2  -8  -1    9.54   12.10
   2  -8   1   10.97   12.02
   2  -8   1   18.82    8.77
   2  -8   2  925.16   18.01
  -2  -8  -2  940.99   19.27
  -2  -8  -2  893.58   16.46
  -2   8  -2  810.05   18.33
   2  -8   3  131.96   16.07
  -2   8  -3  134.28   16.24
  -2  -8  -3  126.27   11.73
  -2  -8  -3  151.87   12.08
   2   8   3  130.06   11.77
  -2  -8  -4  121.20   15.76
   2  -8   4  102.35   15.36
  -2  -8  -4   87.11   11.61
  -2   8  -4   85.87   15.93
   2   8   4   67.55   15.67
  -2   8  -5  251.20   13.63
  -2  -8  -5  241.32   17.09
   2  -8   5  274.75   17.01
   2   8   5  259.80   16.96
  -2   8  -6  967.18   22.02
  -2  -8  -6  963.56   21.80
   2  -8   6  994.59   21.72
   2   8   6 1058.17   22.32
  -2  -8  -7   18.41   15.73
  -2   8  -7   33.55   15.37
   2  -8   7   31.70   11.11
   2   8   7   25.07   17.07
  -2  -8  -8  495.39   21.80
  -2   8  -8  487.54   21.77
   2   8   8  450.83   22.10
   2  -8   8  484.22   17.28
  -2  -8  -9   25.32   14.07
  -2   8  -9   49.04   19.30
   2   8   9   40.62   19.37
   2  -8   9   36.52   19.41
  -2  -8 -10  122.73   24.78
  -2   8 -10  149.48   24.39
   2   8  10  146.09   17.69
   2  -8  10  186.97   24.46
  -2  -9   0  395.69   17.83
   2  -9   0  395.33   18.63
   2  -9   0  403.32   18.57
  -2  -9   0  440.70   17.72
  -2   9  -1  503.54   16.25
  -2  -9  -1  555.71   18.77
  -2  -9  -1  520.15   18.60
   2  -9   1  524.09   19.38
   2  -9   1  542.23   16.27
  -2   9  -2  442.93   19.12
  -2  -9  -2  486.21   18.72
   2  -9   2  458.20   18.77
  -2  -9  -2  419.85   14.49
   2  -9   2  456.33   18.80
   2  -9   3  193.71   16.72
  -2  -9  -3  211.57   12.69
  -2  -9  -3  201.37   16.65
  -2   9  -3  193.97   12.95
   2  -9   4  433.64   18.40
  -2   9  -4  382.25   14.77
  -2  -9  -4  429.13   18.51
  -2  -9  -4  346.98   14.10
   2   9   4  407.97   18.28
  -2  -9  -5  302.26   13.96
  -2  -9  -5  276.62   17.46
   2  -9   5  280.93   13.74
  -2   9  -5  252.27   18.20
   2   9   5  274.79   13.45
  -2  -9  -6  363.83   21.41
   2   9   6  381.30   16.36
   2  -9   6  406.46   21.53
  -2   9  -6  350.86   21.80
  -2   9  -7  212.99   21.26
   2   9   7  231.27   20.93
  -2  -9  -7  247.38   20.59
   2  -9   7  248.50   15.29
  -2   9  -8  169.36   15.55
  -2  -9  -8  168.37   14.80
   2  -9   8  175.72   15.30
   2   9   8  153.25   15.53
  -2  -9  -9  -13.11   23.93
  -2   9  -9    5.71   16.85
   2   9   9    0.98   17.27
   2  -9   9   15.12   16.71
  -2 -10   0   -2.57   10.80
  -2 -10   0    1.08   14.99
   2 -10   0   -0.78   10.88
   2 -10   0   11.49   15.37
  -2 -10  -1  499.68   18.55
  -2 -10  -1  500.08   18.88
   2 -10   1  500.71   19.42
   2 -10   1  526.66   19.56
   2 -10   2   -3.95   15.16
  -2  10  -2    5.11   10.84
  -2 -10  -2    6.26   10.81
  -2 -10  -2    1.22   10.85
   2 -10   2    6.88   11.02
  -2  10  -3  257.10   17.89
   2 -10   3  272.40   13.76
  -2 -10  -3  260.82   13.48
  -2 -10  -3  302.46   17.42
   2 -10   4   62.60   14.00
  -2 -10  -4   80.00   13.85
  -2 -10  -4   75.95   13.73
  -2  10  -4   54.30   14.20
  -2  10  -5  327.70   17.36
  -2 -10  -5  326.11   16.42
   2 -10   5  356.60   16.87
  -2 -10  -5  380.77   21.42
   2  10   5  359.05   21.70
  -2 -10  -6   18.21   13.91
   2 -10   6   24.45   19.10
  -2  10  -6   11.39   19.33
  -2 -10  -6   28.97   19.32
   2  10   6   42.65   19.24
  -2 -10  -7  215.39   24.61
   2 -10   7  231.22   24.92
  -2  10  -7  199.83   25.10
   2  10   7  206.62   24.60
  -2 -10  -8  -18.60   17.22
   2 -10   8   26.36   23.39
  -2  10  -8   -6.45   23.85
  -2 -11   0   40.93   19.02
  -2 -11   0   49.66   13.77
   2 -11   0   55.82   19.05
   2 -11   0   41.98   19.18
  -2 -11  -1  162.93   14.81
   2 -11   1  173.37   20.58
  -2 -11  -1  176.32   14.73
   2 -11   1  176.59   20.62
   2 -11   2   66.62   14.30
  -2 -11  -2   53.36   19.58
  -2 -11  -2   75.44   13.85
   2 -11   2   73.28   14.32
   2 -11   3  356.35   16.77
  -2 -11  -3  377.16   16.63
  -2 -11  -3  365.70   21.56
   2 -11   3  352.52   16.94
  -2  11  -3  342.77   17.22
  -2  11  -4   25.76   19.35
   2 -11   4   23.96   19.34
  -2 -11  -4   15.29   19.76
  -2 -11  -4   26.87   19.71
  -2 -11  -5  203.77   18.15
   2 -11   5  204.93   24.41
  -2 -11  -5  217.77   24.57
  -2  11  -5  199.38   24.94
  -2 -11  -6  241.55   25.30
  -2  11  -6  197.93   25.43
   2  11   6  216.95   25.27
  -2 -11  -6  226.06   25.64
   2 -11   6  217.86   24.93
  -2 -12   0  268.15   18.50
  -2 -12   0  215.72   15.89
   2 -12   0  279.80   22.76
   2 -12   0  236.98   16.68
  -2 -12  -1   -6.27   16.42
  -2 -12  -1   -5.96   23.42
   2 -12   1    2.04   23.38
   2 -12   1   -6.44   16.73
   2 -12   2  156.28   24.87
   2 -12   2  192.68   24.24
  -2 -12  -2  157.90   17.95
  -2 -12  -2  160.27   24.36
   2 -12   3   36.27   23.92
  -2 -12  -3   27.39   23.91
  -2 -12  -3   60.88   23.55
   2 -12   3   37.12   23.89
  -2 -12  -4  281.10   19.63
   2 -12   4  303.83   20.10
  -2  12  -4  310.75   19.77
  -3   0   0    3.42    9.71
   3   0   0    2.11    9.74
  -3   0  -1 5014.33   56.86
   3   0   1 5134.85   56.64
  -3   0  -2    0.45    6.62
   3   0   2    2.56    9.41
  -3   0  -3 6876.97   55.20
   3   0   3 7108.62   55.34
   3   0   4    1.66   11.48
  -3   0  -4   -1.72   11.52
   3   0   5  519.55   16.93
  -3   0  -5  474.69   13.85
   3   0   6   -0.74   11.59
  -3   0  -6    4.60    8.00
  -3   0  -7 1344.82   20.54
   3   0   7 1425.51   22.04
   3   0   8   -2.52   14.83
  -3   0  -8   -2.39   10.36
   3   0   9 2278.73   30.33
  -3   0  -9 2081.85   28.77
   3   0  10   -1.57   15.28
  -3   0 -10    1.22   15.15
   3   0  11  101.18   19.52
  -3   0 -11   93.93   13.64
   3   0  12    4.60   21.05
  -3   0 -12  -11.38   19.22
  -3  -1   0   52.33   10.76
   3  -1   0   52.57   14.04
   3   1   0   50.76    8.38
  -3   1   0   51.31   13.59
   3  -1   1 1546.96   33.60
  -3  -1  -1 1470.53   27.58
   3   1   1 1511.04   27.85
  -3   1  -1 1472.00   33.57
  -3  -1  -2 2122.55   30.80
   3  -1   2 2167.72   34.62
   3   1   2 2124.98   30.93
  -3   1  -2 2109.38   33.69
  -3  -1  -3 1875.80   27.60
   3  -1   3 1957.17   29.81
   3   1   3 1910.89   28.83
  -3   1  -3 1876.47   29.17
  -3   1  -4 1999.47   28.03
  -3  -1  -4 1993.97   26.94
   3  -1   4 2010.75   26.84
   3   1   4 1995.52   25.84
  -3  -1  -5  321.39   14.63
   3  -1   5  313.02   14.88
   3   1   5  287.34   12.12
  -3   1  -5  296.84   14.37
  -3  -1  -6  382.89   14.88
   3  -1   6  401.37   15.17
   3   1   6  359.17   14.78
  -3   1  -6  420.21   15.18
   3  -1   7  848.37   18.66
   3   1   7  706.20   17.38
  -3   1  -7  810.16   17.96
  -3  -1  -7  704.48   17.18
   3  -1   8 1337.29   23.29
   3   1   8  977.70   18.98
  -3   1  -8 1142.55   23.05
  -3  -1  -8 1025.46   21.33
   3  -1   9  909.67   20.99
   3   1   9  707.29   16.81
  -3   1  -9  797.08   21.02
  -3  -1  -9  751.19   19.70
   3  -1  10  143.13   16.50
   3   1  10  142.52   16.12
  -3   1 -10  127.56   15.99
  -3  -1 -10  124.56   15.94
   3  -1  11   84.98   13.97
   3   1  11   79.88   19.35
  -3   1 -11   80.47   13.73
  -3  -1 -11   83.82   19.35
   3  -1  12   91.10   21.45
   3   1  12   93.41   21.89
  -3   1 -12   77.86   14.25
  -3  -1 -12   65.30   14.27
  -3  -2   0 1052.26   23.22
  -3   2   0 1017.79   37.60
   3  -2   0 1090.46   38.90
   3   2   0  984.97   22.24
  -3  -2   0  943.69   20.99
   3  -2   1    5.56    9.17
  -3   2  -1    4.29    9.18
  -3  -2  -1    0.26    6.61
   3   2   1    4.35    9.26
   3  -2   2 3039.37   41.73
  -3  -2  -2 2883.40   33.95
  -3   2  -2 2881.29   40.21
   3   2   2 2931.45   33.54
   3  -2   3  346.80   13.90
  -3  -2  -3  340.49   15.11
   3   2   3  346.32   12.90
  -3   2  -3  318.27   13.41
   3  -2   4 2458.40   31.09
  -3  -2  -4 2365.57   28.30
   3   2   4 2359.81   29.00
  -3   2  -4 2339.63   30.32
   3  -2   5  135.97   12.93
  -3  -2  -5  136.43   10.07
   3   2   5  128.27   12.92
  -3   2  -5  140.58   12.72
  -3  -2  -6  528.22   13.75
   3  -2   6  522.39   16.19
   3   2   6  523.39   16.22
  -3   2  -6  549.05   16.41
  -3  -2  -7    9.75   11.74
   3  -2   7    8.32   11.49
   3   2   7   -2.14   11.86
  -3   2  -7    8.67   11.46
   3  -2   8  601.74   17.44
   3   2   8  658.95   19.23
  -3   2  -8  715.74   20.23
  -3  -2  -8  610.88   15.80
   3  -2   9   31.64   15.09
   3   2   9   34.66   10.78
  -3   2  -9   14.32   15.21
  -3  -2  -9   30.17   15.15
   3  -2  10  209.82   13.05
   3   2  10  192.87   12.66
  -3   2 -10  191.76   12.74
  -3  -2 -10  196.55   12.76
   3  -2  11  152.17   19.65
   3   2  11  138.85   19.75
  -3   2 -11  144.44   19.45
  -3  -2 -11  131.18   14.65
   3  -2  12  357.98   25.34
   3   2  12  327.37   25.30
  -3   2 -12  333.87   18.48
  -3  -2 -12  335.82   18.87
  -3   3   0 1474.71   40.58
  -3  -3   0 1552.25   24.98
  -3  -3   0 1434.55   24.02
   3  -3   0 1537.51   40.21
   3   3   0 1407.22   23.87
  -3  -3  -1 1264.90   22.87
   3   3   1 1317.85   23.40
   3  -3   1 1362.81   32.37
  -3   3  -1 1319.85   31.02
  -3   3  -2  131.52   13.71
  -3  -3  -2  135.10   12.99
   3   3   2  129.92   10.21
   3  -3   2  140.15   13.93
  -3   3  -3 1573.15   27.25
  -3  -3  -3 1616.58   22.37
   3   3   3 1666.04   24.20
   3  -3   3 1650.29   27.84
  -3  -3  -4  843.37   16.51
  -3   3  -4  841.51   19.85
   3   3   4  879.45   18.91
   3  -3   4  875.15   20.17
   3  -3   5   41.12   12.05
  -3  -3  -5   48.65    8.84
  -3   3  -5   47.37   11.84
   3   3   5   48.33   12.08
   3  -3   6 1709.72   24.57
  -3  -3  -6 1714.88   23.21
  -3   3  -6 1605.69   22.14
   3   3   6 1705.11   23.38
   3  -3   7  151.19   12.99
  -3  -3  -7  164.54   10.17
  -3   3  -7  145.88    9.93
   3   3   7  152.05   13.11
  -3  -3  -8  283.69   16.95
   3  -3   8  309.47   16.91
  -3   3  -8  284.01   16.48
   3   3   8  286.82   16.54
   3  -3   9  535.52   18.93
  -3   3  -9  486.14   14.79
   3   3   9  523.98   18.26
  -3  -3  -9  462.48   14.51
   3  -3  10  282.14   20.67
  -3   3 -10  251.56   19.84
   3   3  10  263.04   15.24
  -3  -3 -10  270.60   20.04
   3  -3  11   -5.50   18.68
  -3   3 -11    4.19   12.99
   3   3  11   -4.84   13.51
  -3  -3 -11   14.21   13.32
   3  -3  12  339.37   25.20
  -3   3 -12  317.74   18.53
   3   3  12  292.70   18.97
  -3  -3 -12  376.21   24.77
  -3  -4   0  485.06   14.38
  -3   4   0  456.68   22.67
   3  -4   0  474.58   20.93
  -3  -4   0  448.33   16.16
  -3   4  -1 2647.54   40.43
   3   4   1 2635.83   29.88
  -3  -4  -1 2592.78   28.30
   3  -4   1 2755.63   40.78
  -3  -4  -2    1.48   11.68
   3  -4   2    6.11   11.63
   3   4   2    2.22    8.19
  -3   4  -2    6.67   11.76
  -3   4  -3 1562.78   27.21
  -3  -4  -3 1597.45   21.71
   3   4   3 1616.27   23.43
   3  -4   3 1637.30   27.08
  -3   4  -4    3.23   11.44
  -3  -4  -4    1.95    8.15
   3   4   4    7.28   11.61
   3  -4   4    6.22   11.52
  -3   4  -5 1017.74   20.69
  -3  -4  -5  964.80   17.06
   3   4   5  995.96   17.31
   3  -4   5 1048.73   18.86
  -3  -4  -6  241.57   13.74
  -3   4  -6  234.83   13.99
   3   4   6  235.83   10.90
   3  -4   6  246.99   13.94
   3  -4   7 1091.15   21.93
  -3  -4  -7 1076.30   21.07
  -3   4  -7 1033.06   21.97
   3   4   7 1065.86   21.03
   3  -4   8   23.97   10.70
  -3  -4  -8   20.28   10.60
  -3   4  -8   21.19   14.83
   3   4   8   16.33   10.85
  -3  -4  -9  475.40   14.80
   3  -4   9  527.18   18.67
  -3   4  -9  545.82   18.75
   3   4   9  510.87   18.44
   3  -4  10  173.47   14.59
  -3   4 -10  164.34   19.43
   3   4  10  151.55   14.50
  -3  -4 -10  156.95   14.44
   3  -4  11  196.97   15.49
  -3   4 -11  230.76   20.61
   3   4  11  199.68   20.41
  -3  -4 -11  202.32   20.40
  -3   4 -12  145.18   17.86
   3   4  12  157.97   24.79
  -3  -4 -12  158.98   17.77
   3  -5   0  247.78   16.01
  -3   5   0  231.00   16.07
  -3  -5   0  234.78   13.83
  -3  -5   0  248.07   11.48
  -3  -5  -1 1300.36   21.55
   3  -5   1 1244.92   26.26
  -3  -5  -1 1179.23   18.73
  -3   5  -1 1172.65   26.24
   3   5   1 1198.06   20.75
  -3   5  -2  516.68   18.51
  -3  -5  -2  519.75   15.88
   3  -5   2  529.90   18.25
   3   5   2  511.07   13.90
  -3  -5  -3   18.76   11.86
   3   5   3   18.45   11.68
  -3   5  -3   15.25   11.87
   3  -5   3   11.91   11.70
  -3  -5  -4  520.78   15.98
   3   5   4  544.92   16.01
   3  -5   4  525.18   14.79
  -3   5  -4  523.02   17.13
  -3  -5  -5  709.41   17.28
   3   5   5  732.96   17.28
   3  -5   5  686.73   16.08
  -3   5  -5  711.59   18.41
  -3   5  -6  214.52   12.71
  -3  -5  -6  193.65   12.27
   3   5   6  214.99   16.44
   3  -5   6  219.64   16.45
  -3   5  -7  491.12   18.37
  -3  -5  -7  497.40   18.06
   3   5   7  500.91   14.74
   3  -5   7  496.01   14.89
  -3   5  -8   66.30   15.20
  -3  -5  -8   61.91   15.39
   3   5   8   48.42   11.36
   3  -5   8   63.58   15.33
   3  -5   9  303.47   20.46
  -3  -5  -9  286.67   20.27
  -3   5  -9  300.68   19.81
   3   5   9  286.88   20.32
  -3  -5 -10   19.70   19.00
   3  -5  10   25.59   18.72
  -3   5 -10   13.73   18.77
   3   5  10   12.03   13.49
   3  -5  11  872.37   28.15
  -3   5 -11  738.57   21.96
   3   5  11  773.19   27.38
  -3  -5 -11  861.09   27.26
   3  -6   0 1503.83   28.49
  -3  -6   0 1516.13   20.96
  -3   6   0 1449.23   28.47
  -3  -6   0 1477.89   21.99
   3  -6   0 1458.39   29.63
  -3  -6  -1    7.70   11.98
  -3   6  -1    7.13   11.85
   3  -6   1    3.76   11.80
  -3  -6  -1   11.05    8.27
  -3  -6  -2  133.70   13.17
   3  -6   2  139.08   13.41
  -3  -6  -2  128.49   13.02
   3   6   2  132.52   13.00
  -3   6  -2  120.69   13.65
  -3   6  -3   11.38   11.99
  -3  -6  -3    5.58   11.89
   3  -6   3   12.22   11.56
   3   6   3   16.64    8.29
  -3  -6  -4  626.00   16.54
  -3   6  -4  599.79   15.87
   3   6   4  615.03   16.70
   3  -6   4  604.22   17.79
  -3  -6  -5  495.19   18.26
   3   6   5  497.14   14.77
  -3   6  -5  476.36   19.08
   3  -6   5  507.82   18.79
  -3   6  -6 1459.79   25.11
  -3  -6  -6 1419.34   23.35
   3   6   6 1442.69   23.70
   3  -6   6 1463.31   25.21
  -3  -6  -7   63.68   11.40
   3   6   7   89.47   11.35
  -3   6  -7   89.11   15.69
   3  -6   7   92.07   15.73
  -3  -6  -8  138.30   15.89
   3   6   8  111.95   12.19
  -3   6  -8  115.76   12.20
   3  -6   8  119.12   12.25
  -3  -6  -9    5.53   18.83
   3   6   9   20.20   18.57
  -3   6  -9   14.79   13.07
   3  -6   9    9.79   13.27
   3  -6  10  332.96   16.89
  -3  -6 -10  332.87   16.63
   3   6  10  370.45   21.62
  -3   6 -10  378.72   21.90
  -3  -6 -11   92.45   23.61
   3  -6  11   63.50   17.24
   3   6  11   67.86   24.15
  -3   6 -11   59.65   24.30
   3  -7   0  586.48   19.26
  -3  -7   0  556.67   13.76
  -3  -7   0  577.25   14.01
   3  -7   0  587.05   19.05
   3  -7   1  568.19   18.74
  -3   7  -1  516.54   18.81
  -3  -7  -1  569.90   16.15
  -3  -7  -1  564.01   13.72
   3   7   2  104.65   12.53
   3  -7   2  108.56   13.00
  -3   7  -2   94.22   13.07
  -3  -7  -2   92.04    9.37
  -3  -7  -2  102.39   12.89
  -3  -7  -3  108.37   14.43
  -3  -7  -3   97.17    9.52
   3  -7   3  100.57   14.67
   3   7   3  108.83   14.18
  -3   7  -3   96.81   13.18
  -3   7  -4  617.53   20.20
  -3  -7  -4  586.15   19.34
   3  -7   4  638.29   19.99
   3   7   4  621.91   19.15
  -3  -7  -5  242.62   17.82
  -3   7  -5  258.63   17.53
   3   7   5  253.88   18.03
   3  -7   5  280.30   17.16
  -3  -7  -6  939.45   21.77
  -3   7  -6  885.67   22.23
   3   7   6  956.71   21.93
   3  -7   6  944.84   21.89
  -3  -7  -7  240.56   17.13
  -3   7  -7  226.38   17.26
   3   7   7  218.70   13.19
   3  -7   7  241.76   17.35
  -3  -7  -8  115.98   14.36
   3   7   8  102.97   14.30
  -3   7  -8  112.19   19.45
   3  -7   8  105.12   14.65
  -3  -7  -9   49.62   19.50
   3   7   9   57.93   19.43
  -3   7  -9   52.40   14.05
   3  -7   9   42.54   19.66
  -3  -7 -10  324.68   25.63
   3   7  10  322.28   18.91
  -3   7 -10  303.99   19.28
   3  -7  10  336.85   25.54
   3  -8   0   23.79   15.15
  -3  -8   0   14.39   15.24
  -3  -8   0   25.64   14.88
   3  -8   0   25.09   15.38
  -3  -8  -1 1104.80   18.60
   3  -8   1 1045.47   24.06
  -3   8  -1 1020.75   24.44
  -3  -8  -1 1051.41   21.13
   3  -8   1 1010.84   24.00
   3  -8   2   49.02   15.49
  -3  -8  -2   61.29   10.95
  -3  -8  -2   48.20   15.45
  -3   8  -2   58.52   15.21
  -3  -8  -3  104.69   15.84
   3  -8   3  110.82   16.12
  -3  -8  -3  103.15   11.80
  -3   8  -3  112.73   16.06
   3   8   3  106.24   15.78
  -3  -8  -4    6.61   15.68
   3  -8   4   -2.14   15.22
   3   8   4   -5.37   15.44
  -3   8  -4    4.65   14.89
  -3  -8  -4   -7.52   15.79
  -3   8  -5  279.93   17.68
  -3  -8  -5  290.60   14.01
   3  -8   5  287.76   17.69
   3   8   5  306.06   15.42
  -3   8  -6   55.90   17.49
  -3  -8  -6   43.30   11.61
   3  -8   6   50.64   13.74
   3   8   6   56.31   19.57
  -3  -8  -7  234.96   21.03
  -3   8  -7  194.77   20.38
   3  -8   7  205.28   20.12
   3   8   7  276.59   20.81
  -3  -8  -8   26.77   13.48
  -3   8  -8   -8.89   19.36
   3   8   8   10.10   19.56
   3  -8   8   19.20   19.24
  -3  -8  -9  141.35   24.82
  -3   8  -9  181.98   24.15
   3   8   9  173.83   24.31
   3  -8   9  177.78   24.70
  -3  -9   0  368.52   17.48
   3  -9   0  365.23   19.01
  -3  -9   0  389.01   14.11
   3  -9   0  390.50   19.17
   3  -9   1  143.20   16.49
  -3  -9  -1  158.94   16.41
  -3  -9  -1  142.84   11.91
  -3   9  -1  133.50   12.87
   3  -9   1  150.90   16.67
  -3   9  -2   -3.34   15.24
   3  -9   2    5.52   15.15
  -3  -9  -2   -9.22   15.19
   3  -9   2    3.37   15.18
  -3  -9  -2   -2.17   15.43
  -3  -9  -3  190.81   16.86
   3  -9   3  180.95   17.10
  -3  -9  -3  179.28   16.79
  -3   9  -3  171.55   16.99
  -3  -9  -4   48.91   16.15
  -3   9  -4   32.98   15.86
  -3  -9  -4   17.48   11.40
   3  -9   4   37.39   15.54
   3   9   4   33.64   16.02
  -3  -9  -5  177.86   15.30
   3  -9   5  208.55   20.48
  -3   9  -5  190.07   15.37
   3   9   5  165.10   20.85
  -3  -9  -5  186.56   21.20
  -3  -9  -6  100.65   20.08
   3  -9   6  133.73   19.80
   3   9   6   97.14   20.41
  -3   9  -6  129.50   19.80
  -3   9  -7  116.55   20.27
  -3  -9  -7  104.68   20.40
   3  -9   7  117.63   20.17
   3   9   7   98.31   15.02
  -3   9  -8    9.37   16.89
  -3  -9  -8   23.38   23.95
   3   9   8   23.64   17.08
   3  -9   8   25.95   23.86
  -3 -10   0  105.05   11.87
   3 -10   0  106.20   16.55
  -3 -10   0  131.56   16.36
   3 -10   0  115.12   16.69
   3 -10   1   26.28   17.30
  -3 -10  -1   20.90   10.99
  -3 -10  -1   23.46   13.29
   3 -10   1   17.39   18.86
   3 -10   2   42.66   19.33
  -3 -10  -2   54.46   14.01
  -3 -10  -2   54.49   13.62
  -3  10  -2   43.69   19.15
   3 -10   2   55.25   13.88
  -3  10  -3  171.77   20.48
   3 -10   3  169.37   20.23
  -3 -10  -3  190.65   19.66
  -3 -10  -3  191.41   14.81
  -3 -10  -4  445.56   21.59
  -3 -10  -4  390.01   21.57
   3 -10   4  378.12   22.49
  -3  10  -4  434.93   22.04
  -3 -10  -5    8.55   19.70
  -3  10  -5   15.34   19.33
  -3 -10  -5   16.49   19.38
   3 -10   5   10.75   13.86
   3  10   5   22.22   19.30
  -3 -10  -6  401.62   19.43
  -3 -10  -6  433.26   26.32
  -3  10  -6  403.65   20.07
   3 -10   6  437.00   26.32
   3  10   6  447.89   25.81
  -3 -10  -7   20.24   23.97
  -3  10  -7    8.12   16.79
   3 -11   0  159.42   20.70
  -3 -11   0  160.24   15.04
  -3 -11   0  176.71   20.05
   3 -11   0  165.80   20.53
   3 -11   1  140.59   20.08
  -3 -11  -1  101.40   14.56
   3 -11   1  125.18   20.40
  -3 -11  -1  125.28   14.64
   3 -11   2  327.25   22.10
  -3 -11  -2  322.95   21.32
  -3 -11  -2  339.50   16.67
   3 -11   2  330.97   21.84
  -3 -11  -3   57.42   19.60
   3 -11   3   19.60   19.53
  -3 -11  -3   25.58   14.04
   3 -11   3   32.82   19.78
  -3  11  -3   23.62   14.12
  -3  11  -4  164.14   24.59
  -3 -11  -4  139.41   18.16
   3 -11   4  148.31   24.77
  -3 -11  -4  155.13   24.96
  -3 -11  -5   61.44   24.33
  -3 -11  -5   50.97   24.42
   3 -11   5   50.26   17.55
  -3  11  -5   54.74   24.49
   3 -12   0    1.01   16.74
  -3 -12   0   -8.94   23.71
  -3 -12   0    8.67   16.70
   3 -12   0   -6.31   23.61
  -3 -12  -1  133.19   18.14
   3 -12   1  141.07   17.93
  -3 -12  -1  108.70   24.90
   3 -12   1  152.11   24.86
   3 -12   2   46.86   24.36
  -3 -12  -2   28.01   24.70
  -4   0   0   23.92   14.63
   4   0   0   20.76   12.18
  -4   0  -1    4.42   11.52
   4   0   1   -1.25   11.70
  -4   0  -2 2178.93   32.27
   4   0   2 2221.68   32.42
  -4   0  -3    2.31    8.16
   4   0   3   -0.43    8.39
   4   0   4  144.40   10.46
  -4   0  -4  148.70   13.27
   4   0   5   -4.49   11.61
  -4   0  -5   -5.84    8.30
   4   0   6 1327.14   20.69
  -4   0  -6 1289.31   20.36
   4   0   7    5.70   14.63
  -4   0  -7    0.60   10.56
   4   0   8 1929.56   26.46
  -4   0  -8 1983.46   27.05
   4   0   9   -6.16   10.97
  -4   0  -9    7.44   15.03
   4   0  10  119.40   19.98
  -4   0 -10  131.74   19.54
   4   0  11   -5.56   13.77
  -4   0 -11   -1.87   13.72
  -4   1   0  349.88   19.91
   4   1   0  344.09   16.87
  -4  -1   0  337.83   16.71
   4  -1   0  349.85   21.49
  -4  -1  -1  625.38   19.31
   4  -1   1  638.46   22.12
   4   1   1  616.77   19.03
  -4   1  -1  619.66   21.66
  -4  -1  -2 2073.17   30.02
   4  -1   2 2120.63   33.44
   4   1   2 2085.98   29.52
  -4   1  -2 2045.55   32.58
  -4  -1  -3  438.95   16.38
   4  -1   3  470.64   17.44
   4   1   3  454.46   14.51
  -4   1  -3  454.13   17.13
  -4  -1  -4  711.99   18.20
   4  -1   4  724.71   19.18
   4   1   4  736.19   18.41
  -4   1  -4  715.40   18.51
  -4  -1  -5  111.81    9.56
   4  -1   5  109.72   12.81
   4   1   5  112.30   12.88
  -4   1  -5   99.97    9.58
   4  -1   6  293.31   14.66
   4   1   6  288.04   14.33
  -4   1  -6  280.62   11.76
  -4  -1  -6  292.11   11.74
   4  -1   7 1119.14   22.44
   4   1   7 1079.47   19.29
  -4   1  -7 1010.00   19.03
  -4  -1  -7 1108.08   21.71
   4  -1   8  170.98   16.47
   4   1   8  143.66   12.30
  -4   1  -8  140.99   12.26
  -4  -1  -8  143.21   16.06
   4  -1   9  278.71   17.17
   4   1   9  227.04   17.22
  -4   1  -9  229.15   13.09
  -4  -1  -9  217.81   13.06
   4  -1  10   44.55   13.58
   4   1  10   44.45   18.97
  -4   1 -10   54.66   13.21
  -4  -1 -10   30.24   13.60
   4  -1  11   15.83   13.86
   4   1  11   -4.52   14.12
  -4   1 -11   15.72   13.63
  -4  -1 -11    0.45   19.21
  -4   2   0    4.47   16.10
   4  -2   0    5.52   14.44
  -4  -2   0    9.10    8.24
   4   2   0    6.05   11.72
  -4  -2   0    4.72   11.70
   4  -2   1 3453.14   49.94
  -4  -2  -1 3150.63   34.60
  -4   2  -1 3232.55   47.83
   4   2   1 3277.57   36.09
   4  -2   2 1116.84   25.66
  -4  -2  -2 1056.68   21.39
  -4   2  -2 1051.91   25.01
   4   2   2 1065.38   21.56
   4  -2   3 1360.33   25.67
  -4  -2  -3 1327.89   22.69
   4   2   3 1287.55   21.02
  -4   2  -3 1296.42   25.09
  -4  -2  -4  222.46   13.82
   4  -2   4  222.12   11.55
   4   2   4  225.86   13.81
  -4   2  -4  222.28   13.96
  -4  -2  -5  305.63   11.90
   4  -2   5  343.80   15.12
   4   2   5  310.38   14.48
  -4   2  -5  325.28   14.62
  -4  -2  -6   59.77   12.49
   4  -2   6   69.20   12.45
   4   2   6   55.50   12.36
  -4   2  -6   68.30   12.33
  -4  -2  -7  972.68   21.16
   4  -2   7  962.82   18.79
   4   2   7  991.04   21.08
  -4   2  -7  982.51   21.28
   4  -2   8   11.80   14.89
   4   2   8    5.54   15.18
  -4   2  -8   13.88   14.58
  -4  -2  -8    0.73   14.98
   4  -2   9  319.31   18.16
   4   2   9  283.24   17.36
  -4   2  -9  273.91   13.53
  -4  -2  -9  272.93   13.26
   4  -2  10  138.00   20.26
   4   2  10  130.97   19.91
  -4   2 -10  139.17   19.50
  -4  -2 -10  117.82   19.57
   4  -2  11  182.35   18.14
   4   2  11  163.88   24.32
  -4   2 -11  181.86   17.51
  -4  -2 -11  137.71   24.25
   4  -3   0  147.81   20.96
  -4   3   0  139.46   20.64
  -4  -3   0  141.79   10.63
  -4  -3   0  125.55   13.13
   4   3   0  131.28   13.19
  -4   3  -1  405.56   21.50
   4  -3   1  409.32   19.93
  -4  -3  -1  400.87   15.58
   4   3   1  412.08   15.80
   4  -3   2 1860.43   32.53
  -4   3  -2 1791.70   31.81
  -4  -3  -2 1829.18   25.59
   4   3   2 1779.61   24.27
   4  -3   3  191.94   14.50
  -4  -3  -3  198.40   13.36
  -4   3  -3  191.19   14.05
   4   3   3  192.03   10.80
   4  -3   4  156.62   13.73
  -4  -3  -4  154.79    9.99
  -4   3  -4  155.75   13.38
   4   3   4  147.16   13.13
   4  -3   5  763.23   18.97
  -4  -3  -5  726.92   17.34
  -4   3  -5  738.78   18.43
   4   3   5  760.51   17.81
  -4  -3  -6  630.73   18.63
   4  -3   6  630.94   19.68
  -4   3  -6  604.63   16.08
   4   3   6  605.86   15.51
  -4  -3  -7  465.87   18.19
   4  -3   7  512.55   18.86
  -4   3  -7  499.16   18.39
   4   3   7  495.82   14.90
  -4  -3  -8  900.79   17.96
   4  -3   8  997.46   22.21
  -4   3  -8 1014.86   21.73
   4   3   8 1042.72   21.37
   4  -3   9  320.36   20.59
  -4   3  -9  308.86   20.36
   4   3   9  309.85   20.36
  -4  -3  -9  309.04   20.31
   4  -3  10   98.66   20.17
  -4   3 -10   91.49   19.55
   4   3  10  102.13   14.40
  -4  -3 -10  116.26   14.50
   4  -3  11  319.67   25.17
  -4   3 -11  281.84   25.16
   4   3  11  325.57   25.26
  -4  -3 -11  343.73   24.94
  -4  -4   0 2382.00   28.74
  -4   4   0 2254.00   47.72
  -4  -4   0 2298.07   28.06
   4  -4   0 2436.64   49.87
  -4   4  -1    2.30   14.58
  -4  -4  -1   -0.65   11.71
   4   4   1    3.41   11.78
  -4  -4  -1    2.91   11.96
   4  -4   1    7.68   11.83
   4  -4   2 1148.96   27.38
  -4  -4  -2 1071.35   18.28
   4   4   2 1045.65   18.58
  -4   4  -2 1121.61   27.28
   4  -4   3   22.76   12.15
  -4   4  -3   20.67   11.90
  -4  -4  -3   20.15    8.54
   4   4   3   27.61   11.74
   4  -4   4 1285.34   24.04
  -4   4  -4 1243.35   23.44
  -4  -4  -4 1177.84   18.53
   4   4   4 1246.51   21.22
   4  -4   5   25.01    8.74
  -4   4  -5   23.23    8.63
  -4  -4  -5   30.43    8.54
   4   4   5   18.37    8.59
   4  -4   6  543.13   19.48
  -4  -4  -6  524.69   15.07
  -4   4  -6  540.49   19.06
   4   4   6  523.82   15.04
   4  -4   7  724.79   20.27
  -4  -4  -7  729.56   19.61
  -4   4  -7  696.44   16.74
   4   4   7  699.27   16.52
  -4  -4  -8  298.73   13.30
   4  -4   8  325.14   17.91
  -4   4  -8  303.69   17.27
   4   4   8  311.49   17.47
  -4  -4  -9   52.89   18.68
   4  -4   9   44.52   13.62
  -4   4  -9   45.97   13.35
   4   4   9   41.79   13.80
   4  -4  10  678.09   19.54
  -4   4 -10  687.37   23.81
   4   4  10  720.21   23.37
  -4  -4 -10  724.57   22.76
   4  -4  11   -0.25   23.97
  -4   4 -11   23.00   16.65
   4   4  11   30.98   17.05
  -4  -4 -11   33.75   16.56
  -4   5   0  489.59   23.45
  -4  -5   0  488.95   13.63
   4  -5   0  528.91   23.47
  -4  -5   0  514.65   13.77
  -4  -5  -1 1047.09   20.04
  -4  -5  -1  971.57   19.47
   4  -5   1 1035.99   26.19
   4   5   1  995.64   19.61
  -4   5  -1  999.91   26.17
  -4   5  -2    0.37   11.76
  -4  -5  -2    0.57    8.20
   4  -5   2   -1.93   11.90
   4   5   2    0.27   11.83
  -4  -5  -3  621.78   16.40
   4   5   3  553.29   16.89
  -4   5  -3  598.98   18.85
   4  -5   3  602.29   18.93
  -4  -5  -4  753.99   17.35
   4   5   4  708.80   17.75
  -4   5  -4  757.71   19.62
   4  -5   4  770.84   19.82
  -4  -5  -5  374.47   13.71
   4   5   5  404.08   14.07
   4  -5   5  400.50   18.48
  -4   5  -5  401.73   18.56
   4  -5   6   91.43   16.23
  -4   5  -6  106.38   15.24
  -4  -5  -6  100.93   15.61
   4   5   6   90.14   11.71
   4  -5   7  558.77   16.10
  -4   5  -7  561.31   19.35
  -4  -5  -7  519.20   15.30
   4   5   7  560.34   15.75
   4  -5   8    6.23   18.68
  -4   5  -8    1.87   18.28
  -4  -5  -8    9.67   18.51
   4   5   8   -9.36   13.20
  -4  -5  -9   72.71   19.08
   4  -5   9   68.54   19.61
  -4   5  -9   68.21   19.13
   4   5   9   56.93   19.51
  -4  -5 -10  288.32   24.43
  -4   5 -10  277.46   24.74
   4  -5  10  274.29   25.04
   4   5  10  261.93   24.85
  -4  -6   0   54.03   12.49
  -4   6   0   57.24   15.58
   4  -6   0   55.92   12.90
  -4  -6   0   51.82   12.21
   4  -6   0   53.08   13.00
  -4  -6  -1  181.73   13.33
  -4   6  -1  175.02   14.97
  -4  -6  -1  161.32   10.42
   4  -6   1  180.11   14.83
  -4  -6  -2   32.03    8.71
  -4  -6  -2   45.65   12.19
   4  -6   2   31.29   12.38
   4   6   2   36.48   12.21
  -4   6  -2   36.65   12.52
  -4   6  -3  207.03   17.06
  -4  -6  -3  204.13   16.45
   4   6   3  197.85   16.10
   4  -6   3  202.60   17.23
  -4  -6  -4    9.76   10.42
  -4   6  -4    5.21   14.88
   4   6   4    0.95   14.92
   4  -6   4    1.73   14.96
  -4  -6  -5  971.06   21.19
   4   6   5 1015.32   18.41
  -4   6  -5 1030.64   23.36
   4  -6   5 1027.51   23.83
  -4  -6  -6    6.99   15.07
   4   6   6    5.90   10.75
  -4   6  -6    4.19   15.27
   4  -6   6   16.20   15.20
  -4  -6  -7  330.27   15.66
   4   6   7  354.39   20.70
  -4   6  -7  354.80   19.78
   4  -6   7  353.67   21.07
   4  -6   8    5.58   18.84
  -4  -6  -8   -4.13   18.88
   4   6   8  -10.29   19.02
  -4   6  -8   -7.90   18.94
   4  -6   9  182.40   15.52
  -4  -6  -9  171.81   20.58
   4   6   9  141.34   15.14
  -4   6  -9  178.25   20.42
  -4  -6 -10   23.41   23.63
   4  -6  10   20.76   23.87
   4   6  10   42.13   16.77
  -4   6 -10   31.41   16.78
  -4  -7   0  567.42   18.62
   4  -7   0  561.14   21.87
  -4  -7   0  515.97   14.84
   4  -7   0  550.42   21.91
  -4   7  -1  274.21   18.47
   4  -7   1  296.98   18.49
  -4  -7  -1  259.35   16.99
  -4  -7  -1  293.94   13.22
  -4   7  -2   42.71   15.25
  -4  -7  -2   35.13   10.82
   4   7   2   33.35   11.02
   4  -7   2   36.50   15.52
  -4  -7  -2   36.43   11.18
  -4  -7  -3  404.95   17.95
   4  -7   3  416.85   19.50
  -4  -7  -3  444.74   18.06
   4   7   3  422.17   17.89
  -4   7  -3  405.54   19.40
  -4   7  -4  295.47   18.17
  -4  -7  -4  286.51   13.40
   4   7   4  300.07   17.22
   4  -7   4  315.33   18.19
  -4  -7  -5  667.85   19.57
  -4   7  -5  641.35   20.84
   4   7   5  644.59   19.85
   4  -7   5  654.45   17.51
  -4  -7  -6   83.73   14.27
  -4   7  -6   90.28   14.34
   4   7   6  107.82   19.56
   4  -7   6   91.32   19.42
  -4  -7  -7   47.53   13.63
  -4   7  -7   50.62   19.06
   4   7   7   29.49   13.95
   4  -7   7   54.81   19.37
  -4  -7  -8   22.34   13.99
   4   7   8   24.80   14.02
  -4   7  -8   17.21   19.26
   4  -7   8   34.72   19.51
   4  -7   9  225.50   18.42
  -4  -7  -9  235.68   25.05
   4   7   9  200.59   25.28
  -4   7  -9  232.88   24.73
   4  -8   0  674.62   22.99
  -4  -8   0  743.54   16.61
  -4  -8   0  705.41   19.66
   4  -8   0  696.70   23.18
  -4  -8  -1   12.14   10.71
  -4   8  -1    2.01   15.34
   4  -8   1   -2.55   15.27
  -4  -8  -1    3.03   10.70
   4  -8   1    6.32   15.07
  -4  -8  -2  402.94   17.79
  -4  -8  -2  441.82   18.01
   4  -8   2  400.59   19.52
  -4   8  -2  411.24   19.51
  -4  -8  -3   41.37   15.63
  -4   8  -3   47.42   15.62
   4  -8   3   52.15   15.95
  -4  -8  -3   36.09   16.05
   4   8   3   33.05   15.65
  -4  -8  -4  877.78   17.95
  -4  -8  -4  997.57   21.60
   4  -8   4  920.47   23.61
   4   8   4  935.98   21.26
  -4   8  -4  863.13   23.82
  -4   8  -5   20.25   18.40
  -4  -8  -5  -14.17   19.13
   4   8   5   12.62   18.87
   4  -8   5    7.07   18.73
  -4   8  -6  240.42   20.79
  -4  -8  -6  223.26   20.66
   4   8   6  239.78   20.83
   4  -8   6  250.26   21.14
  -4  -8  -7    8.36   13.69
  -4   8  -7    7.28   13.39
   4   8   7   11.03   19.67
   4  -8   7   -0.46   19.69
  -4  -8  -8  110.94   24.30
  -4   8  -8   69.16   17.51
   4   8   8   96.12   24.32
   4  -8   8  114.54   24.07
   4  -9   0  338.79   20.32
  -4  -9   0  329.41   17.81
  -4  -9   0  406.08   17.71
   4  -9   0  358.02   19.43
  -4  -9  -1   60.27   11.10
   4  -9   1   55.49   16.20
  -4  -9  -1   54.83   15.65
   4  -9   1   60.54   16.03
   4  -9   2  376.87   19.48
  -4  -9  -2  377.22   17.84
   4  -9   2  386.82   20.68
  -4   9  -2  344.65   15.78
  -4  -9  -2  409.91   19.56
  -4  -9  -3   29.35   13.89
  -4  -9  -3   37.10   18.93
   4  -9   3   29.00   19.13
  -4   9  -3   23.39   19.27
  -4   9  -4  203.04   20.72
  -4  -9  -4  195.53   14.99
   4  -9   4  209.94   21.03
  -4  -9  -4  234.31   20.57
   4   9   4  199.13   20.59
  -4  -9  -5  243.75   15.97
  -4  -9  -5  250.60   21.19
   4  -9   5  270.15   21.60
  -4   9  -5  233.38   21.34
   4   9   5  250.16   21.02
  -4  -9  -6  159.50   22.76
   4   9   6  180.45   22.41
   4  -9   6  145.90   22.89
  -4   9  -6  124.86   22.55
  -4   9  -7   16.48   23.84
  -4  -9  -7   16.39   24.21
   4   9   7   33.37   23.93
   4  -9   7    6.74   24.56
   4 -10   0   16.65   19.53
  -4 -10   0  -11.19   14.00
   4 -10   0   23.31   19.11
  -4 -10   0    2.80   13.80
   4 -10   1  290.65   21.55
  -4 -10  -1  266.29   15.47
  -4 -10  -1  260.39   15.81
   4 -10   1  284.01   21.87
  -4 -10  -2   70.69   14.33
   4 -10   2   61.40   20.24
  -4 -10  -2   44.75   19.87
  -4  10  -2   59.25   20.10
   4 -10   2   75.94   19.96
  -4  10  -3  262.65   17.22
  -4 -10  -3  254.69   16.22
   4 -10   3  297.72   21.87
   4 -10   3  301.18   22.12
  -4 -10  -3  289.58   21.85
  -4 -10  -4    6.47   19.35
  -4 -10  -4    8.06   14.13
   4 -10   4    5.56   21.53
  -4  10  -4   14.83   19.24
  -4  10  -5  285.56   25.67
  -4 -10  -5  212.49   25.99
   4 -10   5  314.57   26.13
   4  10   5  237.18   19.63
  -4 -10  -5  269.11   19.16
  -4 -11   0   45.11   22.09
   4 -11   0   46.78   21.85
  -4 -11   0   57.08   19.62
   4 -11   0   55.12   22.02
   4 -11   1  237.44   25.27
  -4 -11  -1  239.97   24.98
   4 -11   1  256.15   25.51
  -4 -11  -1  264.18   24.78
   4 -11   2   60.97   24.11
  -4 -11  -2   48.26   17.55
  -4 -11  -2   49.24   17.43
   4 -11   2   73.10   24.15
  -4 -11  -3  247.16   25.55
  -4 -11  -3  227.24   25.24
   4 -11   3  234.00   25.42
  -4  11  -3  219.95   26.09
   4 -11   3  229.47   26.16
  -5   0   0   -0.12   11.74
   5   0   0   -0.26   11.78
  -5   0  -1 2287.80   35.17
   5   0   1 2261.91   34.03
  -5   0  -2   -1.50    8.26
   5   0   2    0.87   11.72
  -5   0  -3  252.41   14.51
   5   0   3  234.17   14.73
   5   0   4    1.87   11.77
  -5   0  -4    1.71   11.62
   5   0   5  205.10   16.72
  -5   0  -5  206.32   16.52
   5   0   6    5.68   14.92
  -5   0  -6   -0.23   10.73
   5   0   7 1878.10   26.59
  -5   0  -7 1752.74   26.67
   5   0   8    7.32   16.73
  -5   0  -8   27.94   16.29
   5   0   9  431.84   21.77
  -5   0  -9  413.97   17.14
   5   0  10    7.42   23.15
  -5   0 -10   -4.99   20.95
  -5   1   0 1985.10   39.03
  -5  -1   0 1969.16   31.27
  -5  -1   0 2053.36   32.29
   5  -1   0 1980.21   39.74
   5   1   0 1958.77   31.05
  -5  -1  -1  651.18   19.33
   5  -1   1  622.77   21.41
   5   1   1  623.98   19.05
  -5   1  -1  638.92   21.53
  -5  -1  -2  628.37   18.33
   5  -1   2  617.98   21.73
   5   1   2  596.30   18.14
  -5   1  -2  604.61   19.65
  -5  -1  -3  205.26   14.02
   5  -1   3  219.67   11.90
   5   1   3  219.60   14.04
  -5   1  -3  214.74   14.62
  -5  -1  -4   39.74    9.06
   5  -1   4   36.68   12.55
   5   1   4   39.47   12.35
  -5   1  -4   48.24   12.00
  -5  -1  -5  499.54   18.42
   5  -1   5  500.90   19.21
   5   1   5  494.05   18.58
  -5   1  -5  514.54   18.68
   5  -1   6 1083.57   23.23
   5   1   6 1048.16   19.59
  -5   1  -6 1066.42   22.53
  -5  -1  -6 1001.79   19.41
   5  -1   7  939.78   22.00
   5   1   7  945.56   21.26
  -5   1  -7  928.24   21.60
  -5  -1  -7  928.93   21.13
   5  -1   8   51.39   13.80
   5   1   8   50.71   18.91
  -5   1  -8   49.38   17.22
  -5  -1  -8   41.35   17.15
   5  -1   9  368.88   21.45
   5   1   9  319.13   16.24
  -5   1  -9  335.98   20.65
  -5  -1  -9  334.32   20.98
   5  -1  10   86.53   24.23
   5   1  10  107.80   23.76
  -5   1 -10   78.49   23.70
  -5  -1 -10   80.36   23.69
  -5  -2   0 1528.48   26.27
  -5  -2   0 1505.98   25.83
  -5   2   0 1512.46   41.76
   5  -2   0 1461.30   44.18
   5   2   0 1480.46   25.52
  -5  -2  -1   81.84   12.51
   5  -2   1   86.12   16.46
  -5   2  -1   85.52   15.69
   5   2   1   76.76   12.59
  -5  -2  -2 1227.57   22.35
   5  -2   2 1245.35   27.40
  -5   2  -2 1209.49   27.92
   5   2   2 1198.14   22.64
  -5  -2  -3    6.36   11.77
   5  -2   3    1.92   11.84
   5   2   3    1.84    8.27
  -5   2  -3    2.19   11.54
  -5  -2  -4  826.11   18.96
   5  -2   4  819.72   20.65
   5   2   4  844.25   19.15
  -5   2  -4  837.85   20.47
  -5  -2  -5   33.74   10.72
   5  -2   5   30.83   15.51
   5   2   5   31.30   10.60
  -5   2  -5   36.36   14.71
  -5  -2  -6 1526.99   24.73
   5  -2   6 1573.90   26.38
   5   2   6 1559.23   24.99
  -5   2  -6 1521.21   25.69
  -5  -2  -7   49.94   10.92
   5  -2   7   47.91   15.86
   5   2   7   40.07   15.53
  -5   2  -7   45.86   15.20
   5  -2   8  249.42   20.41
   5   2   8  242.09   15.00
  -5   2  -8  232.62   14.97
  -5  -2  -8  258.96   19.98
   5  -2   9   48.73   14.11
   5   2   9   38.13   19.37
  -5   2  -9   60.41   19.02
  -5  -2  -9   45.77   13.63
   5  -2  10  186.15   24.73
   5   2  10  141.35   18.14
  -5   2 -10  145.46   17.43
  -5  -2 -10  158.96   24.16
  -5  -3   0  361.44   13.46
  -5  -3   0  379.18   15.59
  -5   3   0  376.36   29.48
   5  -3   0  386.54   28.02
   5   3   0  349.28   13.19
  -5   3  -1 1645.20   37.02
   5  -3   1 1668.18   37.51
  -5  -3  -1 1612.44   24.33
   5   3   1 1578.13   24.79
  -5   3  -2  886.47   23.95
   5  -3   2  945.69   24.86
  -5  -3  -2  894.80   19.44
   5   3   2  906.03   19.47
   5  -3   3  158.77   14.47
  -5  -3  -3  157.40   10.49
  -5   3  -3  158.59   13.96
   5   3   3  158.42   10.37
  -5  -3  -4  962.21   21.14
   5  -3   4 1010.69   24.29
  -5   3  -4  978.52   23.25
   5   3   4  988.48   21.75
  -5  -3  -5   56.69   15.08
   5  -3   5   65.85   15.61
  -5   3  -5   53.66   15.17
   5   3   5   53.65   11.17
  -5  -3  -6   11.37   10.59
   5  -3   6   13.74   15.16
  -5   3  -6    9.64   14.63
   5   3   6    2.71   15.19
  -5  -3  -7  245.90   16.84
   5  -3   7  271.58   17.51
  -5   3  -7  261.53   17.00
   5   3   7  237.01   12.99
  -5  -3  -8   89.81   14.07
   5  -3   8  101.50   14.87
  -5   3  -8   98.91   19.10
   5   3   8  120.58   19.50
   5  -3   9   -4.60   13.66
  -5   3  -9    1.30   18.64
   5   3   9   -6.65   19.23
  -5  -3  -9    1.89   18.80
   5  -3  10  145.44   17.99
  -5   3 -10  118.08   24.15
   5   3  10  145.73   17.79
  -5  -3 -10  127.70   17.69
  -5   4   0    7.95   18.83
   5  -4   0    5.94   19.18
  -5  -4   0    0.81   11.97
  -5  -4   0    5.46   11.73
   5  -4   1  767.70   27.48
  -5  -4  -1  736.41   18.23
  -5  -4  -1  744.99   18.06
  -5   4  -1  740.33   27.27
   5   4   1  713.33   18.05
   5  -4   2  389.96   18.19
  -5  -4  -2  367.59   15.18
   5   4   2  367.89   15.12
  -5   4  -2  374.87   19.94
  -5   4  -3  210.46   14.94
   5  -4   3  224.05   15.20
  -5  -4  -3  207.17   13.58
   5   4   3  207.10   15.49
   5  -4   4 1111.84   25.18
  -5   4  -4 1087.45   24.43
  -5  -4  -4 1048.36   18.84
   5   4   4 1057.24   22.19
   5  -4   5  540.84   20.13
  -5  -4  -5  515.54   14.99
  -5   4  -5  538.46   19.51
   5   4   5  519.07   18.76
  -5  -4  -6    1.76   10.68
   5  -4   6    3.03   10.87
  -5   4  -6   12.22   14.65
   5   4   6    0.54   10.71
  -5  -4  -7  288.32   19.65
   5  -4   7  287.45   20.78
  -5   4  -7  267.01   15.30
   5   4   7  298.05   20.35
  -5  -4  -8   63.39   18.93
   5  -4   8   54.18   14.36
  -5   4  -8   62.79   18.86
   5   4   8   64.31   13.52
  -5  -4  -9  263.29   16.03
   5  -4   9  295.28   16.71
  -5   4  -9  281.28   16.12
   5   4   9  264.61   16.15
   5  -5   0    4.06   16.84
  -5  -5   0    3.42   11.72
   5  -5   0    0.54   17.16
  -5  -5   0    3.57    8.39
  -5   5   0    1.77   14.82
   5  -5   1 1028.74   29.96
  -5  -5  -1  918.20   17.35
   5   5   1  894.94   17.86
  -5  -5  -1  968.75   17.56
  -5   5  -1  960.42   29.69
   5  -5   2    2.87   15.11
  -5  -5  -2   10.79   10.49
  -5   5  -2    4.44   18.41
  -5  -5  -2    5.21   15.17
   5   5   2    7.64   14.86
   5  -5   3 2097.60   36.55
  -5  -5  -3 1925.51   24.28
  -5   5  -3 2019.92   33.83
   5   5   3 2029.21   26.99
   5  -5   4   86.75   16.09
  -5  -5  -4   80.72   15.77
   5   5   4   86.19   15.90
  -5   5  -4   75.48   16.11
  -5   5  -5 1099.72   24.81
   5  -5   5 1172.01   25.30
  -5  -5  -5 1099.74   21.77
   5   5   5 1076.57   19.21
  -5   5  -6  229.07   17.40
   5  -5   6  231.89   13.71
  -5  -5  -6  234.21   16.80
   5   5   6  232.03   17.17
  -5   5  -7  143.50   19.30
   5  -5   7  129.65   20.11
  -5  -5  -7  114.74   19.43
   5   5   7  117.34   14.53
  -5  -5  -8  171.90   15.08
  -5   5  -8  168.72   20.27
   5  -5   8  191.85   15.67
   5   5   8  216.04   20.33
  -5  -5  -9  416.63   19.46
  -5   5  -9  446.01   25.63
   5  -5   9  444.58   26.80
   5   5   9  401.12   20.08
  -5  -6   0  341.37   17.36
  -5  -6   0  302.31   17.26
   5  -6   0  311.10   23.90
   5  -6   0  327.89   24.48
  -5   6  -1   23.80   18.95
  -5  -6  -1   34.66   10.71
  -5  -6  -1   24.26   10.94
   5  -6   1   28.29   15.54
  -5  -6  -2  548.43   15.60
  -5  -6  -2  528.45   15.20
   5   6   2  528.77   15.47
  -5   6  -2  532.36   22.08
   5  -6   2  565.50   22.37
   5  -6   3   72.04   16.51
  -5   6  -3   76.61   16.08
  -5  -6  -3   71.16   15.66
   5   6   3   80.53   15.66
   5  -6   4 1352.19   30.11
  -5  -6  -4 1240.39   20.28
  -5   6  -4 1286.19   27.59
   5   6   4 1305.56   23.97
   5  -6   5    9.47   15.42
  -5  -6  -5   -1.09   10.60
   5   6   5  -17.31   15.54
  -5   6  -5    2.19   15.10
   5  -6   6  258.44   21.07
  -5  -6  -6  254.37   20.24
   5   6   6  235.72   20.74
  -5   6  -6  257.90   20.73
   5  -6   7   17.44   19.44
  -5  -6  -7   20.19   13.61
   5   6   7    7.53   19.32
  -5   6  -7   13.66   19.18
   5  -6   8  576.68   27.38
  -5  -6  -8  478.68   19.73
   5   6   8  553.84   26.44
  -5   6  -8  562.04   26.54
  -5  -7   0   98.75   11.63
  -5  -7   0   92.80   15.76
   5  -7   0   98.08   20.29
   5  -7   0  103.86   16.98
  -5  -7  -1   72.43   11.72
   5  -7   1   91.91   16.63
   5  -7   1   83.62   19.81
  -5  -7  -1   92.00   11.65
  -5   7  -1   83.62   19.78
  -5  -7  -2   89.20   15.76
  -5   7  -2   65.74   16.32
  -5  -7  -2   76.27   15.49
   5  -7   2   76.09   16.22
  -5  -7  -3   55.82   15.74
  -5  -7  -3   41.63   11.55
   5   7   3   48.30   15.62
  -5   7  -3   48.79   16.07
   5  -7   3   48.58   16.26
  -5   7  -4  378.19   21.14
  -5  -7  -4  367.35   14.59
   5   7   4  387.86   19.83
   5  -7   4  434.51   22.59
   5  -7   5  122.18   20.28
  -5  -7  -5  127.88   19.57
  -5   7  -5  121.84   20.03
   5   7   5  109.79   20.00
   5  -7   6  154.92   20.57
  -5  -7  -6  136.17   20.18
  -5   7  -6  131.86   20.48
   5   7   6  152.70   20.12
   5  -7   7   11.79   16.87
  -5  -7  -7   20.98   21.35
  -5   7  -7   25.60   21.56
   5   7   7   17.09   23.39
  -5  -7  -8  244.36   18.65
  -5  -8   0   74.06   15.87
  -5  -8   0   90.64   15.49
   5  -8   0   66.97   20.02
   5  -8   0   78.17   16.55
  -5  -8  -1  211.95   17.35
  -5  -8  -1  229.49   17.05
   5  -8   1  244.82   19.04
  -5   8  -1  233.93   19.35
   5  -8   1  234.94   21.96
  -5  -8  -2   45.53   17.38
  -5   8  -2   40.57   17.79
  -5  -8  -2   61.35   19.21
   5  -8   2   49.91   19.49
  -5  -8  -3 1013.22   24.94
  -5   8  -3 1004.69   28.36
  -5  -8  -3  962.41   24.34
   5   8   3  988.81   24.38
   5  -8   3  991.27   28.41
  -5  -8  -4   -8.62   19.56
  -5  -8  -4   17.08   19.02
   5   8   4   -7.85   19.47
  -5   8  -4    9.30   18.89
   5  -8   4    9.44   19.42
  -5   8  -5  228.88   16.12
  -5  -8  -5  208.23   15.63
  -5  -8  -5  236.17   21.69
   5   8   5  224.22   21.15
   5  -8   5  245.60   21.95
  -5   8  -6   55.70   23.95
  -5  -8  -6   48.06   23.81
   5   8   6   79.27   23.83
   5  -8   6   74.42   24.07
  -5  -8  -7   80.08   17.74
  -5   8  -7   68.83   24.53
   5  -9   0   62.57   19.35
  -5  -9   0   56.62   13.81
   5  -9   0   57.72   19.88
  -5  -9   0   61.31   19.13
  -5  -9  -1  360.52   21.05
  -5  -9  -1  301.74   20.86
   5  -9   1  332.98   22.73
   5  -9   1  326.62   22.88
  -5  -9  -2  138.49   19.93
  -5   9  -2  114.41   20.90
  -5  -9  -2  115.51   19.68
   5  -9   2  105.65   20.89
   5  -9   2  120.14   20.69
  -5  -9  -3  334.76   16.74
  -5  -9  -3  358.62   16.90
  -5   9  -3  333.72   23.58
   5  -9   3  366.78   23.43
  -5  -9  -4  422.52   24.24
  -5   9  -4  393.61   23.26
  -5  -9  -4  388.52   21.92
   5   9   4  414.85   24.00
   5  -9   4  384.58   23.48
  -5  -9  -5   39.22   17.83
  -5  -9  -5   54.68   17.25
  -5   9  -5   47.55   23.86
   5   9   5   27.23   17.62
   5  -9   5   50.65   17.45
   5 -10   0  171.38   25.54
  -5 -10   0  182.87   20.62
   5 -10   0  183.89   22.04
  -5 -10   0  178.42   15.55
  -5 -10  -1   75.07   14.49
  -5 -10  -1   83.29   14.70
   5 -10   1   96.62   25.18
   5 -10   1   93.66   21.34
  -5 -10  -2  127.91   24.50
  -5 -10  -2  128.56   24.31
   5 -10   2  141.20   25.11
   5 -10   2  134.79   25.68
  -5 -10  -3   15.59   16.88
  -5  10  -3   -1.13   23.99
   5 -10   3   -9.17   24.37
   5 -10   3    2.62   23.82
  -5 -10  -3    7.94   16.88
  -5 -11   0  165.68   24.79
  -6   0   0 2774.74   40.95
  -6   0   0 2560.80   40.86
   6   0   0 2568.56   39.05
  -6   0  -1    1.61   11.89
   6   0   1   -2.24   12.05
  -6   0  -2  308.72   15.86
   6   0   2  284.55   15.80
   6   0   3    2.03   15.12
  -6   0  -3   -0.19   14.65
   6   0   4  337.42   18.21
  -6   0  -4  330.44   17.78
   6   0   5    4.32   14.97
  -6   0  -5   -1.33   14.98
   6   0   6   83.10   15.96
  -6   0  -6   70.81   15.94
   6   0   7    7.77   13.14
  -6   0  -7   13.14   18.31
   6   0   8    7.98   13.95
  -6   0  -8   11.90   13.52
   6   0   9   27.89   23.37
  -6   0  -9   -4.83   23.22
  -6  -1   0  591.50   19.51
  -6  -1   0  564.85   19.45
   6  -1   0  544.75   26.76
   6   1   0  561.59   19.31
  -6   1   0  852.53   30.28
  -6   1   0  684.52   26.58
  -6  -1  -1  880.04   21.78
   6  -1   1  894.06   24.41
   6   1   1  885.39   21.47
  -6   1  -1  909.20   24.65
  -6  -1  -2  302.43   15.28
   6  -1   2  304.47   17.42
   6   1   2  297.68   16.58
  -6   1  -2  291.61   16.41
  -6  -1  -3    8.32   14.66
   6  -1   3   15.25   15.11
   6   1   3    2.65   15.02
  -6   1  -3   12.84   14.53
  -6  -1  -4  288.02   17.29
   6  -1   4  283.57   17.72
   6   1   4  273.73   13.71
  -6   1  -4  273.49   13.91
  -6  -1  -5  548.93   19.57
   6  -1   5  548.20   20.07
   6   1   5  541.42   19.68
  -6   1  -5  541.77   19.61
   6  -1   6  186.93   17.05
   6   1   6  176.96   16.81
  -6   1  -6  190.08   16.91
  -6  -1  -6  164.89   12.67
   6  -1   7  287.04   21.43
   6   1   7  287.62   20.78
  -6   1  -7  277.51   20.77
  -6  -1  -7  290.00   20.75
   6  -1   8  141.84   20.15
   6   1   8  107.33   14.77
  -6   1  -8  109.67   19.95
  -6  -1  -8  115.49   19.85
   6  -1   9    6.50   23.91
   6   1   9    2.42   23.64
  -6   1  -9   24.91   23.15
  -6  -1  -9   11.35   23.20
  -6  -2   0    6.15   11.72
  -6   2   0   21.32   15.67
  -6  -2   0    2.35   11.56
  -6   2   0  -12.37   18.63
   6  -2   0   -2.57   17.66
  -6  -2  -1  654.75   18.86
  -6   2  -1  643.57   26.72
   6  -2   1  634.65   25.62
   6   2   1  642.93   18.65
  -6  -2  -2  100.01   11.77
   6  -2   2   93.91   20.27
  -6   2  -2   94.84   16.12
   6   2   2   93.04   15.96
  -6  -2  -3  257.67   16.76
   6  -2   3  247.90   18.05
  -6   2  -3  249.38   17.49
   6   2   3  237.30   17.13
  -6  -2  -4  115.17   15.96
   6  -2   4  115.85   16.87
  -6   2  -4  125.76   16.07
   6   2   4  116.19   16.22
  -6  -2  -5 1775.16   26.69
   6  -2   5 1793.04   29.39
  -6   2  -5 1737.60   28.88
   6   2   5 1811.85   27.30
  -6  -2  -6   83.41   17.26
   6  -2   6   81.56   17.90
  -6   2  -6   76.34   16.07
   6   2   6   83.40   17.90
   6  -2   7  810.27   20.66
  -6   2  -7  777.70   20.18
   6   2   7  826.25   23.66
  -6  -2  -7  740.45   19.45
   6  -2   8   70.04   19.92
  -6   2  -8   66.43   19.36
   6   2   8   63.34   19.35
  -6  -2  -8   71.05   19.28
   6  -2   9   59.60   24.66
  -6   2  -9   80.90   23.74
   6   2   9   67.69   24.22
  -6  -2  -9   97.21   23.43
  -6   3   0  968.61   56.06
  -6  -3   0  960.00   21.16
  -6   3   0  994.44   55.71
  -6  -3   0  968.64   21.30
  -6   3  -1  150.06   20.66
  -6  -3  -1  145.85   12.09
  -6  -3  -1  139.48   16.52
   6  -3   1  151.94   21.22
   6   3   1  150.15   16.06
  -6   3  -2  290.80   21.79
  -6  -3  -2  269.36   13.71
   6  -3   2  291.21   19.61
   6   3   2  286.12   17.37
  -6  -3  -3  636.27   19.77
  -6   3  -3  660.11   22.25
   6  -3   3  679.72   22.87
   6   3   3  666.66   20.09
  -6  -3  -4  526.60   18.85
   6  -3   4  549.34   21.00
  -6   3  -4  534.55   20.52
   6   3   4  522.97   15.87
  -6  -3  -5  251.44   16.90
   6  -3   5  277.01   18.48
  -6   3  -5  265.38   17.42
   6   3   5  276.49   17.47
  -6  -3  -6  347.08   20.55
   6  -3   6  322.55   21.97
  -6   3  -6  317.68   16.10
   6   3   6  312.91   15.94
  -6  -3  -7  155.28   20.01
   6  -3   7  165.29   20.89
  -6   3  -7  161.53   19.62
   6   3   7  150.23   19.93
   6  -3   8    0.34   23.66
  -6   3  -8    7.06   16.38
   6   3   8   17.54   23.20
  -6  -3  -8   10.58   16.14
  -6  -4   0  361.85   17.68
  -6  -4   0  360.96   18.08
  -6  -4  -1  395.97   18.15
  -6   4  -1  411.32   26.34
   6  -4   1  424.91   28.99
  -6  -4  -1  422.22   18.42
   6   4   1  392.58   18.00
  -6  -4  -2 1523.68   23.00
  -6  -4  -2 1508.30   24.76
   6  -4   2 1514.35   36.48
   6   4   2 1377.56   22.35
  -6   4  -2 1473.67   35.92
  -6   4  -3  234.17   18.10
  -6  -4  -3  242.73   16.68
   6  -4   3  253.85   21.69
   6   4   3  239.15   17.29
  -6   4  -4  818.94   23.53
  -6  -4  -4  843.78   20.75
   6  -4   4  864.11   24.54
   6   4   4  794.01   18.22
  -6  -4  -5    2.05   10.75
  -6   4  -5    0.66   15.07
   6  -4   5   -0.89   18.84
   6   4   5   -1.40   16.97
  -6  -4  -6  395.25   20.91
  -6   4  -6  447.03   22.05
   6  -4   6  436.30   22.92
   6   4   6  395.17   16.89
  -6  -4  -7   40.57   18.66
  -6   4  -7   40.88   18.98
   6  -4   7   47.25   19.81
   6   4   7   34.16   13.83
  -6  -4  -8  285.61   24.58
  -6   4  -8  311.27   24.66
   6  -4   8  284.36   26.20
   6   4   8  249.22   18.93
  -6  -5   0   18.50   10.75
  -6  -5   0   11.12   10.46
  -6  -5  -1  164.29   16.28
   6  -5   1  149.78   22.05
  -6  -5  -1  149.79   15.87
  -6   5  -1  141.36   24.33
  -6  -5  -2  433.26   18.65
   6  -5   2  445.26   22.51
  -6   5  -2  434.81   24.91
  -6  -5  -2  431.97   17.99
   6   5   2  420.51   18.38
   6  -5   3  132.42   20.44
  -6  -5  -3  126.24   16.05
  -6   5  -3  126.29   16.73
   6   5   3  119.23   16.18
   6  -5   4  144.09   17.31
  -6  -5  -4  113.46   12.20
   6   5   4  138.98   12.31
  -6   5  -4  137.81   17.01
  -6  -5  -5  341.92   20.61
   6  -5   5  339.29   22.48
   6   5   5  328.92   21.21
  -6   5  -5  351.24   21.47
  -6   5  -6   27.82   19.59
  -6  -5  -6   40.95   13.90
   6  -5   6   42.95   19.99
   6   5   6   37.25   13.97
  -6   5  -7   94.32   22.91
  -6  -5  -7   52.00   16.84
   6  -5   7   66.63   24.56
   6   5   7   68.52   23.55
  -6  -5  -8  421.20   20.48
  -6   5  -8  498.84   26.78
  -6  -6   0   23.25   11.09
  -6  -6   0   36.86   15.32
   6  -6   1  191.42   25.33
  -6   6  -1  175.54   22.80
  -6  -6  -1  176.70   16.37
  -6  -6  -1  178.41   12.63
  -6  -6  -2   -1.76   15.48
   6  -6   2    7.34   18.74
  -6  -6  -2   -5.80   10.81
  -6   6  -2    6.85   15.27
   6   6   2    0.13   15.43
  -6  -6  -3  391.84   16.35
   6  -6   3  383.15   23.62
  -6   6  -3  384.09   23.26
  -6  -6  -3  375.24   21.06
   6   6   3  359.36   16.48
   6  -6   4    3.86   23.85
  -6  -6  -4   18.42   13.39
  -6   6  -4    9.89   19.17
   6   6   4   13.13   19.07
   6  -6   5   50.61   19.93
  -6  -6  -5   35.54   13.85
  -6   6  -5   45.76   19.39
   6   6   5   55.69   19.24
   6  -6   6   -3.70   20.04
  -6  -6  -6    4.61   13.33
   6   6   6  -12.32   19.72
  -6   6  -6    3.30   19.04
  -6  -6  -7  158.00   24.49
   6  -6   7  179.03   26.02
   6   6   7  173.49   25.08
  -6   6  -7  162.41   25.02
   6  -7   0   10.28   27.26
  -6  -7   0    2.91   11.41
  -6  -7   0   35.22   15.47
   6  -7   0   11.38   24.82
  -6  -7  -1  352.67   21.02
   6  -7   1  346.84   28.55
  -6  -7  -1  328.87   20.74
   6  -7   1  334.60   28.39
  -6   7  -2  527.59   29.86
   6  -7   2  545.74   29.89
  -6  -7  -2  544.60   22.18
  -6  -7  -2  499.80   23.60
   6  -7   3  245.08   22.70
  -6  -7  -3  218.05   20.70
  -6  -7  -3  270.11   20.98
  -6   7  -3  250.52   22.22
   6   7   3  233.53   20.66
   6  -7   4  199.30   25.87
  -6   7  -4  192.50   25.80
  -6  -7  -4  173.58   15.75
  -6  -7  -4  153.06   15.38
   6   7   4  168.57   15.55
   6  -7   5   20.42   21.96
  -6  -7  -5   27.89   21.54
  -6   7  -5   18.94   21.77
   6   7   5   31.85   16.73
   6  -7   6   11.92   24.19
  -6  -7  -6    7.80   16.75
  -6   7  -6   22.30   23.42
   6   7   6   31.25   24.02
   6  -8   0   40.64   27.92
  -6  -8   0   18.93   14.04
   6  -8   0   47.28   27.61
  -6  -8   0   39.62   19.70
   6  -8   1   97.29   25.30
  -6  -8  -1   92.80   14.12
  -6  -8  -1   99.00   19.87
   6  -8   1  103.04   28.72
   6  -8   2  580.84   27.25
  -6  -8  -2  565.57   22.74
  -6   8  -2  584.12   27.59
   6  -8   2  584.69   27.31
  -6  -8  -2  567.23   18.34
   6  -8   3   10.33   19.74
  -6   8  -3    1.25   20.07
  -6  -8  -3   13.13   19.52
  -6  -8  -3    5.78   14.01
   6  -8   4  529.87   28.93
  -6  -8  -4  530.51   26.21
  -6  -8  -4  512.64   26.82
  -6   8  -4  526.07   33.80
   6   8   4  494.52   26.62
  -6   8  -5   10.65   23.76
   6  -8   5    2.00   24.40
  -6  -8  -5    3.97   16.95
  -6  -9   0  146.29   15.19
   6  -9   0  155.82   26.89
  -6  -9   0  151.38   20.50
   6  -9   0  159.21   26.97
  -6  -9  -1    6.25   21.96
  -6  -9  -1   17.48   21.63
   6  -9   1   36.40   29.31
   6  -9   1   33.24   28.91
  -6  -9  -2  287.14   18.94
  -6  -9  -2  242.83   19.19
   6  -9   2  308.86   33.18
   6  -9   2  300.20   27.91
   6  -9   3  164.82   26.14
  -6   9  -3  165.66   26.01
  -6  -9  -3  119.78   25.12
  -6  -9  -3  176.86   25.12
  -6 -10   0   20.99   24.48
   6 -10   0   31.73   30.37
  -7   0   0    6.45   14.64
  -7   0   0   -2.70   15.29
  -7   0  -1  880.97   24.81
   7   0   1  841.79   24.68
   7   0   2    3.65   15.19
  -7   0  -2   -0.06   14.91
   7   0   3 1310.31   26.97
  -7   0  -3 1290.07   26.90
   7   0   4   -6.49   17.51
  -7   0  -4    1.85   15.25
   7   0   5 1899.66   29.47
  -7   0  -5 2004.30   32.73
   7   0   6    6.81   19.41
  -7   0  -6   -4.52   19.14
   7   0   7   14.76   23.82
  -7   0  -7   25.16   23.21
  -7  -1   0  530.89   20.94
  -7  -1   0  496.66   23.87
  -7   1   0  553.40   26.39
  -7   1   0  493.62   26.53
  -7  -1  -1  307.18   18.36
  -7  -1  -1  295.65   18.59
   7  -1   1  261.33   23.48
   7   1   1  300.81   18.62
  -7   1  -1  295.97   22.77
  -7  -1  -2  170.29   16.71
   7  -1   2  164.86   17.31
   7   1   2  160.94   17.02
  -7   1  -2  171.16   17.22
  -7  -1  -3  258.26   17.59
   7  -1   3  285.53   21.00
   7   1   3  243.68   17.90
  -7   1  -3  245.05   24.79
  -7  -1  -4  704.66   23.93
   7  -1   4  722.27   24.89
   7   1   4  655.15   23.91
  -7   1  -4  727.12   24.49
   7  -1   5  238.35   16.26
   7   1   5  233.38   15.77
  -7   1  -5  297.66   22.75
  -7  -1  -5  246.66   20.81
   7  -1   6  308.63   21.74
   7   1   6  283.44   21.41
  -7   1  -6  271.59   21.37
  -7  -1  -6  300.12   21.19
   7  -1   7   -3.02   23.91
   7   1   7   45.46   23.35
  -7   1  -7   11.98   16.64
  -7  -1  -7   12.94   23.05
  -7   2   0  643.76   35.37
  -7  -2   0  686.42   21.51
  -7   2   0  659.80   34.47
  -7  -2   0  631.52   18.24
  -7  -2  -1  137.05   16.18
  -7  -2  -1  132.87   16.55
  -7   2  -1  124.29   20.60
   7  -2   1  125.56   21.28
   7   2   1  140.62   16.03
  -7  -2  -2  183.50   16.67
  -7   2  -2  166.75   17.64
   7  -2   2  174.83   17.84
   7   2   2  163.02   13.19
  -7  -2  -3  131.53   16.34
  -7   2  -3  133.60   17.43
   7  -2   3  120.47   21.08
   7   2   3  125.57   16.61
  -7  -2  -4  519.67   22.32
   7  -2   4  492.97   25.43
  -7   2  -4  559.68   24.47
   7   2   4  504.53   22.74
  -7  -2  -5   95.36   19.26
   7  -2   5   78.87   20.63
  -7   2  -5   84.08   19.47
   7   2   5   83.71   19.85
   7  -2   6  362.20   22.80
  -7   2  -6  311.80   17.11
   7   2   6  300.54   16.92
  -7  -2  -6  345.39   21.07
   7  -2   7   29.05   23.60
  -7   2  -7   15.15   16.51
   7   2   7   25.12   16.61
  -7  -2  -7   12.53   22.99
  -7  -3   0  284.27   18.02
  -7  -3   0  308.37   17.71
  -7  -3  -1   -5.98   15.24
  -7   3  -1    0.61   21.01
  -7  -3  -1    1.17   14.83
   7  -3   1   -0.20   21.66
   7   3   1   -7.68   15.37
  -7   3  -2  421.16   24.55
  -7  -3  -2  387.94   15.16
  -7  -3  -2  400.47   15.56
   7  -3   2  406.67   24.73
   7   3   2  387.74   19.14
  -7  -3  -3  163.68   16.65
  -7   3  -3  167.49   21.94
   7  -3   3  159.39   21.14
   7   3   3  151.33   15.15
  -7  -3  -4  220.25   20.30
  -7   3  -4  226.28   20.97
   7  -3   4  234.28   21.65
   7   3   4  209.68   15.48
  -7  -3  -5  754.45   23.91
  -7   3  -5  765.70   25.95
   7  -3   5  771.92   26.29
   7   3   5  758.94   24.24
  -7  -3  -6  295.93   21.35
  -7   3  -6  260.54   23.71
   7  -3   6  281.09   24.70
   7   3   6  299.52   23.29
  -7  -3  -7   71.14   23.76
  -7   3  -7   79.47   23.55
   7  -3   7   69.22   24.75
   7   3   7   74.39   24.16
  -7  -4   0    6.06   15.10
  -7  -4   0  -10.56   15.16
  -7   4  -1  492.16   41.47
  -7  -4  -1  448.09   16.13
  -7  -4  -1  475.44   15.95
   7  -4   1  491.86   39.32
  -7  -4  -2   28.88   15.80
  -7  -4  -2   14.21   15.52
   7  -4   2   23.38   19.60
  -7   4  -2   27.56   22.01
   7   4   2    9.53   17.55
  -7   4  -3  768.32   31.29
  -7  -4  -3  744.63   23.16
   7  -4   3  738.55   31.57
   7   4   3  714.10   24.21
  -7   4  -4  127.49   20.25
  -7  -4  -4  124.83   14.42
   7  -4   4  122.42   20.50
   7   4   4  109.30   20.19
  -7  -4  -5  222.50   20.44
  -7   4  -5  230.97   21.59
   7  -4   5  219.69   21.93
   7   4   5  207.85   15.97
  -7  -4  -6    6.62   22.81
  -7   4  -6   -5.82   23.15
   7  -4   6    0.20   23.81
   7   4   6    9.59   23.37
  -7  -5   0  395.13   18.80
  -7  -5   0  416.80   18.65
  -7  -5  -1  261.99   15.59
  -7  -5  -1  270.70   15.93
  -7   5  -2  146.07   25.66
  -7  -5  -2  129.80   14.29
   7  -5   2  147.51   29.32
   7   5   2  135.89   19.82
  -7  -5  -2  145.03   19.86
  -7  -5  -3  182.67   14.75
  -7  -5  -3  199.62   20.53
   7  -5   3  191.20   26.30
  -7   5  -3  191.53   26.32
   7   5   3  189.60   20.38
  -7  -5  -4  145.44   19.94
   7  -5   4  152.86   21.63
   7   5   4  156.78   20.44
  -7   5  -4  154.03   25.29
  -7  -5  -5   23.58   16.23
   7  -5   5   14.56   24.23
   7   5   5   33.24   23.44
  -7   5  -5   27.44   23.53
  -7  -5  -6   39.31   17.00
   7   5   6   59.08   17.32
  -7   5  -6   34.33   24.40
  -7  -6   0  416.87   21.57
  -7  -6   0  418.87   22.01
  -7  -6  -1  229.96   20.88
  -7  -6  -1  219.61   20.62
  -7   6  -2  869.98   41.38
  -7  -6  -2  841.17   24.25
  -7  -6  -2  833.71   20.83
   7  -6   2  872.43   38.71
  -7   6  -3   10.76   19.30
  -7  -6  -3   12.43   18.98
   7  -6   3   -0.05   24.42
  -7  -6  -3  -12.19   14.06
   7   6   3   11.11   19.47
  -7  -6  -4  185.98   24.49
   7  -6   4  223.61   31.68
  -7   6  -4  226.30   26.11
  -7  -6  -4  195.64   25.23
   7   6   4  206.92   24.63
  -7  -6  -5    1.17   16.69
   7  -6   5    0.30   24.39
  -7   6  -5    6.49   23.81
   7   6   5  -24.72   24.22
  -7  -7   0  334.66   21.31
  -7  -7   0  339.31   16.25
  -7  -7  -1  163.59   20.69
  -7  -7  -1  132.32   15.45
   7  -7   2  739.25   43.11
  -7  -7  -2  642.38   24.47
  -7   7  -2  737.30   40.29
  -7  -7  -2  750.59   26.17
   7  -7   2  741.75   41.35
  -7  -7  -3  292.20   19.32
   7  -7   3  305.87   33.43
  -7  -7  -3  306.95   25.35
  -7   7  -3  303.14   28.67
  -7  -7  -4   53.93   24.05
  -7  -8   0   -1.10   23.62
  -7  -8   0  -13.91   16.98
  -7  -8  -1  165.46   17.94
  -7  -8  -1  156.27   17.95
  -7  -8  -2   38.20   23.84
   7  -8   2    8.48   30.02
  -7  -8  -2   -2.32   24.19
   7  -8   2    7.45   34.97
  -8   0   0  104.71   19.92
  -8   0   0   82.89   24.31
  -8   0  -1   11.36   18.51
  -8   0  -1   -7.27   22.77
   8   0   2  451.70   24.08
  -8   0  -2  501.20   24.05
   8   0   3    3.73   19.15
  -8   0  -3    0.73   19.04
   8   0   4  859.24   27.60
  -8   0  -4  832.79   27.36
   8   0   5    8.86   23.63
  -8   0  -5  -11.86   23.68
  -8  -1   0  100.77   19.56
  -8  -1   0   90.73   24.09
  -8   1   0  102.44   24.16
  -8   1   0   93.28   28.31
  -8  -1  -1   10.21   18.40
  -8   1  -1    9.68   23.14
  -8  -1  -1   18.09   18.84
  -8   1  -1    4.78   22.73
  -8  -1  -2  268.70   21.30
  -8  -1  -2  250.49   21.83
  -8   1  -2  256.01   22.20
   8  -1   2  254.38   26.42
   8   1   2  248.94   21.75
  -8   1  -3  322.20   22.99
   8  -1   3  338.15   23.00
   8   1   3  300.62   17.61
  -8  -1  -3  337.21   22.20
   8  -1   4  286.99   23.88
  -8   1  -4  305.29   23.08
   8   1   4  314.74   22.76
  -8  -1  -4  323.41   22.00
   8  -1   5  192.59   25.35
  -8   1  -5  186.31   24.69
   8   1   5  170.93   25.16
  -8  -1  -5  173.33   24.78
  -8   2   0   43.43   41.07
  -8  -2   0   45.65   18.97
  -8  -2   0   41.37   19.45
  -8   2   0   40.72   44.11
  -8  -2  -1  130.45   19.82
  -8   2  -1  124.44   25.09
  -8   2  -1  107.04   25.57
  -8  -2  -1  121.01   20.01
  -8  -2  -2   39.79   19.85
  -8  -2  -2   56.46   19.39
  -8   2  -2   50.76   23.99
   8  -2   2   48.37   20.12
   8   2   2   56.01   19.74
  -8  -2  -3  332.60   22.14
  -8   2  -3  355.90   23.76
   8  -2   3  343.50   27.75
   8   2   3  323.63   22.59
  -8  -2  -4    1.14   16.36
  -8   2  -4   17.99   23.01
   8  -2   4  -25.61   29.85
   8   2   4    5.21   23.49
  -8   2  -5  267.44   26.43
   8  -2   5  247.52   27.19
   8   2   5  252.64   26.22
  -8  -2  -5  260.49   25.35
  -8  -3   0   56.66   19.29
  -8  -3   0   65.60   19.21
  -8  -3  -1  353.26   21.68
  -8   3  -1  334.77   47.93
  -8   3  -1  349.66   48.53
  -8  -3  -1  345.14   22.27
  -8   3  -2  152.79   26.23
  -8  -3  -2  144.23   20.34
  -8  -3  -2  132.29   20.78
   8  -3   2  147.61   30.08
   8   3   2  144.68   20.59
  -8  -3  -3   94.97   19.98
  -8   3  -3  107.64   20.97
  -8  -3  -3  101.51   15.14
   8  -3   3  101.59   25.23
   8   3   3  101.70   20.53
  -8  -3  -4  205.72   24.62
  -8   3  -4  206.33   31.07
   8  -3   4  220.14   31.11
   8   3   4  175.57   25.71
  -8  -4   0  242.34   21.05
  -8  -4   0  235.22   20.93
  -8  -4  -1  184.18   20.53
  -8  -4  -1  180.33   21.16
  -8  -4  -2  429.59   22.30
  -8  -4  -2  373.60   17.83
  -8   4  -2  425.03   40.03
   8  -4   2  419.53   35.73
  -8  -4  -3   20.80   23.54
  -8  -4  -3   20.33   16.47
   8  -4   3    9.06   29.48
   8   4   3   24.25   24.05
  -8   4  -3   24.10   29.37
  -8  -4  -4  182.16   24.70
  -8  -4  -4  171.09   18.81
   8  -4   4  198.97   26.60
   8   4   4  149.90   19.06
  -8   4  -4  197.33   26.75
  -8  -5   0  587.90   23.75
  -8  -5   0  547.62   24.11
  -8  -5  -1   73.48   19.93
  -8  -5  -1   74.33   19.80
  -8  -5  -2  487.01   20.62
  -8  -5  -2  517.84   27.16
  -8  -5  -3   71.38   23.65
  -8   5  -3   77.09   35.30
   8  -5   3   73.43   34.44
   8   5   3   57.46   24.78
  -8  -5  -3   68.08   24.26
  -8  -6   0   33.37   17.23
  -8  -6   0   29.81   16.70
  -8  -6  -1  568.80   27.58
  -8  -6  -1  572.35   27.40
  -8  -6  -2   18.12   23.78
  -9   0   0   -5.10   21.90
  -9   0   0    2.27   25.06
  -9   0  -1   44.73   29.37
  -9   0  -1   59.33   29.26
  -9   0  -2   15.20   29.25
  -9   0  -2   -1.38   29.19
  -9  -1   0   47.11   23.70
  -9   1   0   54.94   38.51
  -9   1   0   52.83   34.27
  -9  -1   0   54.99   24.22
  -9  -1  -1  242.58   25.75
  -9  -1  -1  217.12   26.22
  -9   1  -1  219.90   36.62
  -9   1  -1  224.66   32.51
  -9   1  -2  250.28   32.54
  -9  -1  -2  241.55   26.97
  -9   1  -2  275.33   32.75
  -9  -1  -2  284.67   26.59
  -9  -2   0  435.62   27.32
  -9  -2   0  412.73   27.20
  -9   2  -1   -3.24   38.33
  -9  -2  -1   -7.33   23.59
  -9   2  -1    2.84   38.02
  -9  -2  -1    9.11   23.91
  -9  -2  -2  534.35   28.74
  -9  -3   0  312.30   26.18
  -9  -3   0  298.54   26.71
  -9  -3  -1   56.89   23.92
  -9  -3  -1   52.23   24.77
;
_shelx_hkl_checksum     39568
_shelx_res_file
;
TITL CDL3MEE   IPDS1  -50 DEGC
CELL  0.71073  7.89190 10.58980 12.08750 90.00000 102.06100 90.00000
ZERR 2  0.00070  0.00070  0.00120  0.00000  0.01100  0.00000
LATT 1
SYMM -X+ 0.50000, Y, -Z+ 0.50000
SFAC C H N O CD CL
UNIT 36 28 8 8 2 4
TEMP -50
PLAN 30
FMAP 2
L.S. 9
CONF
BOND $H
SIZE 0.40 0.20 0.10
EQIV $1 -X+0.5,Y,-Z+1.5
RTAB M..M CD1 CD1_$1
ACTA
HTAB
EQIV $2 -X+1, -Y+1, -Z+2
HTAB C4 CL1_$2
EQIV $3 -X+2, -Y+1, -Z+2
HTAB C7 CL1_$3
EQIV $4 X-1/2, -Y+2, Z-1/2
HTAB C9 CL1_$4
WGHT    0.033100
FVAR       0.64171
CD1   5    0.750000    0.621018    0.750000    10.50000    0.01561    0.02520 =
         0.01861    0.00000    0.00071    0.00000
CL1   6    0.919389    0.694415    0.928166    11.00000    0.02554    0.05586 =
         0.02045   -0.00945    0.00308   -0.01130
O1    4    0.576702    0.928565    0.833919    11.00000    0.03888    0.04480 =
         0.05385    0.01695   -0.01405   -0.02000
O2    4    0.384309    0.974804    0.674320    11.00000    0.03268    0.02838 =
         0.03399    0.00993    0.00446   -0.00128
N1    3    0.426365    0.681196    0.791077    11.00000    0.01765    0.02787 =
         0.01632    0.00305    0.00320   -0.00195
N2    3    0.603843    0.454910    0.825375    11.00000    0.01572    0.02627 =
         0.01772    0.00273    0.00250    0.00055
C1    1    0.340017    0.788885    0.764374    11.00000    0.02005    0.02643 =
         0.01654    0.00108    0.00230   -0.00067
C2    1    0.337726    0.572680    0.777682    11.00000    0.01523    0.02635 =
         0.01508    0.00160    0.00515    0.00071
C3    1    0.434991    0.459620    0.829039    11.00000    0.01657    0.02431 =
         0.01317   -0.00141    0.00097   -0.00141
C4    1    0.356707    0.370966    0.886443    11.00000    0.01720    0.03229 =
         0.02044    0.00268    0.00231   -0.00408
AFIX  43
H4    2    0.238358    0.377415    0.887781    11.00000   -1.20000
AFIX   0
C5    1    0.455785    0.272535    0.941908    11.00000    0.03042    0.02957 =
         0.02317    0.00756    0.00374   -0.00443
AFIX  43
H5    2    0.405780    0.211131    0.981284    11.00000   -1.20000
AFIX   0
C6    1    0.628717    0.266701    0.938063    11.00000    0.02967    0.02952 =
         0.02582    0.00687   -0.00001    0.00495
AFIX  43
H6    2    0.698693    0.200686    0.974189    11.00000   -1.20000
AFIX   0
C7    1    0.697592    0.359197    0.880400    11.00000    0.01889    0.03307 =
         0.02353    0.00333    0.00299    0.00462
AFIX  43
H7    2    0.816270    0.355235    0.879448    11.00000   -1.20000
AFIX   0
C8    1    0.448984    0.905138    0.764813    11.00000    0.02535    0.02801 =
         0.02949    0.00686    0.00488   -0.00015
C9    1    0.488095    1.082465    0.655292    11.00000    0.05378    0.03746 =
         0.05994    0.02007    0.01341   -0.00971
AFIX 137
H9A   2    0.441093    1.118254    0.581381    11.00000   -1.50000
H9B   2    0.606536    1.055516    0.658663    11.00000   -1.50000
H9C   2    0.486089    1.145650    0.713104    11.00000   -1.50000
AFIX   0
HKLF 4
REM  CDL3MEE   IPDS1  -50 DEGC
REM R1 =  0.0219 for    1684 Fo > 4sig(Fo)  and  0.0275 for all    1918 data
REM    133 parameters refined using      0 restraints
END
WGHT      0.0330      0.0000
REM Instructions for potential hydrogen bonds
HTAB C4 Cl1_$2
HTAB C7 Cl1_$3
HTAB C9 Cl1_$4
REM Highest difference peak  0.340,  deepest hole -0.642,  1-sigma level  0.070
Q1    1   0.7500  0.7134  0.7500  10.50000  0.05    0.34
Q2    1   0.3833  0.5075  0.7958  11.00000  0.05    0.33
Q3    1   0.7500  0.5146  0.7500  10.50000  0.05    0.33
Q4    1   0.3917  0.4388  0.8671  11.00000  0.05    0.32
Q5    1   0.7500  1.1409  0.7500  10.50000  0.05    0.30
Q6    1   0.9364  0.6103  0.9207  11.00000  0.05    0.28
Q7    1   0.5151  0.6752  0.7865  11.00000  0.05    0.25
Q8    1   0.7725  0.4166  0.7934  11.00000  0.05    0.25
Q9    1   0.6404  0.5460  0.7914  11.00000  0.05    0.24
Q10   1   0.4099  0.3227  0.9184  11.00000  0.05    0.24
Q11   1   0.3562  0.6202  0.7955  11.00000  0.05    0.23
Q12   1   0.2555  0.5608  0.7744  11.00000  0.05    0.23
Q13   1   0.3766  0.7335  0.7849  11.00000  0.05    0.23
Q14   1   0.6360  0.4160  0.8650  11.00000  0.05    0.21
Q15   1   0.2500  0.7883  0.7500  10.50000  0.05    0.21
Q16   1   0.4093  0.3862  0.8226  11.00000  0.05    0.20
Q17   1   0.6469  0.3230  0.9176  11.00000  0.05    0.19
Q18   1   0.5565  1.2090  0.5168  11.00000  0.05    0.19
Q19   1   0.4381  0.2427  0.9243  11.00000  0.05    0.19
Q20   1   0.5746  0.4993  0.8383  11.00000  0.05    0.19
Q21   1   0.7500  0.2649  0.7500  10.50000  0.05    0.19
Q22   1   0.1466  0.2771  0.9462  11.00000  0.05    0.19
Q23   1   0.5249  0.0987  0.9150  11.00000  0.05    0.18
Q24   1   0.3688  0.8551  0.7758  11.00000  0.05    0.18
Q25   1   0.2256  0.4332  0.9252  11.00000  0.05    0.18
Q26   1   1.0327  0.6238  0.9961  11.00000  0.05    0.18
Q27   1   0.7055  0.7385  0.8978  11.00000  0.05    0.18
Q28   1   0.6450  0.1989  1.0400  11.00000  0.05    0.18
Q29   1   0.3105  0.3853  0.8966  11.00000  0.05    0.17
Q30   1   0.6444  0.2933  0.8563  11.00000  0.05    0.17
;
_shelx_res_checksum     11661
_shelxl_version_number     2014/6
data_II
_audit_creation_method     SHELXL-2014/6
_chemical_name_systematic
;\
<i>catena</i>-Poly[[dichloridomercury(II)]-\m-5,6-bis(pyridin-2-yl)pyrazine-\
2,3-dicarboxylato-\k^2^<i>N</i>^5^:<i>N</i>^6^]
;
_chemical_name_common     ?
_chemical_formula_moiety     'C18 H14 Cl2 Hg N4 O4'
_chemical_formula_sum     'C18 H14 Cl2 Hg N4 O4'
_chemical_formula_iupac     '[Hg Cl2 (C18 H14 N4 O4)]'
_chemical_formula_weight     621.82
_chemical_melting_point     ?
_shelx_space_group_comment
;
The symmetry employed for this shelxl refinement is uniquely defined
by the following loop, which should always be used as a source of
symmetry information in preference to the above space-group names.
They are only intended as comments.
;
_space_group_crystal_system     monoclinic
_space_group_name_H-M_alt     'P 2/n'
_space_group_name_Hall     '-P 2yac'
loop_
    _space_group_symop_operation_xyz
    'x, y, z'
    '-x+1/2, y, -z+1/2'
    '-x, -y, -z'
    'x-1/2, -y, z-1/2'
_cell_length_a     8.1042(6)
_cell_length_b     10.6002(16)
_cell_length_c     12.2063(10)
_cell_angle_alpha     90
_cell_angle_beta     103.158(7)
_cell_angle_gamma     90
_cell_volume     1021.07(19)
_cell_formula_units_Z     2
_cell_measurement_reflns_used     31
_cell_measurement_theta_min     12.50
_cell_measurement_theta_max     15.90
_cell_measurement_temperature     293(2)
_exptl_crystal_description     plate
_exptl_crystal_colour     colourless
_exptl_crystal_size_max     0.49
_exptl_crystal_size_mid     0.23
_exptl_crystal_size_min     0.04
_exptl_crystal_density_diffrn     2.023
_exptl_crystal_density_meas     ?
_exptl_crystal_density_method     ?
_exptl_crystal_F_000     592
_exptl_absorpt_coefficient_mu     7.831
_exptl_absorpt_correction_type     psi-scan
_exptl_absorpt_process_details
;
(X-RED software; Stoe & Cie, 1997)
;
_shelx_estimated_absorpt_T_min     0.114
_shelx_estimated_absorpt_T_max     0.745
_exptl_absorpt_correction_T_min     0.319
_exptl_absorpt_correction_T_max     1.000
_diffrn_ambient_temperature     293(2)
_diffrn_radiation_type     MoK\a
_diffrn_radiation_wavelength     0.71073
_diffrn_radiation_source     'fine-focus sealed tube'
_diffrn_radiation_monochromator     'plane graphite'
_diffrn_measurement_device     'Stoe--Siemens AED2 four-circle'
_diffrn_measurement_method     '\w/\2q scans'
_diffrn_reflns_number     1855
_diffrn_reflns_av_R_equivalents     0.000
_diffrn_reflns_theta_min     2.575
_diffrn_reflns_theta_max     25.243
_diffrn_reflns_theta_full     25.242
_diffrn_measured_fraction_theta_max     0.999
_diffrn_measured_fraction_theta_full     0.999
_diffrn_reflns_limit_h_min     -9
_diffrn_reflns_limit_h_max     9
_diffrn_reflns_limit_k_min     0
_diffrn_reflns_limit_k_max     12
_diffrn_reflns_limit_l_min     0
_diffrn_reflns_limit_l_max     14
_diffrn_standards_number     2
_diffrn_standards_interval_count     ?
_diffrn_standards_interval_time     60
_diffrn_standards_decay_%     2
_refine_special_details     ?
_reflns_number_total     1855
_reflns_number_gt     1723
_reflns_threshold_expression     'I > 2\s(I)'
_refine_ls_structure_factor_coef     Fsqd
_refine_ls_matrix_type     full
_refine_ls_R_factor_all     0.0375
_refine_ls_R_factor_gt     0.0317
_refine_ls_wR_factor_gt     0.0713
_refine_ls_wR_factor_ref     0.0743
_refine_ls_goodness_of_fit_ref     1.111
_refine_ls_restrained_S_all     1.111
_refine_ls_number_reflns     1855
_refine_ls_number_parameters     133
_refine_ls_number_restraints     0
_refine_ls_hydrogen_treatment     constr
_refine_ls_weighting_scheme     calc
_refine_ls_weighting_details
              'w=1/[\s^2^(Fo^2^)+(0.0280P)^2^+4.8150P] where P=(Fo^2^+2Fc^2^)/3'
_atom_sites_solution_hydrogens     geom
_atom_sites_solution_primary     direct
_atom_sites_solution_secondary     difmap
_refine_ls_shift/su_max     0.000
_refine_ls_shift/su_mean     0.000
_refine_diff_density_max     1.232
_refine_diff_density_min     -1.081
_refine_ls_extinction_method     none
_refine_ls_extinction_coef     .
loop_
    _atom_type_symbol
    _atom_type_description
    _atom_type_scat_dispersion_real
    _atom_type_scat_dispersion_imag
    _atom_type_scat_source
    'C' 'C' 0.0033 0.0016
                         'International Tables Vol C Tables 4.2.6.8 and 6.1.1.4'
    'H' 'H' 0.0000 0.0000
                         'International Tables Vol C Tables 4.2.6.8 and 6.1.1.4'
    'N' 'N' 0.0061 0.0033
                         'International Tables Vol C Tables 4.2.6.8 and 6.1.1.4'
    'O' 'O' 0.0106 0.0060
                         'International Tables Vol C Tables 4.2.6.8 and 6.1.1.4'
    'Hg' 'Hg' -2.3894 9.2266
                         'International Tables Vol C Tables 4.2.6.8 and 6.1.1.4'
    'Cl' 'Cl' 0.1484 0.1585
                         'International Tables Vol C Tables 4.2.6.8 and 6.1.1.4'
_computing_data_collection
;
STADI4 Software (Stoe & Cie, 1997)
;
_computing_cell_refinement
;
STADI4 Software (Stoe & Cie, 1997)
;
_computing_data_reduction
;
X-RED Software (Stoe & Cie, 1997)
;
_computing_structure_solution
;
SHELXS97 (Sheldrick, 2008)
;
_computing_structure_refinement
;
SHELXL2014 (Sheldrick, 2015)
;
_computing_molecular_graphics
;
PLATON (Spek, 2009) and Mercury (Macrae <i>et al.</i>,  2008)
;
_computing_publication_material
;
SHELXL2014 (Sheldrick, 2015), PLATON (Spek, 2009)
and publCIF (Westrip, 2010)
;
loop_
    _atom_site_type_symbol
    _atom_site_label
    _atom_site_fract_x
    _atom_site_fract_y
    _atom_site_fract_z
    _atom_site_U_iso_or_equiv
    _atom_site_adp_type
    _atom_site_calc_flag
    _atom_site_occupancy
    _atom_site_disorder_assembly
    _atom_site_disorder_group
    Hg Hg1 0.7500 0.64352(4) 0.7500 0.03521(13) Uani d 1 . .
    Cl Cl1 0.9248(2) 0.6841(2) 0.92787(14) 0.0574(5) Uani d 1 . .
    O O1 0.5742(7) 0.9336(6) 0.8357(5) 0.0780(19) Uani d 1 . .
    O O2 0.3825(7) 0.9822(5) 0.6779(4) 0.0557(13) Uani d 1 . .
    N N1 0.4215(6) 0.6897(5) 0.7942(4) 0.0319(11) Uani d 1 . .
    N N2 0.5940(6) 0.4607(5) 0.8247(4) 0.0341(12) Uani d 1 . .
    C C1 0.3392(7) 0.7964(6) 0.7663(5) 0.0315(13) Uani d 1 . .
    C C2 0.3366(7) 0.5809(6) 0.7789(4) 0.0279(12) Uani d 1 . .
    C C3 0.4304(7) 0.4674(6) 0.8294(4) 0.0289(12) Uani d 1 . .
    C C4 0.3561(7) 0.3796(6) 0.8876(5) 0.0365(15) Uani d 1 . .
    H H4 0.2428 0.3874 0.8903 0.044 Uiso calc 1 . .
    C C5 0.4514(9) 0.2810(7) 0.9412(5) 0.0467(17) Uani d 1 . .
    H H5 0.4030 0.2207 0.9795 0.056 Uiso calc 1 . .
    C C6 0.6207(9) 0.2725(7) 0.9373(6) 0.0463(17) Uani d 1 . .
    H H6 0.6886 0.2070 0.9729 0.056 Uiso calc 1 . .
    C C7 0.6856(8) 0.3655(7) 0.8783(5) 0.0419(16) Uani d 1 . .
    H H7 0.7995 0.3609 0.8761 0.050 Uiso calc 1 . .
    C C8 0.4467(9) 0.9113(7) 0.7670(6) 0.0432(16) Uani d 1 . .
    C C9 0.4826(13) 1.0900(9) 0.6588(9) 0.084(3) Uani d 1 . .
    H H9A 0.4477 1.1161 0.5817 0.126 Uiso calc 1 . .
    H H9B 0.6003 1.0671 0.6752 0.126 Uiso calc 1 . .
    H H9C 0.4661 1.1581 0.7070 0.126 Uiso calc 1 . .
loop_
    _atom_site_aniso_label
    _atom_site_aniso_U_11
    _atom_site_aniso_U_22
    _atom_site_aniso_U_33
    _atom_site_aniso_U_12
    _atom_site_aniso_U_13
    _atom_site_aniso_U_23
    Hg1 0.02386(18) 0.0439(2) 0.03582(19) 0.000 0.00254(12) 0.000
    Cl1 0.0379(9) 0.0962(16) 0.0361(8) -0.0145(10) 0.0041(7) -0.0109(9)
    O1 0.061(4) 0.065(4) 0.090(4) -0.029(3) -0.022(3) 0.019(3)
    O2 0.053(3) 0.045(3) 0.067(3) -0.007(3) 0.010(3) 0.018(3)
    N1 0.023(2) 0.036(3) 0.037(3) -0.003(2) 0.008(2) 0.004(2)
    N2 0.025(2) 0.040(3) 0.036(3) 0.000(2) 0.006(2) 0.003(2)
    C1 0.031(3) 0.028(3) 0.036(3) -0.001(3) 0.008(2) 0.003(3)
    C2 0.022(3) 0.037(3) 0.028(3) 0.003(3) 0.011(2) 0.001(3)
    C3 0.027(3) 0.031(3) 0.027(3) -0.001(2) 0.004(2) 0.000(2)
    C4 0.024(3) 0.046(4) 0.039(3) -0.002(3) 0.007(2) 0.003(3)
    C5 0.048(4) 0.053(5) 0.036(3) -0.005(4) 0.002(3) 0.008(3)
    C6 0.044(4) 0.044(4) 0.045(4) 0.011(3) -0.001(3) 0.014(3)
    C7 0.028(3) 0.054(4) 0.042(3) 0.009(3) 0.005(3) 0.010(3)
    C8 0.041(4) 0.038(4) 0.051(4) 0.003(3) 0.009(3) 0.003(3)
    C9 0.092(7) 0.055(6) 0.105(8) -0.020(5) 0.022(6) 0.031(5)
_geom_special_details
;
 All esds (except the esd in the dihedral angle between two l.s. planes)
 are estimated using the full covariance matrix.  The cell esds are taken
 into account individually in the estimation of esds in distances, angles
 and torsion angles; correlations between esds in cell parameters are only
 used when they are defined by crystal symmetry.  An approximate (isotropic)
 treatment of cell esds is used for estimating esds involving l.s. planes.
;
loop_
    _geom_bond_atom_site_label_1
    _geom_bond_atom_site_label_2
    _geom_bond_site_symmetry_2
    _geom_bond_distance
    _geom_bond_publ_flag
    Hg1 Cl1 2_656 2.3464(16) ?
    Hg1 Cl1 . 2.3464(16) y
    Hg1 N2 . 2.590(5) y
    Hg1 N2 2_656 2.590(5) ?
    Hg1 N1 . 2.876(5) y
    O1 C8 . 1.197(8) ?
    O2 C8 . 1.327(8) ?
    O2 C9 . 1.450(9) ?
    N1 C1 . 1.317(8) ?
    N1 C2 . 1.334(8) ?
    N2 C7 . 1.333(8) ?
    N2 C3 . 1.342(7) ?
    C1 C1 2_556 1.409(12) ?
    C1 C8 . 1.497(9) ?
    C2 C2 2_556 1.420(11) ?
    C2 C3 . 1.480(8) ?
    C3 C4 . 1.389(8) ?
    C4 C5 . 1.373(9) ?
    C4 H4 . 0.9300 ?
    C5 C6 . 1.386(10) ?
    C5 H5 . 0.9300 ?
    C6 C7 . 1.393(10) ?
    C6 H6 . 0.9300 ?
    C7 H7 . 0.9300 ?
    C9 H9A . 0.9600 ?
    C9 H9B . 0.9600 ?
    C9 H9C . 0.9600 ?
loop_
    _geom_angle_atom_site_label_1
    _geom_angle_atom_site_label_2
    _geom_angle_atom_site_label_3
    _geom_angle_site_symmetry_1
    _geom_angle_site_symmetry_3
    _geom_angle
    _geom_angle_publ_flag
    Cl1 Hg1 Cl1 2_656 . 158.87(12) y
    N2 Hg1 N2 . 2_656 83.1(2) y
    Cl1 Hg1 N2 2_656 . 102.86(12) y
    Cl1 Hg1 N2 . . 92.97(12) y
    Cl1 Hg1 N2 2_656 2_656 92.97(12) ?
    Cl1 Hg1 N2 . 2_656 102.86(12) ?
    C8 O2 C9 . . 116.6(6) ?
    C1 N1 C2 . . 119.4(5) ?
    C7 N2 C3 . . 117.7(5) ?
    C7 N2 Hg1 . . 118.5(4) ?
    C3 N2 Hg1 . . 122.8(4) ?
    N1 C1 C1 . 2_556 120.0(3) ?
    N1 C1 C8 . . 115.9(5) ?
    C1 C1 C8 2_556 . 124.0(4) ?
    N1 C2 C2 . 2_556 119.3(3) ?
    N1 C2 C3 . . 116.4(5) ?
    C2 C2 C3 2_556 . 124.2(3) ?
    N2 C3 C4 . . 122.3(5) ?
    N2 C3 C2 . . 116.4(5) ?
    C4 C3 C2 . . 121.1(5) ?
    C5 C4 C3 . . 119.4(6) ?
    C5 C4 H4 . . 120.3 ?
    C3 C4 H4 . . 120.3 ?
    C4 C5 C6 . . 119.1(7) ?
    C4 C5 H5 . . 120.4 ?
    C6 C5 H5 . . 120.4 ?
    C5 C6 C7 . . 117.7(6) ?
    C5 C6 H6 . . 121.1 ?
    C7 C6 H6 . . 121.1 ?
    N2 C7 C6 . . 123.8(6) ?
    N2 C7 H7 . . 118.1 ?
    C6 C7 H7 . . 118.1 ?
    O1 C8 O2 . . 125.3(7) ?
    O1 C8 C1 . . 125.0(7) ?
    O2 C8 C1 . . 109.7(6) ?
    O2 C9 H9A . . 109.5 ?
    O2 C9 H9B . . 109.5 ?
    H9A C9 H9B . . 109.5 ?
    O2 C9 H9C . . 109.5 ?
    H9A C9 H9C . . 109.5 ?
    H9B C9 H9C . . 109.5 ?
loop_
    _geom_torsion_atom_site_label_1
    _geom_torsion_atom_site_label_2
    _geom_torsion_atom_site_label_3
    _geom_torsion_atom_site_label_4
    _geom_torsion_site_symmetry_1
    _geom_torsion_site_symmetry_2
    _geom_torsion_site_symmetry_3
    _geom_torsion_site_symmetry_4
    _geom_torsion
    _geom_torsion_publ_flag
    C2 N1 C1 C1 . . . 2_556 7.6(10) ?
    C2 N1 C1 C8 . . . . -169.7(5) ?
    C1 N1 C2 C2 . . . 2_556 7.3(9) ?
    C1 N1 C2 C3 . . . . -170.0(5) ?
    C7 N2 C3 C4 . . . . 0.1(9) ?
    Hg1 N2 C3 C4 . . . . -168.1(4) ?
    C7 N2 C3 C2 . . . . 174.1(5) ?
    Hg1 N2 C3 C2 . . . . 5.9(7) ?
    N1 C2 C3 N2 . . . . -38.4(7) ?
    C2 C2 C3 N2 2_556 . . . 144.5(7) ?
    N1 C2 C3 C4 . . . . 135.7(6) ?
    C2 C2 C3 C4 2_556 . . . -41.5(9) ?
    N2 C3 C4 C5 . . . . -1.0(9) ?
    C2 C3 C4 C5 . . . . -174.7(6) ?
    C3 C4 C5 C6 . . . . 1.0(10) ?
    C4 C5 C6 C7 . . . . -0.2(11) ?
    C3 N2 C7 C6 . . . . 0.8(10) ?
    Hg1 N2 C7 C6 . . . . 169.5(6) ?
    C5 C6 C7 N2 . . . . -0.7(11) ?
    C9 O2 C8 O1 . . . . 4.7(12) ?
    C9 O2 C8 C1 . . . . -173.0(7) ?
    N1 C1 C8 O1 . . . . -39.6(10) ?
    C1 C1 C8 O1 2_556 . . . 143.2(9) ?
    N1 C1 C8 O2 . . . . 138.2(6) ?
    C1 C1 C8 O2 2_556 . . . -39.0(10) ?
loop_
    _geom_hbond_atom_site_label_D
    _geom_hbond_atom_site_label_H
    _geom_hbond_atom_site_label_A
    _geom_hbond_site_symmetry_A
    _geom_hbond_distance_DH
    _geom_hbond_distance_HA
    _geom_hbond_distance_DA
    _geom_hbond_angle_DHA
    C9 H9A Cl1 4_575 0.96 2.81 3.647(9) 146
_shelx_hkl_file
;
   1   0   0    9.06    2.49   0
   2   0   0  505.85    9.87   0
   3   0   0    2.72    3.99   0
   4   0   0  441.76   12.86   0
   5   0   0   -7.61    4.96   0
   6   0   0 3074.52   41.92   0
   7   0   0   10.04    7.28   0
   8   0   0  296.67   17.00   0
   9   0   0    3.67    9.00   0
   1   1   0 1932.88   18.71   0
   2   1   0 2771.49   27.97   0
   3   1   0  928.37   18.71   0
   4   1   0  598.36   17.75   0
   5   1   0 2597.15   39.27   0
   6   1   0  695.56   23.95   0
   7   1   0  749.56   26.01   0
   8   1   0  130.95   14.88   0
   9   1   0  221.04   18.51   0
   0   2   0  271.87    9.19   0
   1   2   0 3792.77   31.13   0
   2   2   0  261.92   10.89   0
   3   2   0 1874.72   28.35   0
   4   2   0  132.66   10.54   0
   5   2   0 2217.94   39.01   0
   6   2   0  107.70   12.43   0
   7   2   0  807.86   28.43   0
   8   2   0   -3.14    9.51   0
   9   2   0  458.95   27.51   0
   0   3   0 9561.37   54.73   0
   1   3   0  637.62   15.36   0
   2   3   0 1757.61   26.45   0
   3   3   0  507.74   16.40   0
   4   3   0 1119.67   26.79   0
   5   3   0  194.49   13.34   0
   6   3   0 1416.56   35.41   0
   7   3   0  184.50   15.60   0
   8   3   0  303.22   20.93   0
   9   3   0  130.05   16.72   0
   0   4   0 2338.25   29.83   0
   1   4   0 1413.94   23.66   0
   2   4   0 2996.51   35.94   0
   3   4   0  109.28    9.47   0
   4   4   0 2113.03   36.59   0
   5   4   0  336.92   17.16   0
   6   4   0  505.34   22.12   0
   7   4   0   97.77   13.80   0
   8   4   0  277.61   20.58   0
   9   4   0   43.13   13.18   0
   0   5   0  107.30    8.68   0
   1   5   0 3163.68   37.06   0
   2   5   0 1582.79   27.63   0
   3   5   0 1259.37   26.04   0
   4   5   0   10.11    7.26   0
   5   5   0  848.34   25.14   0
   6   5   0  136.14   12.91   0
   7   5   0  675.22   26.38   0
   8   5   0   82.18   13.25   0
   0   6   0  795.72   20.14   0
   1   6   0  831.60   20.47   0
   2   6   0  718.24   19.73   0
   3   6   0  794.29   21.62   0
   4   6   0  349.71   16.75   0
   5   6   0  442.36   18.49   0
   6   6   0  502.19   21.01   0
   7   6   0  425.58   22.54   0
   8   6   0   84.08   13.19   0
   0   7   0 1490.23   28.61   0
   1   7   0   -2.78    5.35   0
   2   7   0 1298.33   27.14   0
   3   7   0   -6.80    6.02   0
   4   7   0 1196.59   29.33   0
   5   7   0   53.95    8.76   0
   6   7   0  365.28   19.41   0
   7   7   0   -1.00    7.60   0
   8   7   0  236.11   17.59   0
   0   8   0   88.61    8.64   0
   1   8   0  657.63   19.91   0
   2   8   0  613.43   19.61   0
   3   8   0  373.30   15.87   0
   4   8   0  257.92   14.81   0
   5   8   0  281.49   16.12   0
   6   8   0   36.39    9.18   0
   7   8   0  251.31   16.42   0
   0   9   0   78.01    8.21   0
   1   9   0  576.65   19.67   0
   2   9   0    1.66    6.46   0
   3   9   0  515.76   19.42   0
   4   9   0   19.60    7.36   0
   5   9   0  287.49   16.92   0
   6   9   0   60.81    9.08   0
   0  10   0  234.78   13.69   0
   1  10   0  135.08   11.51   0
   2  10   0  318.50   16.15   0
   3  10   0   33.46    7.95   0
   4  10   0  258.08   15.36   0
   5  10   0   35.76    9.00   0
   0  11   0  351.96   17.06   0
   1  11   0   95.13    9.85   0
   2  11   0  188.24   13.34   0
   3  11   0   58.45    9.66   0
   4  11   0  112.53   12.06   0
   0  12   0   33.79    8.41   0
   1  12   0  101.96   11.34   0
   2  12   0    1.81    7.54   0
   3  12   0  204.50   14.70   0
  -9   0   1  257.39   21.70   0
  -8   0   1   11.68   12.17   0
  -7   0   1 1665.06   43.20   0
  -6   0   1    0.91    7.32   0
  -5   0   1 2472.81   35.37   0
  -4   0   1   -5.09    3.69   0
  -3   0   1 2903.36   22.99   0
  -2   0   1    0.02    2.08   0
  -1   0   1 1932.29   10.16   0
   1   0   1 3821.57   17.15   0
   2   0   1    2.96    2.23   0
   3   0   1 5944.24   32.39   0
   4   0   1    5.55    3.12   0
   5   0   1 2760.01   29.17   0
   6   0   1  -10.67    4.40   0
   7   0   1 1014.96   22.75   0
   8   0   1  -10.85    5.74   0
   9   0   1  291.42   16.41   0
  -9   1   1   77.13   16.57   0
  -8   1   1  347.14   24.44   0
  -7   1   1  729.25   28.67   0
  -6   1   1 1293.18   27.18   0
  -5   1   1  710.74   15.05   0
  -4   1   1  733.31   12.43   0
  -3   1   1  525.60    8.96   0
  -2   1   1 4208.63   21.20   0
  -1   1   1 1254.89    9.23   0
   0   1   1 5575.88   20.78   0
   1   1   1 3541.12   18.09   0
   2   1   1  545.18    9.04   0
   3   1   1 1534.10   17.86   0
   4   1   1 1650.11   21.76   0
   5   1   1  762.70   17.02   0
   6   1   1 1210.15   24.14   0
   7   1   1  309.94   14.63   0
   8   1   1  147.43   11.87   0
   9   1   1  181.76   14.93   0
  -9   2   1   70.18   14.49   0
  -8   2   1  869.12   35.47   0
  -7   2   1  206.91   11.26   0
  -6   2   1 1422.15   21.20   0
  -5   2   1   22.57    3.47   0
  -4   2   1 1958.70   22.12   0
  -3   2   1   52.41    4.32   0
  -2   2   1 4953.23   28.65   0
  -1   2   1  479.96    8.13   0
   0   2   1 2668.49   17.69   0
   1   2   1  303.12    7.30   0
   2   2   1 1494.97   17.55   0
   3   2   1  229.08    8.53   0
   4   2   1 3645.54   36.09   0
   5   2   1  198.88   11.00   0
   6   2   1 1074.30   24.57   0
   7   2   1   19.46    7.16   0
   8   2   1  413.31   20.21   0
   9   2   1   75.42   11.48   0
  -9   3   1  269.76   14.27   0
  -8   3   1   77.81   12.75   0
  -7   3   1  774.86   25.73   0
  -6   3   1  366.59   16.11   0
  -5   3   1  882.46   20.87   0
  -4   3   1  522.45   15.19   0
  -3   3   1 2181.91   26.23   0
  -2   3   1  130.14    7.52   0
  -1   3   1 4896.22   33.28   0
   0   3   1  456.91   10.56   0
   1   3   1 2055.12   22.50   0
   2   3   1 1320.28   20.09   0
   3   3   1 3042.70   33.97   0
   4   3   1  242.29   11.20   0
   5   3   1 2394.12   37.14   0
   6   3   1   84.35    9.66   0
   7   3   1  209.67   15.08   0
   8   3   1  177.15   15.36   0
   9   3   1  369.95   22.96   0
  -9   4   1  296.65   26.42   0
  -8   4   1   87.28   15.73   0
  -7   4   1  825.73   32.09   0
  -6   4   1 1040.49   30.91   0
  -5   4   1  903.93   25.41   0
  -4   4   1   58.04    8.15   0
  -3   4   1 1150.12   23.83   0
  -2   4   1  109.85    8.43   0
  -1   4   1 3717.87   36.04   0
   0   4   1 2471.16   28.88   0
   1   4   1 2008.82   27.01   0
   2   4   1   57.63    6.64   0
   3   4   1 2686.74   36.44   0
   4   4   1  462.36   17.05   0
   5   4   1 1265.75   30.13   0
   6   4   1  826.71   26.54   0
   7   4   1  463.16   23.21   0
   8   4   1   30.18   10.24   0
  -8   5   1  535.20   31.28   0
  -7   5   1   19.66   10.90   0
  -6   5   1 1926.24   44.90   0
  -5   5   1  362.86   19.88   0
  -4   5   1 1143.37   29.18   0
  -3   5   1  111.18   11.30   0
  -2   5   1 1860.80   31.19   0
  -1   5   1   51.61    6.87   0
   0   5   1 2069.28   30.70   0
   1   5   1   -0.58    5.62   0
   2   5   1 1010.68   23.20   0
   3   5   1  143.18   11.47   0
   4   5   1 2043.99   38.02   0
   5   5   1  315.48   17.43   0
   6   5   1  787.12   28.53   0
   7   5   1   28.95   10.36   0
   8   5   1  365.65   22.81   0
  -8   6   1  272.94   23.60   0
  -7   6   1  182.09   18.80   0
  -6   6   1  918.61   32.91   0
  -5   6   1  272.17   18.65   0
  -4   6   1 1094.51   30.04   0
  -3   6   1  946.92   26.55   0
  -2   6   1  324.29   15.45   0
  -1   6   1 1470.32   28.69   0
   0   6   1 1763.53   30.64   0
   1   6   1  305.57   14.04   0
   2   6   1 1354.08   28.21   0
   3   6   1  705.69   21.78   0
   4   6   1  370.03   18.43   0
   5   6   1  608.78   23.71   0
   6   6   1  219.02   16.90   0
   7   6   1   57.23   11.53   0
   8   6   1  260.82   19.61   0
  -8   7   1  -10.93   11.34   0
  -7   7   1  452.94   26.60   0
  -6   7   1   -5.90   11.40   0
  -5   7   1  955.15   31.13   0
  -4   7   1   27.83    9.41   0
  -3   7   1  890.18   25.99   0
  -2   7   1   35.67    7.39   0
  -1   7   1 1724.99   32.29   0
   0   7   1   88.11    9.14   0
   1   7   1 1625.25   31.05   0
   2   7   1   30.60    7.25   0
   3   7   1 1176.79   28.32   0
   4   7   1   24.25    8.34   0
   5   7   1  618.02   23.76   0
   6   7   1   -8.99    9.26   0
   7   7   1  413.68   23.81   0
  -7   8   1   74.63   13.74   0
  -6   8   1  356.61   23.46   0
  -5   8   1  176.77   15.83   0
  -4   8   1  505.02   23.51   0
  -3   8   1  471.66   20.70   0
  -2   8   1  831.76   25.66   0
  -1   8   1  250.76   14.00   0
   0   8   1  411.67   16.58   0
   1   8   1  502.13   18.39   0
   2   8   1  528.91   19.02   0
   3   8   1  398.26   18.09   0
   4   8   1  482.97   20.22   0
   5   8   1  145.46   13.30   0
   6   8   1  130.02   14.35   0
   7   8   1   62.13   13.04   0
  -6   9   1  239.45   20.11   0
  -5   9   1   33.85    9.85   0
  -4   9   1  932.81   30.41   0
  -3   9   1   55.67   10.48   0
  -2   9   1  568.84   21.89   0
  -1   9   1   88.67   10.31   0
   0   9   1  151.07   11.61   0
   1   9   1   -7.09    6.60   0
   2   9   1  774.12   23.30   0
   3   9   1   36.67    8.13   0
   4   9   1  428.90   18.82   0
   5   9   1   27.48    9.43   0
   6   9   1  201.28   15.05   0
  -6  10   1   26.74   12.16   0
  -5  10   1  246.67   18.00   0
  -4  10   1  209.02   16.35   0
  -3  10   1  194.91   15.07   0
  -2  10   1   70.53   10.39   0
  -1  10   1  501.48   20.51   0
   0  10   1   11.30    6.69   0
   1  10   1  668.77   22.27   0
   2  10   1   98.02   10.86   0
   3  10   1  171.04   12.98   0
   4  10   1   59.71    9.76   0
   5  10   1  101.44   13.99   0
  -5  11   1   99.99   14.95   0
  -4  11   1   44.26   11.41   0
  -3  11   1  207.49   15.73   0
  -2  11   1   47.44    9.79   0
  -1  11   1  129.05   13.43   0
   0  11   1   78.28    9.41   0
   1  11   1  334.16   17.50   0
   2  11   1   47.92    7.99   0
   3  11   1  233.36   15.51   0
   4  11   1   56.36    9.82   0
  -3  12   1    3.27    7.92   0
  -2  12   1  167.35   14.77   0
  -1  12   1   -4.34    8.04   0
   0  12   1  152.55   13.14   0
   1  12   1   41.40    8.50   0
   2  12   1  189.03   13.77   0
   3  12   1   -1.53    7.44   0
  -9   0   2  -15.97    9.01   0
  -8   0   2  676.34   24.02   0
  -7   0   2   11.28    5.56   0
  -6   0   2 1664.94   25.23   0
  -5   0   2    1.99    3.29   0
  -4   0   2 1018.93   14.89   0
  -3   0   2    7.95    2.47   0
  -2   0   2 4483.25   21.95   0
  -1   0   2    1.00    2.00   0
   0   0   2 9999.00   52.67   0
   1   0   2    1.78    2.06   0
   2   0   2 3150.96   20.26   0
   3   0   2    3.28    2.50   0
   4   0   2 2692.84   24.87   0
   5   0   2  -11.24    3.20   0
   6   0   2  775.62   17.28   0
   7   0   2   -7.72    4.75   0
   8   0   2  639.52   19.65   0
   9   0   2   -2.21    6.31   0
  -9   1   2  321.97   18.15   0
  -8   1   2  262.03   13.62   0
  -7   1   2  952.36   21.00   0
  -6   1   2  454.60   12.52   0
  -5   1   2  467.78   11.11   0
  -4   1   2  295.80    7.90   0
  -3   1   2 5688.14   29.37   0
  -2   1   2 5716.50   25.71   0
  -1   1   2 2820.10   15.22   0
   0   1   2  743.15    7.56   0
   1   1   2  142.10    4.29   0
   2   1   2  586.12    9.34   0
   3   1   2 2987.89   24.32   0
   4   1   2 1736.89   21.21   0
   5   1   2 1082.58   19.12   0
   6   1   2  384.63   13.12   0
   7   1   2  472.72   16.34   0
   8   1   2  244.65   14.29   0
   9   1   2  440.40   19.60   0
  -9   2   2  461.71   17.37   0
  -8   2   2  130.04    8.88   0
  -7   2   2 1093.29   20.31   0
  -6   2   2   10.61    3.35   0
  -5   2   2 1065.28   16.80   0
  -4   2   2   17.64    3.82   0
  -3   2   2 4365.26   27.64   0
  -2   2   2 2822.75   19.60   0
  -1   2   2 8224.51   32.57   0
   0   2   2  635.95    8.68   0
   1   2   2  235.13    6.10   0
   2   2   2   53.08    4.25   0
   3   2   2 3776.84   29.70   0
   4   2   2 1043.04   17.84   0
   5   2   2 1583.51   24.68   0
   6   2   2   -7.78    4.94   0
   7   2   2  540.35   18.53   0
   8   2   2    2.06    8.43   0
   9   2   2  620.28   24.65   0
  -9   3   2   33.15    7.40   0
  -8   3   2  824.11   20.23   0
  -7   3   2  141.89    8.92   0
  -6   3   2  922.18   18.58   0
  -5   3   2  506.35   12.75   0
  -4   3   2  938.34   15.86   0
  -3   3   2  848.86   13.87   0
  -2   3   2 4038.13   27.73   0
  -1   3   2   72.41    4.40   0
   0   3   2 1339.82   15.08   0
   1   3   2 1168.60   15.04   0
   2   3   2 2360.95   23.71   0
   3   3   2   86.49    6.00   0
   4   3   2 2801.27   31.91   0
   5   3   2  384.70   13.80   0
   6   3   2  680.94   19.87   0
   7   3   2  198.51   13.43   0
   8   3   2  478.98   21.61   0
  -9   4   2  101.10   10.17   0
  -8   4   2  344.93   15.42   0
  -7   4   2   87.53    8.75   0
  -6   4   2  415.82   14.38   0
  -5   4   2   15.48    4.72   0
  -4   4   2 1688.02   24.32   0
  -3   4   2 1584.91   21.71   0
  -2   4   2 2518.25   26.04   0
  -1   4   2  520.75   11.68   0
   0   4   2 2492.74   24.90   0
   1   4   2  819.18   15.40   0
   2   4   2 1244.72   20.13   0
   3   4   2  703.00   17.01   0
   4   4   2 1527.54   26.85   0
   5   4   2   17.05    6.71   0
   6   4   2 1070.75   27.33   0
   7   4   2  100.94   12.60   0
   8   4   2  462.69   22.90   0
  -9   5   2  205.93   15.66   0
  -8   5   2   22.18    7.50   0
  -7   5   2  522.26   19.88   0
  -6   5   2   -1.84    6.10   0
  -5   5   2 1071.63   23.88   0
  -4   5   2  118.40    8.53   0
  -3   5   2 1880.36   28.25   0
  -2   5   2   78.74    6.96   0
  -1   5   2 2310.11   29.02   0
   0   5   2  289.29   11.18   0
   1   5   2 2083.75   28.87   0
   2   5   2  463.14   15.14   0
   3   5   2 1927.97   31.92   0
   4   5   2   60.39    8.16   0
   5   5   2  604.22   22.09   0
   6   5   2   56.18    9.82   0
   7   5   2  548.28   25.24   0
   8   5   2   95.87   14.08   0
  -8   6   2  298.15   19.51   0
  -7   6   2  192.75   15.26   0
  -6   6   2  298.37   17.40   0
  -5   6   2 1285.50   31.34   0
  -4   6   2   93.56    9.85   0
  -3   6   2  832.28   22.80   0
  -2   6   2  968.57   22.71   0
  -1   6   2  560.32   17.34   0
   0   6   2  458.95   16.04   0
   1   6   2 1591.00   29.52   0
   2   6   2  601.92   19.29   0
   3   6   2  302.59   15.10   0
   4   6   2  790.01   24.49   0
   5   6   2  516.29   22.57   0
   6   6   2  245.74   17.12   0
   7   6   2  501.72   26.33   0
   8   6   2  120.95   16.39   0
  -8   7   2  239.85   20.54   0
  -7   7   2   22.68   10.22   0
  -6   7   2  456.36   23.95   0
  -5   7   2   48.43   10.57   0
  -4   7   2 1074.56   30.21   0
  -3   7   2   38.99    8.52   0
  -2   7   2  806.02   23.73   0
  -1   7   2   50.55    7.93   0
   0   7   2 1565.73   31.81   0
   1   7   2  162.99   11.45   0
   2   7   2  936.64   26.41   0
   3   7   2   99.76   11.54   0
   4   7   2  699.44   25.08   0
   5   7   2   15.02    9.47   0
   6   7   2  637.07   27.83   0
   7   7   2   14.53   10.95   0
  -7   8   2  358.55   24.14   0
  -6   8   2  184.15   17.13   0
  -5   8   2  386.11   21.90   0
  -4   8   2  354.37   20.59   0
  -3   8   2  560.39   24.39   0
  -2   8   2  187.33   14.28   0
  -1   8   2  490.32   20.46   0
   0   8   2  196.92   13.17   0
   1   8   2  688.44   23.36   0
   2   8   2  414.20   19.25   0
   3   8   2  473.69   20.51   0
   4   8   2  201.57   14.94   0
   5   8   2  311.30   19.72   0
   6   8   2  150.86   17.88   0
   7   8   2   92.03   15.96   0
  -6   9   2   57.49   12.05   0
  -5   9   2  459.46   23.62   0
  -4   9   2    0.39   10.33   0
  -3   9   2  494.50   23.16   0
  -2   9   2   49.97   10.19   0
  -1   9   2 1374.11   33.25   0
   0   9   2  153.94   12.58   0
   1   9   2  496.51   20.25   0
   2   9   2   41.24    8.70   0
   3   9   2  205.79   14.88   0
   4   9   2    5.45    8.50   0
   5   9   2  397.66   21.38   0
   6   9   2    0.98    9.48   0
  -6  10   2  271.01   20.87   0
  -5  10   2   -6.37    9.01   0
  -4  10   2  449.05   23.91   0
  -3  10   2   74.12   12.32   0
  -2  10   2  232.72   16.14   0
  -1  10   2  185.83   13.44   0
   0  10   2  234.95   15.83   0
   1  10   2   89.31   11.84   0
   2  10   2  413.15   19.40   0
   3  10   2   13.59    7.56   0
   4  10   2  238.64   15.75   0
   5  10   2  -12.34    8.96   0
  -5  11   2   67.50   11.81   0
  -4  11   2  218.45   18.27   0
  -3  11   2   32.79    9.62   0
  -2  11   2   89.56   11.58   0
  -1  11   2   50.27    9.52   0
   0  11   2  200.35   15.57   0
   1  11   2  136.74   13.60   0
   2  11   2  222.19   15.47   0
   3  11   2    9.41    9.10   0
   4  11   2  105.72   13.03   0
  -3  12   2  136.22   15.00   0
  -2  12   2  -16.48    7.69   0
  -1  12   2  232.58   16.37   0
   0  12   2   25.59    8.14   0
   1  12   2  128.25   13.14   0
   2  12   2   19.78    8.31   0
  -9   0   3 1056.41   27.35   0
  -8   0   3  -13.88    5.43   0
  -7   0   3  654.91   16.69   0
  -6   0   3   10.39    3.73   0
  -5   0   3 2418.09   25.27   0
  -4   0   3   -1.36    2.97   0
  -3   0   3 5950.24   31.19   0
  -2   0   3    3.37    2.16   0
  -1   0   3   92.36    3.59   0
   0   0   3    4.68    2.39   0
   1   0   3 2958.51   18.79   0
   2   0   3    0.40    2.27   0
   3   0   3 6315.49   35.71   0
   4   0   3   -3.88    3.27   0
   5   0   3  824.13   16.03   0
   6   0   3    4.90    4.03   0
   7   0   3 1360.51   25.59   0
   8   0   3    3.28    5.06   0
  -9   1   3  308.74   14.45   0
  -8   1   3  500.07   16.20   0
  -7   1   3  430.65   13.41   0
  -6   1   3  447.42   11.98   0
  -5   1   3 1059.53   16.35   0
  -4   1   3 1208.19   15.55   0
  -3   1   3  692.39   10.59   0
  -2   1   3 3648.90   21.41   0
  -1   1   3   59.98    3.26   0
   0   1   3 5721.94   25.74   0
   1   1   3 3512.04   21.19   0
   2   1   3 2724.07   21.05   0
   3   1   3 1700.47   18.86   0
   4   1   3  948.19   15.94   0
   5   1   3  326.87   10.83   0
   6   1   3  218.66   10.05   0
   7   1   3  363.53   14.41   0
   8   1   3  467.68   17.86   0
  -9   2   3   61.64    7.70   0
  -8   2   3  895.21   20.35   0
  -7   2   3   25.24    5.60   0
  -6   2   3  598.67   13.91   0
  -5   2   3   55.49    4.72   0
  -4   2   3 1923.85   20.46   0
  -3   2   3  448.13    9.11   0
  -2   2   3 6633.92   31.55   0
  -1   2   3   83.66    4.04   0
   0   2   3 3393.78   20.92   0
   1   2   3   60.20    3.76   0
   2   2   3 3557.30   26.01   0
   3   2   3  669.01   12.75   0
   4   2   3 1685.40   22.46   0
   5   2   3  120.85    7.80   0
   6   2   3  533.43   16.31   0
   7   2   3  -19.24    5.27   0
   8   2   3  540.15   19.71   0
  -9   3   3  688.96   19.58   0
  -8   3   3   64.26    7.10   0
  -7   3   3  512.31   14.97   0
  -6   3   3  178.89    8.88   0
  -5   3   3  470.26   12.02   0
  -4   3   3  634.60   12.74   0
  -3   3   3 4355.23   30.21   0
  -2   3   3  376.12    8.58   0
  -1   3   3 2061.73   18.52   0
   0   3   3 1081.98   13.58   0
   1   3   3 1327.16   16.03   0
   2   3   3  842.31   13.97   0
   3   3   3 2900.43   28.25   0
   4   3   3  101.27    7.07   0
   5   3   3  846.99   19.32   0
   6   3   3  165.39   10.32   0
   7   3   3  520.03   19.02   0
   8   3   3   42.81    9.78   0
  -9   4   3  352.66   15.39   0
  -8   4   3  129.74    9.40   0
  -7   4   3  955.61   21.52   0
  -6   4   3  336.35   12.13   0
  -5   4   3  677.96   15.63   0
  -4   4   3  536.92   12.82   0
  -3   4   3  781.98   14.39   0
  -2   4   3   38.34    4.38   0
  -1   4   3 1942.21   20.79   0
   0   4   3  250.88    8.06   0
   1   4   3 2493.23   24.96   0
   2   4   3  730.94   14.90   0
   3   4   3 2040.73   26.72   0
   4   4   3  419.49   13.69   0
   5   4   3  560.15   17.24   0
   6   4   3   78.53    8.64   0
   7   4   3  576.45   22.04   0
   8   4   3  165.28   14.93   0
  -9   5   3    9.42    6.36   0
  -8   5   3  468.02   17.72   0
  -7   5   3  245.24   12.42   0
  -6   5   3  723.26   18.95   0
  -5   5   3   23.13    5.27   0
  -4   5   3 1080.28   20.19   0
  -3   5   3   31.80    4.85   0
  -2   5   3 2841.60   29.90   0
  -1   5   3  342.88   10.58   0
   0   5   3 1347.77   20.45   0
   1   5   3    5.42    4.23   0
   2   5   3 1922.83   27.28   0
   3   5   3   28.17    5.99   0
   4   5   3 1271.60   25.54   0
   5   5   3  475.45   18.75   0
   6   5   3  459.11   19.25   0
   7   5   3    1.22    8.81   0
   8   5   3  365.10   22.76   0
  -8   6   3  165.96   12.36   0
  -7   6   3  117.47   10.66   0
  -6   6   3  378.29   15.89   0
  -5   6   3  148.02   10.34   0
  -4   6   3  683.72   18.70   0
  -3   6   3 1108.72   22.45   0
  -2   6   3  655.14   16.94   0
  -1   6   3  462.65   14.53   0
   0   6   3 1496.71   25.41   0
   1   6   3  610.08   17.49   0
   2   6   3 1585.15   28.78   0
   3   6   3  587.60   19.55   0
   4   6   3  243.29   13.58   0
   5   6   3  215.67   15.83   0
   6   6   3  277.24   18.01   0
   7   6   3  227.76   18.87   0
  -8   7   3    3.95    8.17   0
  -7   7   3  458.28   21.70   0
  -6   7   3   17.57    8.57   0
  -5   7   3  582.05   21.34   0
  -4   7   3   21.90    7.56   0
  -3   7   3  639.60   20.30   0
  -2   7   3    2.28    5.73   0
  -1   7   3  909.34   23.23   0
   0   7   3  120.55   10.11   0
   1   7   3 1651.71   32.27   0
   2   7   3   48.33    8.20   0
   3   7   3  952.25   27.15   0
   4   7   3    3.21    6.88   0
   5   7   3  382.85   22.07   0
   6   7   3   -2.29    8.95   0
   7   7   3  497.51   26.19   0
  -7   8   3  105.34   14.69   0
  -6   8   3  132.56   13.90   0
  -5   8   3   81.57   11.68   0
  -4   8   3  382.92   19.90   0
  -3   8   3   76.86   12.54   0
  -2   8   3  638.33   23.31   0
  -1   8   3  799.59   25.13   0
   0   8   3  460.67   19.66   0
   1   8   3  254.26   15.05   0
   2   8   3  398.38   19.46   0
   3   8   3   90.28   11.76   0
   4   8   3  346.61   20.82   0
   5   8   3  339.45   20.67   0
   6   8   3  222.94   19.95   0
  -6   9   3  348.12   21.92   0
  -5   9   3   19.64   12.30   0
  -4   9   3  519.69   24.69   0
  -3   9   3   82.13   12.58   0
  -2   9   3  395.50   20.58   0
  -1   9   3    6.33    8.09   0
   0   9   3  472.53   21.38   0
   1   9   3   32.40    9.56   0
   2   9   3  663.58   25.20   0
   3   9   3   36.25   11.15   0
   4   9   3  276.52   18.56   0
   5   9   3   31.32   11.65   0
   6   9   3  268.61   22.16   0
  -6  10   3   82.23   13.94   0
  -5  10   3  270.18   20.71   0
  -4  10   3   52.26   12.51   0
  -3  10   3  265.95   18.27   0
  -2  10   3   35.02   10.30   0
  -1  10   3  361.01   20.30   0
   0  10   3  152.23   14.47   0
   1  10   3  543.60   23.40   0
   2  10   3   21.59    9.47   0
   3  10   3  112.77   13.72   0
   4  10   3   16.12   10.78   0
   5  10   3  215.63   17.79   0
  -4  11   3   82.29   15.30   0
  -3  11   3  105.53   15.83   0
  -2  11   3   67.36   13.22   0
  -1  11   3  219.27   17.78   0
   0  11   3   42.45    9.87   0
   1  11   3  191.32   16.03   0
   2  11   3   32.47   11.00   0
   3  11   3  135.09   14.56   0
   4  11   3   57.38   10.39   0
  -3  12   3   -4.58    9.86   0
  -2  12   3  134.71   15.37   0
  -1  12   3  -24.69    9.59   0
   0  12   3  244.10   16.90   0
   1  12   3    8.09    9.71   0
   2  12   3  109.23   13.59   0
  -9   0   4    3.19    5.40   0
  -8   0   4  411.31   14.92   0
  -7   0   4    3.60    4.39   0
  -6   0   4 1055.10   18.56   0
  -5   0   4   -7.93    3.48   0
  -4   0   4 5003.13   32.96   0
  -3   0   4    6.76    2.57   0
  -2   0   4 1795.44   15.90   0
  -1   0   4    3.46    2.23   0
   0   0   4 2050.86   16.27   0
   1   0   4    1.90    2.25   0
   2   0   4 5401.03   31.63   0
   3   0   4   -1.92    2.65   0
   4   0   4  714.19   14.24   0
   5   0   4   -0.45    3.75   0
   6   0   4  886.78   19.23   0
   7   0   4   -5.79    4.72   0
   8   0   4  756.57   21.38   0
  -9   1   4  408.87   15.82   0
  -8   1   4  258.99   11.87   0
  -7   1   4  300.03   11.27   0
  -6   1   4  382.98   11.40   0
  -5   1   4 1728.09   21.17   0
  -4   1   4 1131.54   15.62   0
  -3   1   4 2884.71   22.51   0
  -2   1   4 1558.56   15.06   0
  -1   1   4  136.37    4.62   0
   0   1   4  815.59   10.56   0
   1   1   4 5422.02   29.54   0
   2   1   4  582.17   10.57   0
   3   1   4 2257.98   22.97   0
   4   1   4  678.01   14.15   0
   5   1   4  365.46   11.72   0
   6   1   4  352.57   12.70   0
   7   1   4  759.21   20.21   0
   8   1   4  250.41   13.37   0
  -9   2   4  441.69   16.10   0
  -8   2   4   47.50    6.32   0
  -7   2   4  466.27   13.61   0
  -6   2   4   -7.66    3.17   0
  -5   2   4 2266.56   24.76   0
  -4   2   4  163.39    6.66   0
  -3   2   4 2160.91   20.29   0
  -2   2   4  308.83    7.46   0
  -1   2   4 2196.57   18.20   0
   0   2   4  657.63   10.18   0
   1   2   4 3793.58   25.74   0
   2   2   4   -0.74    2.63   0
   3   2   4 2538.08   25.58   0
   4   2   4   11.23    3.49   0
   5   2   4 1084.56   20.56   0
   6   2   4  211.66   10.71   0
   7   2   4  610.70   18.90   0
   8   2   4   10.52    6.99   0
  -9   3   4   59.39    7.72   0
  -8   3   4  467.04   15.81   0
  -7   3   4  343.26   12.63   0
  -6   3   4  966.08   18.44   0
  -5   3   4   19.92    3.94   0
  -4   3   4 2569.62   25.41   0
  -3   3   4  747.65   12.98   0
  -2   3   4  601.27   11.01   0
  -1   3   4  914.95   12.98   0
   0   3   4 1089.77   14.40   0
   1   3   4   86.10    5.12   0
   2   3   4 2693.05   25.52   0
   3   3   4  475.51   12.00   0
   4   3   4  808.91   17.13   0
   5   3   4  383.33   13.72   0
   6   3   4 1073.49   23.37   0
   7   3   4   77.94    9.51   0
   8   3   4  384.40   17.86   0
  -9   4   4  153.29   10.80   0
  -8   4   4  386.44   14.63   0
  -7   4   4   12.83    5.78   0
  -6   4   4  926.36   19.30   0
  -5   4   4  371.03   11.72   0
  -4   4   4 1301.98   19.75   0
  -3   4   4 1527.74   20.05   0
  -2   4   4 1316.27   17.71   0
  -1   4   4   58.75    4.48   0
   0   4   4 1438.16   18.27   0
   1   4   4 2929.01   27.25   0
   2   4   4  925.66   16.56   0
   3   4   4  318.99   10.77   0
   4   4   4 1030.87   20.59   0
   5   4   4   62.40    6.65   0
   6   4   4  785.67   21.63   0
   7   4   4  353.15   17.03   0
   8   4   4  341.76   17.51   0
  -9   5   4  262.75   14.17   0
  -8   5   4    4.29    5.79   0
  -7   5   4  243.45   12.03   0
  -6   5   4   53.51    6.40   0
  -5   5   4 1322.89   22.91   0
  -4   5   4   10.34    4.10   0
  -3   5   4 1526.21   21.91   0
  -2   5   4  119.99    6.70   0
  -1   5   4 1405.46   20.04   0
   0   5   4  113.94    6.48   0
   1   5   4 2394.35   27.61   0
   2   5   4   33.23    4.91   0
   3   5   4 1294.38   23.40   0
   4   5   4   78.07    7.58   0
   5   5   4  575.61   18.83   0
   6   5   4   21.55    6.69   0
   7   5   4  532.75   22.80   0
  -8   6   4  199.99   13.37   0
  -7   6   4  308.04   14.54   0
  -6   6   4  296.51   13.36   0
  -5   6   4  460.24   14.96   0
  -4   6   4  419.36   13.87   0
  -3   6   4  547.84   15.11   0
  -2   6   4  206.83    9.33   0
  -1   6   4 1077.66   20.37   0
   0   6   4  470.63   13.95   0
   1   6   4  497.83   14.83   0
   2   6   4  794.37   19.57   0
   3   6   4  547.30   17.73   0
   4   6   4  322.63   14.98   0
   5   6   4  671.48   22.82   0
   6   6   4  223.90   16.21   0
   7   6   4  145.79   16.03   0
  -8   7   4  254.97   16.00   0
  -7   7   4    4.90    6.58   0
  -6   7   4  527.83   19.09   0
  -5   7   4    3.86    5.42   0
  -4   7   4  601.02   18.94   0
  -3   7   4    7.77    5.49   0
  -2   7   4  851.86   21.31   0
  -1   7   4    6.74    5.51   0
   0   7   4  810.26   20.70   0
   1   7   4   11.13    6.79   0
   2   7   4  813.98   22.82   0
   3   7   4   21.43    6.93   0
   4   7   4  730.66   23.96   0
   5   7   4   12.41    8.79   0
   6   7   4  448.62   23.41   0
  -7   8   4  191.60   15.12   0
  -6   8   4  236.05   15.40   0
  -5   8   4  138.07   11.94   0
  -4   8   4  136.83   12.09   0
  -3   8   4  525.16   19.55   0
  -2   8   4  136.42   10.88   0
  -1   8   4  591.91   21.39   0
   0   8   4  132.27   11.75   0
   1   8   4  396.02   18.95   0
   2   8   4  109.20   12.31   0
   3   8   4  425.83   20.27   0
   4   8   4  391.01   20.97   0
   5   8   4  281.48   20.44   0
   6   8   4  168.14   17.15   0
  -6   9   4  -11.71   10.68   0
  -5   9   4  165.98   15.86   0
  -4   9   4   21.38    7.87   0
  -3   9   4  311.63   18.16   0
  -2   9   4   12.43    7.79   0
  -1   9   4 1506.40   37.10   0
   0   9   4  102.27   11.60   0
   1   9   4  289.63   17.46   0
   2   9   4   60.67   11.56   0
   3   9   4  225.08   18.44   0
   4   9   4   32.62   10.10   0
   5   9   4  384.62   23.80   0
  -6  10   4  169.48   17.87   0
  -5  10   4    6.19   10.25   0
  -4  10   4  215.04   19.30   0
  -3  10   4   77.56   13.11   0
  -2  10   4  257.54   19.25   0
  -1  10   4   64.60   12.22   0
   0  10   4  144.23   15.71   0
   1  10   4   40.48   11.08   0
   2  10   4  220.16   18.19   0
   3  10   4  106.68   13.16   0
   4  10   4  277.28   19.25   0
  -4  11   4  157.83   17.97   0
  -3  11   4   26.15   12.91   0
  -2  11   4  174.51   17.34   0
  -1  11   4   61.08   11.41   0
   0  11   4  143.89   15.25   0
   1  11   4   83.89   12.74   0
   2  11   4  163.78   15.70   0
   3  11   4    8.40   10.48   0
  -2  12   4   11.48   11.02   0
  -1  12   4  201.80   17.44   0
   0  12   4   19.24    9.52   0
   1  12   4  132.09   14.92   0
  -9   0   5  508.04   18.06   0
  -8   0   5   -0.05    4.92   0
  -7   0   5  605.06   15.96   0
  -6   0   5    1.85    3.61   0
  -5   0   5 2849.14   27.82   0
  -4   0   5    0.11    2.79   0
  -3   0   5 2292.18   20.93   0
  -2   0   5    3.61    2.41   0
  -1   0   5  925.66   12.10   0
   0   0   5    0.90    2.36   0
   1   0   5 4912.26   29.94   0
   2   0   5   -5.31    2.50   0
   3   0   5 1141.23   17.03   0
   4   0   5   -0.35    3.29   0
   5   0   5  755.80   16.80   0
   6   0   5   11.83    4.40   0
   7   0   5 1506.70   27.91   0
   8   0   5    1.70    6.34   0
  -9   1   5  148.67   10.56   0
  -8   1   5  119.62    8.61   0
  -7   1   5  201.31    9.50   0
  -6   1   5  706.10   15.58   0
  -5   1   5 1647.74   21.31   0
  -4   1   5 1297.04   17.42   0
  -3   1   5  451.17    9.58   0
  -2   1   5 1610.97   16.74   0
  -1   1   5  410.26    8.35   0
   0   1   5 3599.26   24.71   0
   1   1   5 1894.25   18.81   0
   2   1   5 1373.59   17.40   0
   3   1   5  386.15   10.33   0
   4   1   5  550.07   13.44   0
   5   1   5  455.08   13.46   0
   6   1   5  645.27   17.27   0
   7   1   5  282.70   13.48   0
   8   1   5  222.10   12.74   0
  -9   2   5    2.23    5.31   0
  -8   2   5  351.52   13.37   0
  -7   2   5   78.49    6.58   0
  -6   2   5 1053.33   18.99   0
  -5   2   5  229.70    8.61   0
  -4   2   5 1238.44   17.61   0
  -3   2   5   10.36    2.74   0
  -2   2   5 2904.70   23.31   0
  -1   2   5  121.14    5.32   0
   0   2   5 4518.95   28.76   0
   1   2   5  330.69    8.57   0
   2   2   5 1743.41   20.26   0
   3   2   5   25.62    4.12   0
   4   2   5  791.59   16.54   0
   5   2   5   50.15    6.12   0
   6   2   5 1321.32   25.21   0
   7   2   5   88.90    9.00   0
   8   2   5  317.73   15.27   0
  -9   3   5  288.33   13.85   0
  -8   3   5   47.35    6.67   0
  -7   3   5  470.16   14.44   0
  -6   3   5   92.13    6.62   0
  -5   3   5 1080.95   18.40   0
  -4   3   5  370.73   10.43   0
  -3   3   5 1620.76   19.51   0
  -2   3   5  398.87    9.48   0
  -1   3   5 2712.55   23.49   0
   0   3   5 1103.82   15.24   0
   1   3   5 2523.08   24.36   0
   2   3   5  110.06    6.07   0
   3   3   5  341.60   10.83   0
   4   3   5  238.65   10.12   0
   5   3   5  600.11   16.59   0
   6   3   5  156.42   10.36   0
   7   3   5  837.53   22.83   0
  -9   4   5  267.50   14.00   0
  -8   4   5   66.97    7.32   0
  -7   4   5  462.00   14.73   0
  -6   4   5  348.72   12.46   0
  -5   4   5 1106.43   19.58   0
  -4   4   5  413.92   11.78   0
  -3   4   5 1540.85   20.57   0
  -2   4   5   22.63    3.55   0
  -1   4   5 1253.21   17.61   0
   0   4   5  195.43    7.86   0
   1   4   5 1108.55   17.60   0
   2   4   5  606.23   13.87   0
   3   4   5  941.28   18.50   0
   4   4   5  352.32   12.87   0
   5   4   5  712.45   18.98   0
   6   4   5  164.53   11.22   0
   7   4   5  283.35   15.74   0
  -8   5   5  336.57   14.72   0
  -7   5   5  145.90    9.99   0
  -6   5   5  571.71   16.51   0
  -5   5   5   21.97    4.43   0
  -4   5   5  829.53   17.18   0
  -3   5   5   58.88    5.62   0
  -2   5   5 1247.73   19.50   0
  -1   5   5  272.03    9.54   0
   0   5   5 2137.28   25.50   0
   1   5   5   95.10    6.45   0
   2   5   5 1068.90   20.04   0
   3   5   5   58.13    6.87   0
   4   5   5  809.85   20.04   0
   5   5   5  176.96   11.87   0
   6   5   5  622.14   20.76   0
   7   5   5   -7.42    7.35   0
  -8   6   5  164.91   11.84   0
  -7   6   5   59.49    8.37   0
  -6   6   5   73.14    7.74   0
  -5   6   5  571.12   16.44   0
  -4   6   5  599.92   16.53   0
  -3   6   5  241.96   10.27   0
  -2   6   5 1007.47   19.51   0
  -1   6   5  618.16   15.10   0
   0   6   5  479.81   13.99   0
   1   6   5  742.07   17.64   0
   2   6   5  859.18   19.89   0
   3   6   5   71.36    7.61   0
   4   6   5  426.79   16.31   0
   5   6   5  294.33   15.31   0
   6   6   5  112.54   12.08   0
   7   6   5  161.40   14.97   0
  -8   7   5    2.32    6.16   0
  -7   7   5  249.14   14.15   0
  -6   7   5   27.77    6.33   0
  -5   7   5  598.27   18.65   0
  -4   7   5   -3.90    5.03   0
  -3   7   5 1038.74   22.51   0
  -2   7   5   16.07    5.68   0
  -1   7   5  654.11   17.52   0
   0   7   5   43.85    6.47   0
   1   7   5  644.95   18.70   0
   2   7   5    6.44    5.64   0
   3   7   5  699.92   21.99   0
   4   7   5    7.84    6.98   0
   5   7   5  470.83   20.81   0
   6   7   5   62.57   11.04   0
  -7   8   5   87.51   11.28   0
  -6   8   5  205.60   13.84   0
  -5   8   5   36.58    7.83   0
  -4   8   5  208.12   13.30   0
  -3   8   5  263.24   13.81   0
  -2   8   5  170.49   11.42   0
  -1   8   5  789.05   22.32   0
   0   8   5 1095.04   26.54   0
   1   8   5   46.70    8.11   0
   2   8   5  155.38   13.08   0
   3   8   5   93.94   11.00   0
   4   8   5  254.12   16.86   0
   5   8   5  135.53   15.81   0
  -6   9   5  219.29   15.60   0
  -5   9   5   71.91   11.04   0
  -4   9   5  275.67   16.46   0
  -3   9   5    0.78    6.98   0
  -2   9   5  317.54   16.87   0
  -1   9   5   24.31    7.86   0
   0   9   5  296.33   16.79   0
   1   9   5   56.65   10.61   0
   2   9   5  560.81   24.00   0
   3   9   5   17.27   10.70   0
   4   9   5  349.80   22.18   0
   5   9   5   55.33   13.30   0
  -5  10   5   99.20   15.14   0
  -4  10   5   43.62   10.11   0
  -3  10   5  223.61   18.06   0
  -2  10   5   34.47    9.92   0
  -1  10   5  301.81   18.84   0
   0  10   5   23.75   10.85   0
   1  10   5  228.36   17.51   0
   2  10   5   61.93   12.93   0
   3  10   5  143.00   16.45   0
   4  10   5   44.24   13.16   0
  -4  11   5   58.67   13.03   0
  -3  11   5  186.02   19.06   0
  -2  11   5   29.95   12.09   0
  -1  11   5  216.67   18.93   0
   0  11   5   12.59   11.02   0
   1  11   5  122.82   14.31   0
   2  11   5   68.05   13.61   0
  -1  12   5    7.17   11.14   0
   0  12   5   97.29   14.08   0
  -9   0   6   -2.13    5.50   0
  -8   0   6  367.11   14.21   0
  -7   0   6   -4.61    4.07   0
  -6   0   6 1618.35   23.65   0
  -5   0   6   -4.54    3.34   0
  -4   0   6 1097.45   16.64   0
  -3   0   6   -5.62    2.77   0
  -2   0   6 3984.11   28.16   0
  -1   0   6    0.42    2.58   0
   0   0   6 3305.71   25.52   0
   1   0   6   -2.38    3.18   0
   2   0   6 1252.92   17.54   0
   3   0   6    0.00    3.36   0
   4   0   6 1580.14   23.24   0
   5   0   6   -9.90    4.13   0
   6   0   6  342.07   13.23   0
   7   0   6   -3.48    5.27   0
  -9   1   6  183.83   11.34   0
  -8   1   6  296.25   12.33   0
  -7   1   6  746.34   17.68   0
  -6   1   6  388.28   11.97   0
  -5   1   6 1104.44   18.18   0
  -4   1   6  564.42   12.15   0
  -3   1   6  304.45    8.48   0
  -2   1   6 1190.95   15.54   0
  -1   1   6 1580.81   17.54   0
   0   1   6 1616.61   17.94   0
   1   1   6 1415.96   17.61   0
   2   1   6  487.63   11.25   0
   3   1   6  928.62   16.68   0
   4   1   6  393.02   11.99   0
   5   1   6 1113.33   21.40   0
   6   1   6  191.86   10.45   0
   7   1   6  299.96   13.79   0
  -9   2   6  308.23   13.77   0
  -8   2   6   19.58    5.34   0
  -7   2   6  834.52   18.77   0
  -6   2   6  289.15   10.55   0
  -5   2   6 1484.25   21.15   0
  -4   2   6   88.80    5.59   0
  -3   2   6  343.65    9.24   0
  -2   2   6   21.69    3.64   0
  -1   2   6 2972.35   24.92   0
   0   2   6 1916.76   20.38   0
   1   2   6 2566.45   24.68   0
   2   2   6   78.12    5.34   0
   3   2   6  964.39   17.50   0
   4   2   6   27.35    4.47   0
   5   2   6 1458.50   25.17   0
   6   2   6  138.46    9.57   0
   7   2   6  342.72   15.63   0
  -9   3   6  154.91   11.06   0
  -8   3   6  368.45   14.25   0
  -7   3   6  259.06   11.47   0
  -6   3   6 1669.59   25.13   0
  -5   3   6   24.90    4.31   0
  -4   3   6  571.15   12.90   0
  -3   3   6  305.17    9.38   0
  -2   3   6 1081.19   16.12   0
  -1   3   6  125.02    6.14   0
   0   3   6 2735.21   25.52   0
   1   3   6  513.83   11.78   0
   2   3   6  509.06   12.64   0
   3   3   6  644.01   14.98   0
   4   3   6 1162.39   21.59   0
   5   3   6   37.43    6.20   0
   6   3   6  579.81   18.36   0
   7   3   6  103.00   10.12   0
  -9   4   6    0.55    6.04   0
  -8   4   6  303.57   13.51   0
  -7   4   6   39.54    6.47   0
  -6   4   6  743.29   17.76   0
  -5   4   6  278.26   10.40   0
  -4   4   6  768.20   15.75   0
  -3   4   6  187.80    7.93   0
  -2   4   6 1392.43   19.57   0
  -1   4   6  764.48   14.49   0
   0   4   6 1858.26   22.71   0
   1   4   6  387.79   11.05   0
   2   4   6  757.06   16.20   0
   3   4   6   53.00    6.13   0
   4   4   6  568.84   16.39   0
   5   4   6  167.88   10.38   0
   6   4   6  452.27   17.48   0
   7   4   6   90.91   10.13   0
  -8   5   6   -1.32    5.80   0
  -7   5   6  349.43   13.83   0
  -6   5   6   16.99    5.23   0
  -5   5   6  938.95   19.43   0
  -4   5   6  316.46   11.24   0
  -3   5   6  699.06   15.54   0
  -2   5   6   42.76    5.44   0
  -1   5   6 1124.08   18.95   0
   0   5   6    9.65    4.30   0
   1   5   6 1635.17   23.98   0
   2   5   6  247.93   10.28   0
   3   5   6  697.84   18.00   0
   4   5   6    9.97    5.17   0
   5   5   6  672.14   20.40   0
   6   5   6   -1.96    5.93   0
  -8   6   6  109.53   10.54   0
  -7   6   6  207.07   12.26   0
  -6   6   6  257.28   12.44   0
  -5   6   6  278.41   11.88   0
  -4   6   6  231.46   10.83   0
  -3   6   6  434.34   13.30   0
  -2   6   6  295.54   11.49   0
  -1   6   6  301.25   11.48   0
   0   6   6  408.65   13.02   0
   1   6   6  605.59   16.38   0
   2   6   6  215.77   10.75   0
   3   6   6  768.06   20.34   0
   4   6   6  381.25   15.54   0
   5   6   6  230.64   13.49   0
   6   6   6  212.04   14.35   0
  -7   7   6   -0.30    6.12   0
  -6   7   6  300.87   13.84   0
  -5   7   6    0.54    5.24   0
  -4   7   6  564.79   17.04   0
  -3   7   6   29.24    5.80   0
  -2   7   6  894.99   20.59   0
  -1   7   6   75.36    7.24   0
   0   7   6  621.68   17.61   0
   1   7   6    7.78    4.93   0
   2   7   6  675.91   20.05   0
   3   7   6   35.41    7.19   0
   4   7   6  401.86   17.76   0
   5   7   6    9.69    7.58   0
   6   7   6  245.36   16.82   0
  -7   8   6  136.02   12.79   0
  -6   8   6   75.13    9.15   0
  -5   8   6  192.99   11.71   0
  -4   8   6  250.47   13.18   0
  -3   8   6  413.03   16.27   0
  -2   8   6   32.67    7.18   0
  -1   8   6  207.15   12.42   0
   0   8   6  127.95   10.63   0
   1   8   6  310.65   15.03   0
   2   8   6  333.93   16.70   0
   3   8   6  316.54   17.16   0
   4   8   6   98.98   11.37   0
   5   8   6  156.67   14.75   0
  -6   9   6   -5.70    7.29   0
  -5   9   6  107.53   12.06   0
  -4   9   6   48.07    8.38   0
  -3   9   6  276.85   15.57   0
  -2   9   6   29.59    7.37   0
  -1   9   6  523.68   20.73   0
   0   9   6   19.26    8.59   0
   1   9   6  324.02   18.02   0
   2   9   6    4.80    8.69   0
   3   9   6  277.50   18.05   0
   4   9   6   14.83   11.29   0
  -5  10   6   17.56    8.04   0
  -4  10   6  227.85   17.44   0
  -3  10   6   99.67   12.10   0
  -2  10   6  150.07   14.19   0
  -1  10   6   47.53   10.59   0
   0  10   6  106.23   13.07   0
   1  10   6    8.17    9.51   0
   2  10   6  275.76   19.74   0
   3  10   6   81.19   14.60   0
  -3  11   6   63.20   12.75   0
  -2  11   6   76.06   13.44   0
  -1  11   6   71.52   12.92   0
   0  11   6   91.38   13.82   0
   1  11   6   22.26   12.47   0
   2  11   6  177.20   18.65   0
  -9   0   7  307.90   14.51   0
  -8   0   7    2.27    4.64   0
  -7   0   7 1071.46   21.43   0
  -6   0   7    7.37    3.67   0
  -5   0   7 1093.49   18.76   0
  -4   0   7   -2.01    2.97   0
  -3   0   7 1466.76   19.07   0
  -2   0   7    1.45    2.60   0
  -1   0   7 1842.76   20.41   0
   0   0   7   -3.26    2.90   0
   1   0   7 1348.28   18.40   0
   2   0   7    3.99    3.08   0
   3   0   7 1623.30   22.96   0
   4   0   7   -0.21    3.85   0
   5   0   7 1287.61   23.57   0
   6   0   7    0.00    4.18   0
   7   0   7  178.04   11.51   0
  -9   1   7   83.22    8.85   0
  -8   1   7  394.04   14.52   0
  -7   1   7  222.21   10.31   0
  -6   1   7  457.23   13.42   0
  -5   1   7  663.53   14.77   0
  -4   1   7  389.78   10.95   0
  -3   1   7  571.29   12.15   0
  -2   1   7 2542.33   24.40   0
  -1   1   7  863.40   14.20   0
   0   1   7 1397.51   18.26   0
   1   1   7  349.27    9.92   0
   2   1   7  121.63    6.49   0
   3   1   7  605.56   14.56   0
   4   1   7 1165.20   21.44   0
   5   1   7  544.23   15.97   0
   6   1   7  378.25   14.60   0
   7   1   7   65.38    7.98   0
  -9   2   7   -0.78    5.20   0
  -8   2   7  523.08   16.53   0
  -7   2   7   57.84    6.46   0
  -6   2   7 1106.18   20.49   0
  -5   2   7  134.32    7.25   0
  -4   2   7  709.40   14.52   0
  -3   2   7   41.51    4.10   0
  -2   2   7 2018.22   22.33   0
  -1   2   7   58.07    4.69   0
   0   2   7 1322.45   18.24   0
   1   2   7   80.23    5.33   0
   2   2   7  655.02   14.26   0
   3   2   7   43.01    5.44   0
   4   2   7 1204.90   22.05   0
   5   2   7   88.57    7.77   0
   6   2   7  668.58   19.26   0
   7   2   7   10.68    6.76   0
  -9   3   7  120.17   10.50   0
  -8   3   7   18.85    5.64   0
  -7   3   7  574.46   16.34   0
  -6   3   7  282.11   10.99   0
  -5   3   7  599.12   14.91   0
  -4   3   7  362.43   11.25   0
  -3   3   7 1054.13   17.60   0
  -2   3   7   97.10    6.06   0
  -1   3   7 2228.46   24.38   0
   0   3   7  163.93    7.18   0
   1   3   7 1114.43   18.30   0
   2   3   7  166.22    7.94   0
   3   3   7  683.20   16.07   0
   4   3   7  215.41   10.40   0
   5   3   7  530.62   16.63   0
   6   3   7   63.45    8.25   0
   7   3   7  231.11   13.47   0
  -8   4   7  227.55   12.05   0
  -7   4   7  343.41   13.62   0
  -6   4   7   91.02    7.58   0
  -5   4   7  620.04   15.57   0
  -4   4   7   34.53    5.36   0
  -3   4   7 1416.54   21.13   0
  -2   4   7  613.07   13.91   0
  -1   4   7  954.96   17.07   0
   0   4   7   48.01    5.36   0
   1   4   7  669.42   15.18   0
   2   4   7   60.52    5.77   0
   3   4   7  935.10   19.70   0
   4   4   7  794.08   19.80   0
   5   4   7  388.71   15.46   0
   6   4   7   16.68    6.96   0
  -8   5   7  398.42   15.78   0
  -7   5   7   37.66    6.80   0
  -6   5   7  516.51   15.87   0
  -5   5   7   64.93    6.49   0
  -4   5   7  653.85   16.09   0
  -3   5   7   11.42    4.20   0
  -2   5   7  918.84   18.11   0
  -1   5   7   21.46    4.53   0
   0   5   7  560.71   14.40   0
   1   5   7   55.70    5.96   0
   2   5   7  934.27   19.79   0
   3   5   7   66.72    7.27   0
   4   5   7  845.80   21.45   0
   5   5   7    6.65    5.94   0
   6   5   7  268.83   15.04   0
  -8   6   7   83.38    9.27   0
  -7   6   7  143.41   10.81   0
  -6   6   7  167.09   10.27   0
  -5   6   7  196.52   10.68   0
  -4   6   7  653.16   17.34   0
  -3   6   7  180.72    9.25   0
  -2   6   7  451.45   13.80   0
  -1   6   7  946.46   20.01   0
   0   6   7  115.51    8.18   0
   1   6   7  196.34   10.08   0
   2   6   7  710.80   18.68   0
   3   6   7  139.18    9.97   0
   4   6   7  258.39   13.19   0
   5   6   7  162.77   12.13   0
   6   6   7   84.55   11.11   0
  -7   7   7  256.34   13.79   0
  -6   7   7   23.42    6.10   0
  -5   7   7  346.58   14.92   0
  -4   7   7   56.43    7.46   0
  -3   7   7  823.11   20.77   0
  -2   7   7   58.66    6.70   0
  -1   7   7  567.13   16.88   0
   0   7   7    5.36    5.40   0
   1   7   7  387.48   15.02   0
   2   7   7   -1.26    5.72   0
   3   7   7  521.14   18.92   0
   4   7   7    9.63    7.22   0
   5   7   7  240.24   15.31   0
  -6   8   7  276.15   14.46   0
  -5   8   7  130.84   10.67   0
  -4   8   7   82.86    9.04   0
  -3   8   7  194.31   11.84   0
  -2   8   7  180.94   11.07   0
  -1   8   7  183.69   11.72   0
   0   8   7  452.89   17.04   0
   1   8   7  248.72   14.02   0
   2   8   7  216.81   13.61   0
   3   8   7   65.44   10.20   0
   4   8   7  212.57   15.49   0
  -6   9   7  228.89   15.40   0
  -5   9   7    0.33    5.92   0
  -4   9   7  245.81   14.93   0
  -3   9   7   19.41    6.36   0
  -2   9   7  115.43   10.34   0
  -1   9   7   46.81    8.78   0
   0   9   7  229.98   14.76   0
   1   9   7   34.51    8.17   0
   2   9   7  341.63   19.20   0
   3   9   7   12.76   10.03   0
   4   9   7  163.76   15.64   0
  -4  10   7   16.82    8.53   0
  -3  10   7  196.63   15.89   0
  -2  10   7  -20.17    8.04   0
  -1  10   7  244.82   17.21   0
   0  10   7   66.46   11.37   0
   1  10   7  147.88   15.43   0
   2  10   7   -5.51   10.02   0
  -2  11   7   44.47   10.90   0
  -1  11   7   89.31   14.62   0
   0  11   7   41.83   10.65   0
  -9   0   8   -2.18    6.17   0
  -8   0   8  464.97   16.53   0
  -7   0   8    4.35    4.60   0
  -6   0   8  116.37    7.90   0
  -5   0   8   -6.28    3.49   0
  -4   0   8 1279.67   20.01   0
  -3   0   8   -7.48    3.20   0
  -2   0   8 5564.85   38.79   0
  -1   0   8    3.63    2.87   0
   0   0   8  401.82   10.67   0
   1   0   8   -4.54    3.29   0
   2   0   8 1136.58   19.16   0
   3   0   8   -3.07    4.02   0
   4   0   8 1413.96   24.42   0
   5   0   8    7.49    4.54   0
   6   0   8  116.92    9.33   0
  -9   1   8  332.89   15.12   0
  -8   1   8  246.24   12.17   0
  -7   1   8  544.83   15.95   0
  -6   1   8   55.18    6.38   0
  -5   1   8  258.24   10.15   0
  -4   1   8  592.30   13.79   0
  -3   1   8  988.16   16.99   0
  -2   1   8 1115.28   17.43   0
  -1   1   8  600.71   13.00   0
   0   1   8  371.94   10.50   0
   1   1   8  553.53   13.01   0
   2   1   8  716.43   15.53   0
   3   1   8 1015.95   19.60   0
   4   1   8  207.02   10.25   0
   5   1   8  222.26   11.47   0
   6   1   8  117.32    9.22   0
  -9   2   8  371.60   15.46   0
  -8   2   8   78.50    8.14   0
  -7   2   8  526.89   16.02   0
  -6   2   8   27.71    5.02   0
  -5   2   8  539.25   14.23   0
  -4   2   8   13.17    4.04   0
  -3   2   8 1303.01   19.69   0
  -2   2   8  237.01    8.62   0
  -1   2   8 1126.83   17.89   0
   0   2   8   14.97    3.97   0
   1   2   8 1141.51   18.79   0
   2   2   8  120.75    7.36   0
   3   2   8  925.60   19.01   0
   4   2   8   61.24    6.91   0
   5   2   8  378.36   14.70   0
   6   2   8   10.54    5.53   0
  -8   3   8  447.10   15.93   0
  -7   3   8   94.09    7.58   0
  -6   3   8  295.43   11.87   0
  -5   3   8  192.04    9.09   0
  -4   3   8  549.38   14.09   0
  -3   3   8  127.38    7.02   0
  -2   3   8 1915.19   24.14   0
  -1   3   8  175.95    7.81   0
   0   3   8  482.03   12.51   0
   1   3   8  265.32   10.08   0
   2   3   8  859.97   17.99   0
   3   3   8  125.75    8.33   0
   4   3   8 1046.86   22.44   0
   5   3   8   56.47    7.38   0
   6   3   8  166.48   11.06   0
  -8   4   8  147.72   11.31   0
  -7   4   8   71.17    7.66   0
  -6   4   8  517.15   15.50   0
  -5   4   8   31.62    5.29   0
  -4   4   8  402.65   12.49   0
  -3   4   8  534.77   13.88   0
  -2   4   8  873.47   17.35   0
  -1   4   8  335.09   11.10   0
   0   4   8 1543.48   23.17   0
   1   4   8   24.54    4.81   0
   2   4   8  597.65   16.09   0
   3   4   8  268.28   12.03   0
   4   4   8  362.30   14.12   0
   5   4   8   26.27    6.47   0
   6   4   8  266.66   14.25   0
  -8   5   8   14.54    6.64   0
  -7   5   8  276.33   13.30   0
  -6   5   8    0.84    5.63   0
  -5   5   8  433.74   14.43   0
  -4   5   8   98.30    7.42   0
  -3   5   8 1049.05   20.30   0
  -2   5   8    1.56    3.86   0
  -1   5   8  794.33   17.66   0
   0   5   8  377.41   12.76   0
   1   5   8  457.18   14.21   0
   2   5   8   17.11    4.85   0
   3   5   8  600.54   18.15   0
   4   5   8   31.76    7.31   0
   5   5   8  382.80   16.49   0
  -7   6   8  205.14   12.16   0
  -6   6   8   55.04    7.53   0
  -5   6   8  318.70   13.35   0
  -4   6   8  227.96   11.05   0
  -3   6   8  181.47    9.90   0
  -2   6   8  338.44   12.98   0
  -1   6   8  489.73   15.32   0
   0   6   8  110.09    8.07   0
   1   6   8  242.09   11.54   0
   2   6   8  342.28   13.90   0
   3   6   8  204.09   11.66   0
   4   6   8  218.18   12.66   0
   5   6   8  265.87   14.84   0
  -7   7   8    3.30    5.88   0
  -6   7   8  281.61   14.05   0
  -5   7   8   12.44    5.83   0
  -4   7   8  249.14   12.48   0
  -3   7   8    3.62    4.68   0
  -2   7   8  398.42   14.82   0
  -1   7   8    2.72    5.75   0
   0   7   8  938.51   22.52   0
   1   7   8   -2.02    5.44   0
   2   7   8  394.94   16.56   0
   3   7   8   18.38    6.62   0
   4   7   8  238.62   14.37   0
  -6   8   8  100.56   10.67   0
  -5   8   8  195.28   12.75   0
  -4   8   8  121.76   10.29   0
  -3   8   8  260.91   13.39   0
  -2   8   8   34.54    7.02   0
  -1   8   8  121.48    9.61   0
   0   8   8  231.08   13.33   0
   1   8   8  184.30   12.13   0
   2   8   8  178.74   13.05   0
   3   8   8  230.47   14.65   0
   4   8   8   53.31    8.97   0
  -5   9   8  190.04   14.10   0
  -4   9   8   26.01    8.09   0
  -3   9   8  168.62   12.49   0
  -2   9   8   23.95    7.63   0
  -1   9   8  279.75   15.62   0
   0   9   8   18.03    6.80   0
   1   9   8  291.52   17.20   0
   2   9   8   38.96    9.29   0
   3   9   8   57.75   11.29   0
  -4  10   8   90.52   12.36   0
  -3  10   8   47.61    9.60   0
  -2  10   8   90.62   11.70   0
  -1  10   8   19.57    9.95   0
   0  10   8  152.95   15.04   0
   1  10   8   60.01   10.46   0
  -8   0   9   -6.83    5.92   0
  -7   0   9  556.95   16.63   0
  -6   0   9   -9.15    4.36   0
  -5   0   9  511.16   14.27   0
  -4   0   9   -9.68    3.69   0
  -3   0   9 1043.29   18.42   0
  -2   0   9    4.10    3.22   0
  -1   0   9  642.91   14.25   0
   0   0   9    9.92    3.40   0
   1   0   9 1275.64   20.70   0
   2   0   9    4.24    4.06   0
   3   0   9 1534.63   25.18   0
   4   0   9   -1.49    4.83   0
   5   0   9  464.46   15.90   0
   6   0   9   -4.09    5.18   0
  -8   1   9  244.53   12.28   0
  -7   1   9  166.02    9.67   0
  -6   1   9  237.22   11.05   0
  -5   1   9  165.85    8.85   0
  -4   1   9  825.90   17.18   0
  -3   1   9  362.12   11.32   0
  -2   1   9  939.89   17.30   0
  -1   1   9  518.04   12.93   0
   0   1   9  349.23   11.06   0
   1   1   9  288.27   10.40   0
   2   1   9  795.32   17.57   0
   3   1   9  540.36   15.36   0
   4   1   9  341.15   13.51   0
   5   1   9  215.50   11.56   0
   6   1   9   87.35    8.90   0
  -8   2   9  437.97   15.95   0
  -7   2   9    8.45    4.82   0
  -6   2   9  496.26   15.32   0
  -5   2   9  117.23    7.85   0
  -4   2   9 1266.77   21.31   0
  -3   2   9  161.43    7.98   0
  -2   2   9  818.06   16.39   0
  -1   2   9    4.26    3.29   0
   0   2   9  459.81   12.69   0
   1   2   9   48.90    5.66   0
   2   2   9 1276.59   22.42   0
   3   2   9   79.87    7.05   0
   4   2   9  429.85   15.04   0
   5   2   9    9.07    6.01   0
   6   2   9  190.85   12.42   0
  -8   3   9   22.70    6.97   0
  -7   3   9  170.43   10.44   0
  -6   3   9  238.20   10.92   0
  -5   3   9  635.77   16.42   0
  -4   3   9  113.93    7.20   0
  -3   3   9  754.06   16.68   0
  -2   3   9  164.73    8.56   0
  -1   3   9  396.72   12.26   0
   0   3   9  251.50    9.94   0
   1   3   9 1259.56   21.90   0
   2   3   9    1.11    4.79   0
   3   3   9  712.47   18.46   0
   4   3   9   88.38    8.26   0
   5   3   9  129.87    9.89   0
  -8   4   9  145.45   10.64   0
  -7   4   9  194.40   11.66   0
  -6   4   9    8.96    5.64   0
  -5   4   9  354.33   12.95   0
  -4   4   9  151.01    8.60   0
  -3   4   9  655.83   16.13   0
  -2   4   9  193.63    9.20   0
  -1   4   9  309.22   11.41   0
   0   4   9   18.66    4.59   0
   1   4   9 1043.63   21.20   0
   2   4   9  280.07   12.00   0
   3   4   9  550.04   16.62   0
   4   4   9  223.08   12.23   0
   5   4   9  178.67   11.85   0
  -7   5   9   79.50    7.80   0
  -6   5   9  210.02   11.64   0
  -5   5   9   35.55    5.83   0
  -4   5   9  751.13   18.92   0
  -3   5   9   66.29    6.21   0
  -2   5   9  500.66   14.71   0
  -1   5   9   22.44    5.38   0
   0   5   9  342.80   12.83   0
   1   5   9   85.62    7.45   0
   2   5   9  802.86   20.76   0
   3   5   9   31.81    6.45   0
   4   5   9  308.91   14.40   0
   5   5   9   40.52    7.86   0
  -7   6   9   73.72    8.89   0
  -6   6   9  182.99   10.96   0
  -5   6   9  195.05   11.25   0
  -4   6   9  239.21   11.94   0
  -3   6   9  202.13   10.71   0
  -2   6   9  376.51   13.90   0
  -1   6   9  167.45   10.03   0
   0   6   9  377.54   14.19   0
   1   6   9  292.25   13.39   0
   2   6   9  144.16   10.27   0
   3   6   9  179.13   11.20   0
   4   6   9  126.69   10.58   0
  -6   7   9   10.87    6.69   0
  -5   7   9  236.26   12.68   0
  -4   7   9   17.24    5.08   0
  -3   7   9  387.09   14.75   0
  -2   7   9   11.37    5.78   0
  -1   7   9  291.53   13.26   0
   0   7   9    6.04    5.44   0
   1   7   9  421.93   16.33   0
   2   7   9   -2.58    6.71   0
   3   7   9  267.45   15.00   0
   4   7   9   -7.52    6.76   0
  -6   8   9   97.79   10.53   0
  -5   8   9   73.77    8.94   0
  -4   8   9  108.66   10.64   0
  -3   8   9   64.45    7.48   0
  -2   8   9  159.69   11.33   0
  -1   8   9  151.99   11.55   0
   0   8   9  215.27   12.83   0
   1   8   9   88.03   10.40   0
   2   8   9  158.15   12.51   0
   3   8   9   46.86   10.46   0
  -4   9   9  112.22   11.09   0
  -3   9   9   40.38    8.33   0
  -2   9   9   89.52    9.92   0
  -1   9   9   11.27    7.29   0
   0   9   9  254.89   15.22   0
   1   9   9   42.67    9.05   0
   2   9   9  171.27   13.72   0
  -2  10   9  -12.34    7.25   0
  -1  10   9  197.69   15.96   0
   0  10   9   11.83   10.14   0
  -8   0  10  147.82   10.48   0
  -7   0  10    7.78    5.14   0
  -6   0  10  253.46   11.55   0
  -5   0  10   -1.17    4.61   0
  -4   0  10 1305.64   22.51   0
  -3   0  10  -14.16    3.64   0
  -2   0  10  869.23   17.64   0
  -1   0  10   -6.60    3.78   0
   0   0  10 1051.23   19.68   0
   1   0  10   -7.90    4.15   0
   2   0  10  482.86   14.39   0
   3   0  10   -2.08    4.58   0
   4   0  10  298.20   12.84   0
   5   0  10   -6.36    5.14   0
  -8   1  10   92.66    9.00   0
  -7   1  10   97.86    8.45   0
  -6   1  10  138.42    9.48   0
  -5   1  10  985.01   20.52   0
  -4   1  10  528.06   14.82   0
  -3   1  10  350.47   11.95   0
  -2   1  10  186.07    9.00   0
  -1   1  10  145.10    7.84   0
   0   1  10  217.33    9.66   0
   1   1  10 1085.28   20.86   0
   2   1  10  371.78   13.44   0
   3   1  10  244.32   11.40   0
   4   1  10   67.66    7.83   0
   5   1  10  195.82   11.51   0
  -8   2  10    2.11    5.49   0
  -7   2  10  184.76   10.58   0
  -6   2  10   20.54    5.33   0
  -5   2  10  964.82   20.49   0
  -4   2  10   93.14    7.25   0
  -3   2  10  705.88   16.51   0
  -2   2  10   13.44    3.71   0
  -1   2  10  483.73   13.69   0
   0   2  10   60.86    5.73   0
   1   2  10 1180.90   21.95   0
   2   2  10  151.69    9.41   0
   3   2  10  338.59   13.26   0
   4   2  10    5.75    5.01   0
   5   2  10  250.79   13.28   0
  -8   3  10  156.01   10.67   0
  -7   3  10   38.92    7.15   0
  -6   3  10  220.52   11.61   0
  -5   3  10   50.64    6.79   0
  -4   3  10  728.25   17.94   0
  -3   3  10  141.79    8.24   0
  -2   3  10  322.50   11.60   0
  -1   3  10  167.21    8.90   0
   0   3  10  547.64   14.72   0
   1   3  10   91.54    7.39   0
   2   3  10  650.97   17.58   0
   3   3  10   88.66    7.64   0
   4   3  10  257.50   13.03   0
   5   3  10   28.56    7.27   0
  -7   4  10   15.31    6.33   0
  -6   4  10  390.94   14.82   0
  -5   4  10  258.28   11.89   0
  -4   4  10  370.86   13.49   0
  -3   4  10  145.49    8.63   0
  -2   4  10  391.36   13.20   0
  -1   4  10  105.95    7.44   0
   0   4  10  390.03   13.47   0
   1   4  10  249.00   11.33   0
   2   4  10  370.71   14.38   0
   3   4  10   29.05    5.95   0
   4   4  10  346.81   15.68   0
  -7   5  10  224.33   12.40   0
  -6   5  10    6.73    5.17   0
  -5   5  10  323.35   13.52   0
  -4   5  10    7.50    4.68   0
  -3   5  10  548.99   16.51   0
  -2   5  10  158.53    9.70   0
  -1   5  10  700.81   18.29   0
   0   5  10   -6.54    4.52   0
   1   5  10  323.18   13.61   0
   2   5  10   12.65    5.65   0
   3   5  10  213.01   12.13   0
   4   5  10   29.97    7.13   0
  -6   6  10   43.37    7.40   0
  -5   6  10   82.58    8.21   0
  -4   6  10  169.93   10.63   0
  -3   6  10  302.65   13.17   0
  -2   6  10  100.03    8.51   0
  -1   6  10  390.55   14.93   0
   0   6  10  158.37   10.72   0
   1   6  10   79.91    7.89   0
   2   6  10  282.76   13.95   0
   3   6  10  178.79   12.60   0
  -6   7  10  219.95   13.06   0
  -5   7  10   46.73    6.91   0
  -4   7  10  186.25   11.43   0
  -3   7  10   15.54    5.49   0
  -2   7  10  245.00   13.03   0
  -1   7  10   22.07    5.83   0
   0   7  10  357.58   15.47   0
   1   7  10   55.26    7.94   0
   2   7  10  243.02   13.61   0
   3   7  10  -12.23    7.14   0
  -5   8  10  141.36   10.88   0
  -4   8  10   47.69    8.52   0
  -3   8  10  163.83   11.51   0
  -2   8  10  117.99   10.05   0
  -1   8  10  104.04   10.52   0
   0   8  10   37.06    8.45   0
   1   8  10  158.69   11.92   0
   2   8  10   57.84   10.11   0
  -3   9  10  225.10   14.48   0
  -2   9  10   19.43    8.11   0
  -1   9  10  148.37   12.23   0
   0   9  10   18.50    7.47   0
  -8   0  11    8.77    5.54   0
  -7   0  11  491.17   17.19   0
  -6   0  11   -0.92    4.92   0
  -5   0  11  476.07   15.43   0
  -4   0  11  -16.14    4.42   0
  -3   0  11  130.85    8.06   0
  -2   0  11   -1.61    3.99   0
  -1   0  11  672.76   16.75   0
   0   0  11    2.81    4.24   0
   1   0  11 1146.10   22.57   0
   2   0  11   12.38    4.39   0
   3   0  11  225.59   11.78   0
   4   0  11   -4.40    4.72   0
  -7   1  11  189.04   11.11   0
  -6   1  11  224.34   11.19   0
  -5   1  11   93.58    8.08   0
  -4   1  11  414.97   14.10   0
  -3   1  11  116.26    7.80   0
  -2   1  11  454.00   14.16   0
  -1   1  11  484.21   14.52   0
   0   1  11  612.35   16.39   0
   1   1  11  211.75   10.65   0
   2   1  11  224.19   11.19   0
   3   1  11   92.90    9.05   0
   4   1  11  102.71    8.86   0
  -7   2  11   -7.51    6.36   0
  -6   2  11  319.82   13.46   0
  -5   2  11  110.80    8.49   0
  -4   2  11  642.67   17.26   0
  -3   2  11    2.50    4.26   0
  -2   2  11  483.71   14.55   0
  -1   2  11   10.19    5.29   0
   0   2  11  705.30   17.89   0
   1   2  11  149.78    9.20   0
   2   2  11  441.65   15.05   0
   3   2  11   -0.94    5.04   0
   4   2  11  212.95   12.35   0
  -7   3  11  149.62   10.83   0
  -6   3  11   95.47    8.31   0
  -5   3  11  617.57   17.89   0
  -4   3  11   38.46    6.13   0
  -3   3  11  143.23    9.14   0
  -2   3  11  169.44    9.05   0
  -1   3  11  423.27   14.06   0
   0   3  11  118.53    8.76   0
   1   3  11  782.83   19.56   0
   2   3  11   39.80    6.34   0
   3   3  11  106.99    8.90   0
   4   3  11   66.43    8.05   0
  -7   4  11  107.68   10.39   0
  -6   4  11   93.44    8.60   0
  -5   4  11  236.62   11.97   0
  -4   4  11   48.99    6.47   0
  -3   4  11  297.20   12.45   0
  -2   4  11   35.02    5.80   0
  -1   4  11  366.20   13.58   0
   0   4  11  208.04   10.69   0
   1   4  11  347.85   13.83   0
   2   4  11   78.44    7.79   0
   3   4  11  190.48   11.96   0
  -6   5  11  235.83   12.55   0
  -5   5  11   -0.85    4.72   0
  -4   5  11  265.04   12.70   0
  -3   5  11   10.85    5.19   0
  -2   5  11  293.68   12.54   0
  -1   5  11   16.43    5.43   0
   0   5  11  595.83   18.45   0
   1   5  11   -0.20    5.18   0
   2   5  11  261.40   13.64   0
   3   5  11   75.29    9.32   0
  -6   6  11   78.22    8.89   0
  -5   6  11  207.51   12.44   0
  -4   6  11   95.41    9.13   0
  -3   6  11   65.15    7.47   0
  -2   6  11  279.59   13.05   0
  -1   6  11  146.98   10.40   0
   0   6  11  351.92   15.01   0
   1   6  11  117.23   10.23   0
   2   6  11   78.32    9.07   0
  -5   7  11  139.16   12.16   0
  -4   7  11   -0.28    5.92   0
  -3   7  11  247.97   13.25   0
  -2   7  11   -0.56    6.25   0
  -1   7  11  231.00   14.09   0
   0   7  11   -9.88    6.10   0
   1   7  11  131.97   10.81   0
   2   7  11   -3.90    5.86   0
  -3   8  11  119.42   10.60   0
  -2   8  11  107.08   10.83   0
  -1   8  11   58.65    8.77   0
   0   8  11  122.33   11.71   0
  -7   0  12  -17.64    5.50   0
  -6   0  12  671.71   19.53   0
  -5   0  12  -11.25    4.35   0
  -4   0  12  225.00   11.29   0
  -3   0  12    3.38    4.05   0
  -2   0  12  574.73   16.55   0
  -1   0  12   -5.67    4.24   0
   0   0  12  685.51   18.57   0
   1   0  12   -0.45    5.11   0
   2   0  12   71.02    7.88   0
   3   0  12    5.96    5.60   0
  -7   1  12  265.48   13.30   0
  -6   1  12  214.78   12.24   0
  -5   1  12  191.54   11.08   0
  -4   1  12  133.95    9.21   0
  -3   1  12   67.52    7.05   0
  -2   1  12  139.81    9.07   0
  -1   1  12  573.58   16.53   0
   0   1  12  137.14    9.23   0
   1   1  12  221.03   11.62   0
   2   1  12   65.45    8.28   0
   3   1  12  153.57   10.74   0
  -7   2  12  270.87   13.20   0
  -6   2  12   22.09    6.08   0
  -5   2  12  330.64   13.61   0
  -4   2  12   -9.83    4.98   0
  -3   2  12  157.94   10.46   0
  -2   2  12   46.31    6.86   0
  -1   2  12  766.92   19.29   0
   0   2  12    3.30    5.40   0
   1   2  12  328.58   13.93   0
   2   2  12   19.21    6.98   0
   3   2  12  287.08   13.76   0
  -6   3  12  310.55   13.83   0
  -5   3  12   67.98    7.57   0
  -4   3  12  149.18    9.84   0
  -3   3  12   96.07    8.31   0
  -2   3  12  345.97   13.95   0
  -1   3  12   12.26    4.83   0
   0   3  12  244.98   12.04   0
   1   3  12  182.08   10.87   0
   2   3  12  196.99   11.40   0
   3   3  12   78.16    8.94   0
  -6   4  12  178.67   12.13   0
  -5   4  12   52.92    7.11   0
  -4   4  12  300.85   13.35   0
  -3   4  12   38.16    6.65   0
  -2   4  12  232.62   11.72   0
  -1   4  12  267.82   12.64   0
   0   4  12  124.58   10.17   0
   1   4  12   31.12    6.14   0
   2   4  12  215.67   12.48   0
  -5   5  12  185.50   11.47   0
  -4   5  12   74.03    8.12   0
  -3   5  12  209.09   11.83   0
  -2   5  12   24.71    6.19   0
  -1   5  12  402.47   15.78   0
   0   5  12   10.73    5.31   0
   1   5  12  185.55   12.35   0
   2   5  12   22.97    6.89   0
  -5   6  12  108.52    9.81   0
  -4   6  12   30.85    8.00   0
  -3   6  12  160.29   11.16   0
  -2   6  12  133.66   10.31   0
  -1   6  12   46.60    7.88   0
   0   6  12  112.55   10.23   0
   1   6  12  149.59   12.33   0
  -3   7  12   -1.47    7.14   0
  -2   7  12  137.37   11.59   0
  -1   7  12  -21.84    5.82   0
   0   7  12  197.98   12.66   0
  -6   0  13   -8.07    6.03   0
  -5   0  13  169.26   10.67   0
  -4   0  13  -12.70    4.49   0
  -3   0  13  309.17   13.44   0
  -2   0  13   -2.22    4.77   0
  -1   0  13  442.65   16.00   0
   0   0  13   -6.45    4.53   0
   1   0  13  149.25   11.01   0
   2   0  13    1.35    5.19   0
  -6   1  13   77.80    8.42   0
  -5   1  13   52.12    7.51   0
  -4   1  13  124.02    9.30   0
  -3   1  13  127.43    9.50   0
  -2   1  13  459.82   16.18   0
  -1   1  13  241.20   11.80   0
   0   1  13  156.19   10.46   0
   1   1  13   58.56    8.05   0
   2   1  13   90.70    8.69   0
  -6   2  13  104.27    9.99   0
  -5   2  13  -10.56    5.41   0
  -4   2  13  249.87   12.79   0
  -3   2  13    1.20    5.56   0
  -2   2  13  466.42   16.39   0
  -1   2  13   39.89    7.18   0
   0   2  13  161.18   10.48   0
   1   2  13   10.88    5.18   0
   2   2  13  214.24   13.09   0
  -5   3  13  156.67   11.02   0
  -4   3  13   73.89    8.47   0
  -3   3  13  259.73   12.59   0
  -2   3  13   53.41    7.50   0
  -1   3  13  374.84   15.11   0
   0   3  13   14.57    5.11   0
   1   3  13   76.73    8.21   0
  -5   4  13  126.52   10.37   0
  -4   4  13   -2.13    4.80   0
  -3   4  13  245.52   13.15   0
  -2   4  13   62.05    7.85   0
  -1   4  13  256.77   13.12   0
   0   4  13   87.45    8.53   0
   1   4  13  127.84   10.87   0
  -4   5  13  114.27    9.87   0
  -3   5  13    2.73    5.90   0
  -2   5  13  267.92   13.64   0
  -1   5  13   -3.61    5.73   0
   0   5  13  181.64   12.22   0
  -2   6  13   86.51    9.12   0
  -5   0  14    7.23    5.61   0
  -4   0  14  319.71   14.19   0
  -3   0  14    5.70    5.70   0
  -2   0  14  406.16   16.30   0
  -1   0  14   10.12    5.55   0
   0   0  14  115.98   10.37   0
  -5   1  14   38.28    7.27   0
  -4   1  14  120.20    9.80   0
  -3   1  14  178.58   11.32   0
  -2   1  14   97.53    9.60   0
  -1   1  14   93.26    9.54   0
   0   1  14   63.68    8.69   0
  -4   2  14   61.90    8.20   0
  -3   2  14  188.34   11.76   0
  -2   2  14   83.76    8.22   0
  -1   2  14  229.15   12.95   0
   0   2  14    1.65    5.99   0
  -4   3  14  203.36   12.59   0
  -3   3  14   16.84    6.30   0
  -2   3  14  255.48   13.45   0
  -1   3  14   47.68    7.51   0
  -2   4  14  125.95   11.58   0
   0   0   0    0.00    0.00   0
;
_shelx_hkl_checksum     22906
_shelx_res_file
;
TITL HGL3ETE  STADI4  RT  P2/N
CELL  0.71073  8.10420 10.60020 12.20630 90.00000 103.15800 90.00000
ZERR 2  0.00058  0.00159  0.00103  0.00000  0.00690  0.00000
LATT 1
SYMM -X+ 0.50000, Y, -Z+ 0.50000
SFAC C H N O HG CL
UNIT 36 28 8 8 2 4
SIZE 0.49 0.23 0.04
PLAN 10
OMIT 0 50.5
L.S. 9
FMAP 2
CONF
BOND $H
EQIV $1 -X+0.5,Y,-Z+1.5
RTAB M..M HG1 HG1_$1
ACTA
HTAB
EQIV $2 -X+1, -Y+1, -Z+2
HTAB C4 CL1_$2
EQIV $3 -X+2, -Y+1, -Z+2
HTAB C7 CL1_$3
EQIV $4 X-1/2, -Y+2, Z-1/2
HTAB C9 CL1_$4
ACTA
WGHT    0.028000    4.815001
FVAR       0.47440
HG1   5    0.750000    0.643524    0.750000    10.50000    0.02386    0.04391 =
         0.03582    0.00000    0.00254    0.00000
CL1   6    0.924824    0.684115    0.927866    11.00000    0.03788    0.09623 =
         0.03614   -0.01091    0.00407   -0.01454
O1    4    0.574168    0.933644    0.835679    11.00000    0.06091    0.06478 =
         0.08954    0.01904   -0.02181   -0.02902
O2    4    0.382504    0.982210    0.677878    11.00000    0.05326    0.04502 =
         0.06709    0.01838    0.01000   -0.00722
N1    3    0.421480    0.689712    0.794168    11.00000    0.02326    0.03633 =
         0.03650    0.00388    0.00766   -0.00345
N2    3    0.594010    0.460707    0.824703    11.00000    0.02525    0.04016 =
         0.03614    0.00336    0.00569   -0.00034
C1    1    0.339188    0.796364    0.766342    11.00000    0.03070    0.02827 =
         0.03581    0.00287    0.00819   -0.00074
C2    1    0.336566    0.580918    0.778936    11.00000    0.02181    0.03664 =
         0.02791    0.00098    0.01096    0.00295
C3    1    0.430370    0.467423    0.829419    11.00000    0.02717    0.03076 =
         0.02740   -0.00001    0.00355   -0.00115
C4    1    0.356064    0.379560    0.887606    11.00000    0.02419    0.04646 =
         0.03895    0.00296    0.00736   -0.00244
AFIX  43
H4    2    0.242754    0.387421    0.890279    11.00000   -1.20000
AFIX   0
C5    1    0.451385    0.280965    0.941162    11.00000    0.04797    0.05267 =
         0.03588    0.00762    0.00195   -0.00520
AFIX  43
H5    2    0.403001    0.220677    0.979516    11.00000   -1.20000
AFIX   0
C6    1    0.620689    0.272498    0.937294    11.00000    0.04432    0.04397 =
         0.04534    0.01362   -0.00092    0.01103
AFIX  43
H6    2    0.688561    0.206976    0.972889    11.00000   -1.20000
AFIX   0
C7    1    0.685647    0.365473    0.878279    11.00000    0.02824    0.05376 =
         0.04240    0.01028    0.00513    0.00936
AFIX  43
H7    2    0.799462    0.360850    0.876128    11.00000   -1.20000
AFIX   0
C8    1    0.446673    0.911347    0.766982    11.00000    0.04105    0.03750 =
         0.05059    0.00292    0.00934    0.00320
C9    1    0.482603    1.089987    0.658849    11.00000    0.09197    0.05500 =
         0.10502    0.03083    0.02211   -0.02018
AFIX 137
H9A   2    0.447721    1.116062    0.581715    11.00000   -1.50000
H9B   2    0.600291    1.067122    0.675194    11.00000   -1.50000
H9C   2    0.466060    1.158125    0.707041    11.00000   -1.50000
AFIX   0
HKLF 4
REM  HGL3ETE  STADI4  RT  P2/N
REM R1 =  0.0317 for    1723 Fo > 4sig(Fo)  and  0.0375 for all    1855 data
REM    133 parameters refined using      0 restraints
END
WGHT      0.0280      4.9228
REM Instructions for potential hydrogen bonds
HTAB C4 Cl1_$2
HTAB C7 Cl1_$3
HTAB C9 Cl1_$4
REM Highest difference peak  1.232,  deepest hole -1.081,  1-sigma level  0.136
Q1    1   0.7681  0.6420  0.6785  11.00000  0.05    1.23
Q2    1   0.2832  0.2944  1.0526  11.00000  0.05    0.73
Q3    1   0.7013  0.6971  0.8977  11.00000  0.05    0.67
Q4    1   0.7117  0.5922  0.9039  11.00000  0.05    0.59
Q5    1   0.2392  0.5838  0.7766  11.00000  0.05    0.49
Q6    1   0.2500  1.1027  0.7500  10.50000  0.05    0.48
Q7    1   0.6553  0.3541  0.9401  11.00000  0.05    0.45
Q8    1   0.2275  0.5273  0.9455  11.00000  0.05    0.45
Q9    1   0.3074  0.4303  1.0130  11.00000  0.05    0.44
Q10   1   0.4012  0.2534  1.0008  11.00000  0.05    0.44
;
_shelx_res_checksum     61747
_shelxl_version_number     2014/6
data_Global
_journal_date_recd_electronic     2016-07-22
_journal_date_accepted     2016-07-25
_journal_name_full     'Acta Crystallographica, Section E'
_journal_year     2016
_journal_volume     72
_journal_issue      8
_journal_page_first     1214
_journal_page_last     1218
_journal_paper_category     GM
_journal_paper_doi     10.1107/S2056989016012093
_journal_coeditor_code     ZL2672
_publ_contact_author_name     'Helen Stoeckli-Evans'
_publ_contact_author_address
;
Institute of Physics
University of Neuch\^atel
rue Emile-Argand 11
CH-2000 Neuch\^atel
Switzerland
;
_publ_contact_author_email     'helen.stoeckli-evans@unine.ch'
_publ_contact_author_fax     '+41 327182511'
_publ_contact_author_phone     '+41 32 7182426'
_publ_section_title
;\
Isomorphous one-dimensional coordination polymers:
<i>catena</i>-poly[[dichloridocadmium(II)]-\m-5,6-bis(pyridin-2-yl)pyrazine-\
2,3-dicarboxylato-\k^2^<i>N</i>^5^:<i>N</i>^6^] and
<i>catena</i>-poly[[dichloridomercury(II)]-\m-5,6-bis(pyridin-2-yl)pyrazine-\
2,3-dicarboxylato-\k^2^<i>N</i>^5^:<i>N</i>^6^]
;
loop_
    _publ_author_name
    _publ_author_footnote
    _publ_author_address
    'Alfonso, Montserrat' .
;
Institute of Chemistry
University of Neuch\^atel
Av. de Bellevaux 51
CH-2000 Neuch\^atel
Switzerland
;
    'Stoeckli-Evans, Helen' .
;
Insitute of Physics
University of Neuch\^atel
rue Emile-Argand 11
CH-2000 Neuch\^atel
Switzerland
;
_publ_section_synopsis
;
The title complexes are isomorphous one-dimensional coordination polymers. The
metal ions are bridged by binding to the N atoms of the two pyridine rings,
and have an <i>M</i>N~2~Cl~2~ <i>see-saw</i> coordination geometry. In the
crystals of both compounds, the polymer chains are linked <i>via</i> pairs of
C---H...Cl hydrogen bonds, forming corrugated slabs parallel to the <i>ac</i>
plane.
;
