# Supplementary material for: Isotypic one-dimensional coordination polymers: catena-poly[[di­chlorido­cadmium]-μ-5,6-bis­(pyridin-2-yl)pyrazine-2,3-di­carboxyl­ato-κ2 N 5:N 6] and catena-poly[[di­chlorido­mercury(II)]-μ-5,6-bis­(pyridin-2-yl)pyrazine-2,3-di­carboxyl­ato-κ2 N 5:N 6]
Source: Acta Crystallogr E Crystallogr Commun. 2016 Jul 29;72(Pt 8):1214–8. doi: 10.1107/S2056989016012093 (PMC4971876; doi:10.1107/S2056989016012093)
Supplement: Supplementary file 2 [file e-72-01214-Isup2.hkl]

data_I                                                                          
_shelx_title ' CDL3MEE   IPDS1  -50 DEGC'                                       
_shelx_refln_list_code          4                                               
_shelx_F_calc_maximum      158.67                                               
_exptl_crystal_F_000       528.00                                               
_reflns_d_resolution_high  0.8141                                               
                                                                                
loop_                                                                           
 _space_group_symop_operation_xyz                                               
 'x, y, z'                                                                      
 '-x+1/2, y, -z+1/2'                                                            
 '-x, -y, -z'                                                                   
 'x-1/2, -y, z-1/2'                                                             
                                                                                
_cell_length_a     7.8919                                                       
_cell_length_b    10.5898                                                       
_cell_length_c    12.0875                                                       
_cell_angle_alpha  90.000                                                       
_cell_angle_beta  102.061                                                       
_cell_angle_gamma  90.000                                                       
                                                                                
_shelx_F_squared_multiplier     1.000                                           
                                                                                
loop_                                                                           
 _refln_index_h                                                                 
 _refln_index_k                                                                 
 _refln_index_l                                                                 
 _refln_F_squared_calc                                                          
 _refln_F_squared_meas                                                          
 _refln_F_squared_sigma                                                         
 _refln_observed_status                                                         
   2   0   0         52.58         57.09        24.51 o                         
   4   0   0          8.93         53.90        22.73 o                         
   6   0   0       6348.45       6401.57       161.13 o                         
   8   0   0        204.12        235.89        37.42 o                         
   1   1   0       1455.96       1373.53        38.27 o                         
   2   1   0       8024.52       7521.32       261.03 o                         
   3   1   0        136.26        125.17        13.29 o                         
   4   1   0        898.76        836.72        22.37 o                         
   5   1   0       4730.50       4832.71        37.00 o                         
   6   1   0       1489.11       1507.92        93.45 o                         
   7   1   0       1261.70       1263.36        32.95 o                         
   8   1   0        216.69        237.38        28.43 o                         
   9   1   0        147.95        126.59        34.31 o                         
   0   2   0        109.44         91.49        16.80 o                         
   1   2   0       6625.52       6137.89        92.35 o                         
   2   2   0          0.40          3.72        11.14 o                         
   3   2   0       2556.98       2437.90        55.35 o                         
   4   2   0         14.48         15.39        12.46 o                         
   5   2   0       3567.00       3646.66        32.54 o                         
   6   2   0         12.38          8.98        15.38 o                         
   7   2   0       1608.03       1590.02        29.43 o                         
   8   2   0        101.87        104.66        30.05 o                         
   9   2   0        987.74       1030.69        46.81 o                         
   0   3   0      19062.95      16992.97       373.17 o                         
   1   3   0       2453.86       2267.07        73.01 o                         
   2   3   0        861.08        776.84        16.92 o                         
   3   3   0       3772.20       3577.54        60.59 o                         
   4   3   0        336.26        331.12        15.35 o                         
   5   3   0        914.42        885.99        18.20 o                         
   6   3   0       2475.20       2347.16        34.08 o                         
   7   3   0        707.03        721.28        30.67 o                         
   8   3   0        141.76        149.17        33.05 o                         
   9   3   0        774.99        742.39        45.40 o                         
   0   4   0       3529.44       3213.12       119.73 o                         
   1   4   0        469.19        483.73        13.49 o                         
   2   4   0       6249.56       5929.39       154.79 o                         
   3   4   0       1204.88       1137.83        21.39 o                         
   4   4   0       5644.35       5685.05        93.44 o                         
   5   4   0         11.65         11.21        17.26 o                         
   6   4   0        862.96        877.66        30.70 o                         
   7   4   0          0.03         -5.42        25.98 o                         
   8   4   0        569.33        579.93        36.04 o                         
   0   5   0          1.70          8.63        13.28 o                         
   1   5   0       3208.23       3131.31        62.67 o                         
   2   5   0      11477.34      11915.11       154.12 o                         
   3   5   0        605.05        586.85        16.92 o                         
   4   5   0       1254.22       1224.04        22.79 o                         
   5   5   0          4.97          6.91        13.38 o                         
   6   5   0         39.42         35.84        18.21 o                         
   7   5   0       1026.85        986.76        32.15 o                         
   8   5   0       1388.52       1381.22        48.91 o                         
   0   6   0        412.10        439.32        20.63 o                         
   1   6   0       1696.35       1669.23        26.13 o                         
   2   6   0          0.35          2.53        12.76 o                         
   3   6   0       3686.61       3608.73        29.26 o                         
   4   6   0        130.61        131.71        14.22 o                         
   5   6   0        771.99        781.38        24.17 o                         
   6   6   0         58.62         70.34        21.82 o                         
   7   6   0       1037.04       1014.71        37.41 o                         
   8   6   0         99.87         76.65        29.12 o                         
   0   7   0        692.31        684.52        22.11 o                         
   1   7   0       2119.51       2138.75        22.60 o                         
   2   7   0       1193.42       1160.43        17.38 o                         
   3   7   0       1467.33       1393.75        19.30 o                         
   4   7   0       1302.87       1321.10        26.28 o                         
   5   7   0        220.89        239.03        18.45 o                         
   6   7   0         29.78         35.67        19.94 o                         
   7   7   0        824.54        819.86        31.38 o                         
   0   8   0        156.43        174.06        31.20 o                         
   1   8   0        139.86        138.03        13.84 o                         
   2   8   0       3757.66       3827.63        74.14 o                         
   3   8   0         54.51         54.02        18.41 o                         
   4   8   0       1694.25       1730.88        32.37 o                         
   5   8   0        171.48        193.35        20.32 o                         
   6   8   0        103.09         81.70        23.99 o                         
   7   8   0          0.26        -20.77        33.48 o                         
   0   9   0        484.58        549.10        25.41 o                         
   1   9   0        121.65        133.97        16.84 o                         
   2   9   0        962.54        996.01        23.37 o                         
   3   9   0        900.83        922.79        20.68 o                         
   4   9   0        885.99        879.32        36.47 o                         
   5   9   0        129.59        143.54        21.15 o                         
   6   9   0        378.35        366.67        24.95 o                         
   0  10   0        152.55        152.44        26.71 o                         
   1  10   0       1822.75       1927.18        35.73 o                         
   2  10   0          1.63          3.92        15.15 o                         
   3  10   0        244.50        276.12        18.06 o                         
   4  10   0         38.84         14.49        19.37 o                         
   5  10   0        446.78        436.14        24.19 o                         
   6  10   0         90.27         62.61        46.28 o                         
   0  11   0        755.43        810.42        30.73 o                         
   1  11   0        699.55        730.96        21.52 o                         
   2  11   0        103.52        115.27        20.89 o                         
   3  11   0        402.63        400.70        22.53 o                         
   4  11   0        112.58        124.33        25.88 o                         
   5  11   0        343.85        402.34        60.20 o                         
   0  12   0        939.37        984.83        32.71 o                         
   1  12   0        299.74        259.69        24.82 o                         
   2  12   0        582.77        599.04        33.39 o                         
   3  12   0          1.34         -0.77        23.45 o                         
  -9   0   1        317.32        330.58        46.00 o                         
  -7   0   1       4912.70       4919.99       137.53 o                         
  -5   0   1       2475.13       2541.92        61.83 o                         
  -3   0   1       4294.86       4030.99        70.09 o                         
  -1   0   1       1525.92       1433.63        61.95 o                         
   1   0   1       5268.60       5065.79        79.78 o                         
   3   0   1      12021.09      12325.43       146.34 o                         
   5   0   1       5575.47       5523.40        59.39 o                         
   7   0   1       2142.84       2092.61        47.57 o                         
   9   0   1        127.14        126.38        50.34 o                         
  -9   1   1        303.70        322.88        40.15 o                         
  -8   1   1        742.61        719.19        28.99 o                         
  -7   1   1       2224.16       2159.24        39.89 o                         
  -6   1   1       2138.95       2047.69        32.00 o                         
  -5   1   1       1096.39       1144.87        28.97 o                         
  -4   1   1        133.50        159.69        17.99 o                         
  -3   1   1        995.30        904.32        26.92 o                         
  -2   1   1       6738.24       6289.10        81.72 o                         
  -1   1   1       1940.24       1808.37        49.67 o                         
   0   1   1      10554.85       9993.21       252.82 o                         
   1   1   1       9337.45       9225.22       150.78 o                         
   2   1   1         37.90         52.81        14.95 o                         
   3   1   1       3506.68       3639.75        40.47 o                         
   4   1   1       1534.08       1516.59        24.76 o                         
   5   1   1       1572.83       1541.26        24.57 o                         
   6   1   1       2184.67       2163.96        27.85 o                         
   7   1   1        751.38        717.23        21.73 o                         
   8   1   1         17.52         26.75        24.82 o                         
   9   1   1        530.51        553.35        35.59 o                         
  -9   2   1         20.59         16.00        38.46 o                         
  -8   2   1       2233.33       2266.22        71.39 o                         
  -7   2   1        319.53        279.99        28.06 o                         
  -6   2   1       2258.08       2146.42        46.59 o                         
  -5   2   1        458.79        423.09        23.87 o                         
  -4   2   1       3133.90       3213.53        43.39 o                         
  -3   2   1        285.09        255.35        17.87 o                         
  -2   2   1       9965.32       9438.78       266.14 o                         
  -1   2   1        140.85        136.06        16.27 o                         
   0   2   1       2305.53       2219.71        91.14 o                         
   1   2   1          0.39          4.13        13.21 o                         
   2   2   1       1024.10        957.01        21.45 o                         
   3   2   1         10.64          8.05        10.06 o                         
   4   2   1       7873.12       7912.00       121.81 o                         
   5   2   1        200.62        199.00        16.98 o                         
   6   2   1       1580.61       1567.55        26.17 o                         
   7   2   1        338.84        324.82        19.24 o                         
   8   2   1        286.35        297.58        26.88 o                         
   9   2   1          0.02          1.07        34.63 o                         
  -9   3   1        165.16        169.21        41.94 o                         
  -8   3   1        228.80        249.00        33.61 o                         
  -7   3   1        626.10        614.02        30.18 o                         
  -6   3   1       1933.25       1835.57        33.47 o                         
  -5   3   1        274.39        247.91        22.20 o                         
  -4   3   1       2885.39       2932.65        37.69 o                         
  -3   3   1       2423.99       2309.77        33.57 o                         
  -2   3   1        397.82        354.02        14.91 o                         
  -1   3   1       6912.48       6458.09       174.35 o                         
   0   3   1       2477.48       2300.72        31.22 o                         
   1   3   1        650.79        621.21        20.97 o                         
   2   3   1       7475.92       7286.57        75.82 o                         
   3   3   1       3045.31       3178.62        41.27 o                         
   4   3   1        933.88        988.07        21.46 o                         
   5   3   1       3941.66       3921.12        43.05 o                         
   6   3   1        358.12        356.61        17.64 o                         
   7   3   1          5.11         -6.60        18.37 o                         
   8   3   1        842.19        845.48        34.33 o                         
   9   3   1        139.31        132.59        41.78 o                         
  -9   4   1        360.92        364.01        42.82 o                         
  -8   4   1         15.52         52.30        32.12 o                         
  -7   4   1       1114.72       1121.84        32.84 o                         
  -6   4   1       1969.80       1978.17        36.45 o                         
  -5   4   1       2210.98       2105.09        33.86 o                         
  -4   4   1       1723.97       1626.32        27.65 o                         
  -3   4   1       2376.68       2302.80        35.74 o                         
  -2   4   1       1199.33       1256.69        19.41 o                         
  -1   4   1       6898.63       6613.99       153.07 o                         
   0   4   1       2048.00       2050.76        36.77 o                         
   1   4   1       4589.77       4279.21        83.03 o                         
   2   4   1       4427.26       4379.16        59.32 o                         
   3   4   1       6443.99       6420.88        61.18 o                         
   4   4   1         14.24          7.66        13.30 o                         
   5   4   1       1786.94       1789.63        22.34 o                         
   6   4   1       1006.13        988.27        22.45 o                         
   7   4   1       1141.86       1133.09        27.40 o                         
   8   4   1        464.22        442.78        35.78 o                         
  -8   5   1        349.91        336.00        29.49 o                         
  -7   5   1        101.21         89.67        21.73 o                         
  -6   5   1       3033.36       3032.92        38.00 o                         
  -5   5   1       3841.14       3784.69        62.05 o                         
  -4   5   1        479.88        477.44        19.02 o                         
  -3   5   1       2821.93       2714.66        27.81 o                         
  -2   5   1        397.55        354.27        16.72 o                         
  -1   5   1         70.66         59.33         8.53 o                         
   0   5   1        986.79        940.27        23.10 o                         
   1   5   1       1427.89       1266.77        18.37 o                         
   2   5   1         82.02         54.03        11.19 o                         
   3   5   1       3016.26       2960.94        52.12 o                         
   4   5   1       2479.66       2449.41        30.26 o                         
   5   5   1       2387.16       2287.31        49.26 o                         
   6   5   1        347.66        373.36        22.66 o                         
   7   5   1        658.18        646.74        27.06 o                         
   8   5   1        184.37        179.48        34.11 o                         
  -8   6   1        508.73        520.32        50.01 o                         
  -7   6   1        164.62        166.30        33.13 o                         
  -6   6   1       2446.41       2528.30        42.86 o                         
  -5   6   1        355.32        360.66        20.60 o                         
  -4   6   1       2660.52       2620.39        28.63 o                         
  -3   6   1         33.96         40.88        13.15 o                         
  -2   6   1        181.65        158.64        13.83 o                         
  -1   6   1        162.49        162.34        12.59 o                         
   0   6   1       4391.16       4457.16        53.23 o                         
   1   6   1        909.93        893.46        17.14 o                         
   2   6   1       5967.51       5932.66        90.67 o                         
   3   6   1          6.69         18.85        12.82 o                         
   4   6   1        411.25        419.51        15.73 o                         
   5   6   1         69.55         68.98        15.68 o                         
   6   6   1        420.31        435.05        20.91 o                         
   7   6   1        542.63        546.00        35.63 o                         
   8   6   1       1378.92       1385.63        47.20 o                         
  -8   7   1        244.26        266.03        30.32 o                         
  -7   7   1         22.19         28.41        32.87 o                         
  -6   7   1        482.73        464.26        40.13 o                         
  -5   7   1        998.27        970.78        23.68 o                         
  -4   7   1       2373.58       2272.02        38.43 o                         
  -3   7   1        338.56        337.83        14.89 o                         
  -2   7   1        972.30        954.77        16.82 o                         
  -1   7   1        498.01        537.74        14.88 o                         
   0   7   1        654.44        620.98        13.48 o                         
   1   7   1       1475.77       1424.65        24.21 o                         
   2   7   1       2435.97       2373.79        34.62 o                         
   3   7   1       1370.18       1355.04        24.38 o                         
   4   7   1        672.11        688.51        20.11 o                         
   5   7   1        202.55        206.20        15.89 o                         
   6   7   1        808.30        827.95        28.91 o                         
   7   7   1        394.64        352.31        37.97 o                         
  -7   8   1        212.35        199.30        33.77 o                         
  -6   8   1          3.07          7.33        24.50 o                         
  -5   8   1        931.56        988.89        23.11 o                         
  -4   8   1          0.05         -4.37        15.31 o                         
  -3   8   1       2115.59       2181.45        46.51 o                         
  -2   8   1         90.28         89.83        13.52 o                         
  -1   8   1        782.08        783.81        17.76 o                         
   0   8   1        381.91        348.06        12.22 o                         
   1   8   1       3006.24       3004.42        36.30 o                         
   2   8   1         37.40         33.53        11.19 o                         
   3   8   1       2464.40       2561.36        34.14 o                         
   4   8   1          4.64         11.39        13.93 o                         
   5   8   1        534.97        559.83        20.33 o                         
   6   8   1        241.39        233.95        23.90 o                         
   7   8   1        385.20        390.97        30.81 o                         
  -6   9   1         39.29         68.72        27.59 o                         
  -5   9   1        625.26        656.31        24.63 o                         
  -4   9   1       1544.24       1499.69        25.20 o                         
  -3   9   1        460.03        493.67        18.88 o                         
  -2   9   1         91.34         86.30        16.79 o                         
  -1   9   1       1191.61       1271.42        22.81 o                         
   0   9   1        112.13        106.14        17.07 o                         
   1   9   1       1907.07       1961.61        43.81 o                         
   2   9   1       1256.74       1284.77        19.24 o                         
   3   9   1        332.90        351.45        15.65 o                         
   4   9   1        174.43        141.83        17.21 o                         
   5   9   1        759.12        805.79        26.49 o                         
   6   9   1         52.81         52.73        29.96 o                         
  -6  10   1        365.55        373.06        33.99 o                         
  -5  10   1          0.14         19.23        20.83 o                         
  -4  10   1       1860.44       1927.40        30.37 o                         
  -3  10   1        107.30        105.72        17.27 o                         
  -2  10   1        754.66        769.86        19.86 o                         
  -1  10   1        277.53        291.94        17.94 o                         
   0  10   1         23.13          5.10        15.51 o                         
   1  10   1        164.99        163.09        19.07 o                         
   2  10   1       1211.64       1230.49        23.18 o                         
   3  10   1         44.95         53.54        17.13 o                         
   4  10   1        681.13        660.78        21.79 o                         
   5  10   1        211.85        204.96        21.17 o                         
  -5  11   1         58.93         38.08        34.19 o                         
  -4  11   1        153.25        136.37        21.66 o                         
  -3  11   1        102.20        116.93        21.23 o                         
  -2  11   1        503.45        554.59        21.22 o                         
  -1  11   1         22.01         34.12        22.98 o                         
   0  11   1        856.94        928.26        20.79 o                         
   1  11   1        991.39        999.80        33.01 o                         
   2  11   1        417.36        416.91        20.61 o                         
   3  11   1        305.05        295.56        20.33 o                         
   4  11   1        538.68        607.09        30.51 o                         
  -3  12   1        401.12        394.90        25.41 o                         
  -2  12   1         53.21         46.13        22.37 o                         
  -1  12   1        418.85        472.53        22.92 o                         
   0  12   1        134.55        145.02        18.30 o                         
   1  12   1        518.38        489.15        21.66 o                         
   2  12   1          2.11        -11.00        23.22 o                         
   3  12   1        354.25        330.77        25.07 o                         
  -8   0   2        744.30        853.04        43.57 o                         
  -6   0   2       2451.28       2437.08        50.33 o                         
  -4   0   2        569.22        450.47        29.57 o                         
  -2   0   2       6582.86       6434.48        90.47 o                         
   0   0   2      25175.16      23268.76       571.23 o                         
   2   0   2       3427.70       3560.15        50.34 o                         
   4   0   2       5295.63       5343.48        55.54 o                         
   6   0   2        684.75        721.43        29.35 o                         
   8   0   2       1099.08       1160.21        60.10 o                         
  -9   1   2        832.30        798.31        49.46 o                         
  -8   1   2        477.53        521.87        39.86 o                         
  -7   1   2       1741.79       1708.50        39.04 o                         
  -6   1   2        790.53        731.58        25.45 o                         
  -5   1   2         20.13         23.22        17.75 o                         
  -4   1   2        184.90        152.30        18.83 o                         
  -3   1   2      14704.46      14440.23       152.31 o                         
  -2   1   2      17500.71      17659.91       495.46 o                         
  -1   1   2       3838.42       3714.53        45.54 o                         
   0   1   2       1382.34       1416.75        28.39 o                         
   1   1   2        955.59       1095.08        29.94 o                         
   2   1   2        704.91        616.83        17.61 o                         
   3   1   2       5158.77       5173.11        39.32 o                         
   4   1   2       4788.82       5053.71        37.96 o                         
   5   1   2       1448.01       1485.59        23.45 o                         
   6   1   2        719.73        726.36        19.87 o                         
   7   1   2        436.90        405.40        20.71 o                         
   8   1   2        615.25        621.98        24.43 o                         
   9   1   2        641.06        642.15        35.55 o                         
  -9   2   2       1237.39       1235.55        80.49 o                         
  -8   2   2        165.28        155.92        31.03 o                         
  -7   2   2       1953.15       1944.05        40.01 o                         
  -6   2   2        541.57        511.63        25.05 o                         
  -5   2   2       1379.89       1288.63        31.31 o                         
  -4   2   2        405.36        350.74        23.77 o                         
  -3   2   2       9127.06       8630.54       197.30 o                         
  -2   2   2       7088.80       7127.67       136.94 o                         
  -1   2   2      19322.77      19138.51       211.87 o                         
   0   2   2       8893.16       9218.25       223.16 o                         
   1   2   2        240.59        309.66        15.75 o                         
   2   2   2        534.36        528.88        16.26 o                         
   3   2   2       7449.19       7112.76        72.25 o                         
   4   2   2       2486.68       2600.72        29.72 o                         
   5   2   2       2815.32       2960.60        29.96 o                         
   6   2   2        245.46        234.44        18.40 o                         
   7   2   2        440.12        415.80        19.38 o                         
   8   2   2        137.82        122.16        22.19 o                         
   9   2   2       1297.30       1297.61        69.79 o                         
  -9   3   2        232.79        242.75        42.08 o                         
  -8   3   2       1045.49       1067.29        39.53 o                         
  -7   3   2        541.37        557.61        29.93 o                         
  -6   3   2        512.67        492.05        24.40 o                         
  -5   3   2       3202.85       3025.54        99.07 o                         
  -4   3   2        336.74        359.29        23.14 o                         
  -3   3   2       3749.44       3509.45        73.37 o                         
  -2   3   2       5380.91       5135.93       110.54 o                         
  -1   3   2        259.26        229.21        12.67 o                         
   0   3   2        236.25        217.52        14.08 o                         
   1   3   2       7229.67       6958.87        43.44 o                         
   2   3   2       1238.21       1164.15        19.47 o                         
   3   3   2        329.27        324.36        15.06 o                         
   4   3   2       4214.29       4400.09        41.47 o                         
   5   3   2       2226.44       2201.40        26.12 o                         
   6   3   2        708.69        683.62        21.02 o                         
   7   3   2        974.71        965.74        20.16 o                         
   8   3   2        384.22        348.40        24.72 o                         
  -9   4   2         40.28         59.41        40.94 o                         
  -8   4   2        517.78        504.43        35.33 o                         
  -7   4   2         37.41         31.86        21.66 o                         
  -6   4   2        558.13        544.31        29.06 o                         
  -5   4   2       1663.85       1568.82        70.51 o                         
  -4   4   2       4373.91       4442.17        44.26 o                         
  -3   4   2       1803.38       1989.25        29.24 o                         
  -2   4   2       3790.36       3558.33        75.01 o                         
  -1   4   2        136.23        126.65        10.96 o                         
   0   4   2       6912.98       6494.30        83.43 o                         
   1   4   2          1.05          1.74         8.65 o                         
   2   4   2       1311.81       1201.43        19.35 o                         
   3   4   2         17.34          9.56        12.65 o                         
   4   4   2       2622.00       2632.26        53.83 o                         
   5   4   2        899.06        908.03        20.34 o                         
   6   4   2       3541.81       3581.11        53.53 o                         
   7   4   2         61.16         49.50        19.16 o                         
   8   4   2       1013.60        978.36        33.22 o                         
  -8   5   2        116.93        130.73        27.37 o                         
  -7   5   2        340.44        333.31        28.68 o                         
  -6   5   2        384.89        416.44        33.56 o                         
  -5   5   2       1071.83       1064.34        27.12 o                         
  -4   5   2       1973.63       1933.19        27.74 o                         
  -3   5   2       1568.99       1652.66        21.18 o                         
  -2   5   2       1476.36       1587.91        22.17 o                         
  -1   5   2       1307.73       1245.45        23.96 o                         
   0   5   2       4402.89       4316.14        76.08 o                         
   1   5   2       2697.03       2909.04        32.74 o                         
   2   5   2       5062.84       5230.20        36.79 o                         
   3   5   2       1296.80       1258.60        19.79 o                         
   4   5   2          2.00         -0.25        12.74 o                         
   5   5   2          5.18         16.12        15.27 o                         
   6   5   2       1055.41       1049.45        21.71 o                         
   7   5   2        336.39        335.21        21.58 o                         
   8   5   2       1169.65       1211.10        39.88 o                         
  -8   6   2         59.19         63.02        27.44 o                         
  -7   6   2        355.80        388.74        28.55 o                         
  -6   6   2         16.62          4.21        21.59 o                         
  -5   6   2       5335.99       5354.93       144.52 o                         
  -4   6   2        723.81        736.97        17.36 o                         
  -3   6   2       2180.85       2176.61        26.80 o                         
  -2   6   2         72.21         69.07        10.47 o                         
  -1   6   2       1103.33       1105.95        19.64 o                         
   0   6   2        426.11        401.07        13.00 o                         
   1   6   2       6330.96       6348.05        90.78 o                         
   2   6   2        263.63        273.66        13.24 o                         
   3   6   2        331.24        318.73        14.38 o                         
   4   6   2         92.48         88.12        12.22 o                         
   5   6   2       1313.53       1308.15        18.81 o                         
   6   6   2         16.33          1.41        15.65 o                         
   7   6   2       2042.52       2052.81        33.49 o                         
   8   6   2          8.23         44.00        57.75 o                         
  -8   7   2         14.35         -9.72        40.99 o                         
  -7   7   2        585.19        596.75        35.63 o                         
  -6   7   2        105.58         90.62        22.55 o                         
  -5   7   2       1673.44       1694.72        27.17 o                         
  -4   7   2       1147.61       1159.23        21.57 o                         
  -3   7   2        388.29        384.76        16.65 o                         
  -2   7   2         27.93         30.15        11.00 o                         
  -1   7   2       1103.14       1100.20        17.24 o                         
   0   7   2       1939.20       1896.31        41.16 o                         
   1   7   2       5146.82       5014.83        96.46 o                         
   2   7   2        549.94        511.09        12.89 o                         
   3   7   2        248.86        241.83        12.88 o                         
   4   7   2         96.80         88.49        13.32 o                         
   5   7   2        168.63        189.20        19.35 o                         
   6   7   2       1253.37       1284.97        31.17 o                         
   7   7   2       1722.93       1731.02        45.66 o                         
  -7   8   2          0.51         10.52        31.68 o                         
  -6   8   2        831.32        856.86        46.58 o                         
  -5   8   2          8.05         48.50        27.65 o                         
  -4   8   2       1928.78       1931.71        38.49 o                         
  -3   8   2         57.71         55.81        16.59 o                         
  -2   8   2        856.67        865.05        19.32 o                         
  -1   8   2        436.62        419.40        14.82 o                         
   0   8   2        802.42        807.36        47.88 o                         
   1   8   2         14.08         12.27        13.05 o                         
   2   8   2       2245.95       2171.90        56.96 o                         
   3   8   2        133.82        136.70        16.75 o                         
   4   8   2        991.07       1008.79        22.65 o                         
   5   8   2         99.43        119.63        22.34 o                         
   6   8   2       1388.36       1394.31        25.73 o                         
   7   8   2         22.87         33.48        33.06 o                         
  -6   9   2        298.17        303.24        26.94 o                         
  -5   9   2        435.18        465.96        24.45 o                         
  -4   9   2       1408.98       1399.91        26.10 o                         
  -3   9   2        237.45        236.34        19.43 o                         
  -2   9   2       1138.82       1159.14        21.24 o                         
  -1   9   2       2017.37       2083.29        34.97 o                         
   0   9   2         57.11        191.29        41.87 o                         
   1   9   2        148.90        156.18        16.39 o                         
   2   9   2       1094.05       1092.85        21.35 o                         
   3   9   2          1.72         -2.82        16.55 o                         
   4   9   2        932.26        915.29        20.00 o                         
   5   9   2        294.20        291.76        22.15 o                         
   6   9   2        679.54        676.62        33.69 o                         
  -6  10   2          8.53         16.22        26.10 o                         
  -5  10   2        478.53        491.08        23.71 o                         
  -4  10   2         30.01         31.69        19.55 o                         
  -3  10   2        656.00        695.10        21.51 o                         
  -2  10   2        452.71        455.57        18.73 o                         
  -1  10   2       1836.59       1893.81        31.36 o                         
   0  10   2         50.54         37.68        15.48 o                         
   1  10   2       1732.92       1735.04        35.64 o                         
   2  10   2         10.20          8.55        12.43 o                         
   3  10   2        102.12        125.44        16.73 o                         
   4  10   2        180.37        156.83        19.94 o                         
   5  10   2        330.52        323.41        30.21 o                         
  -5  11   2        121.74        133.38        31.03 o                         
  -4  11   2        182.17        162.47        22.98 o                         
  -3  11   2        928.20        932.38        23.03 o                         
  -2  11   2          1.59          8.61        20.37 o                         
  -1  11   2        940.48        990.95        33.58 o                         
   0  11   2        213.48        197.98        21.49 o                         
   1  11   2         30.19         44.14        20.54 o                         
   2  11   2        178.64        169.32        18.31 o                         
   3  11   2        784.80        805.37        24.35 o                         
   4  11   2        162.07        137.12        24.32 o                         
  -3  12   2         13.20         30.31        25.75 o                         
  -2  12   2        785.68        930.33        53.38 o                         
  -1  12   2          1.38         20.74        21.11 o                         
   0  12   2        386.54        376.55        20.74 o                         
   1  12   2        160.26        146.15        18.60 o                         
   2  12   2        370.03        404.52        26.97 o                         
   3  12   2        111.35         91.07        42.12 o                         
  -9   0   3       3355.69       3394.75       153.07 o                         
  -7   0   3        295.26        338.54        35.46 o                         
  -5   0   3       4273.49       4585.48       179.45 o                         
  -3   0   3      12159.26      11143.94       340.80 o                         
  -1   0   3       1611.37       1866.12        41.66 o                         
   1   0   3       2804.63       3442.07       324.93 o                         
   3   0   3      15616.74      16985.24       281.27 o                         
   5   0   3        566.39        591.97        25.10 o                         
   7   0   3       3143.85       3157.51        46.25 o                         
  -9   1   3        684.20        672.52        48.73 o                         
  -8   1   3        586.93        578.64        33.57 o                         
  -7   1   3        961.63        971.93        35.23 o                         
  -6   1   3        146.28        135.49        20.33 o                         
  -5   1   3       2387.69       2512.51        37.74 o                         
  -4   1   3       1796.48       1681.20        38.28 o                         
  -3   1   3       1201.41       1071.78        24.09 o                         
  -2   1   3       4892.71       4765.10       106.44 o                         
  -1   1   3        242.74        281.02        15.20 o                         
   0   1   3      12642.74      13573.44       350.04 o                         
   1   1   3      10286.91      11376.51       587.61 o                         
   2   1   3       4926.00       4788.49        36.30 o                         
   3   1   3       4368.51       4624.41        40.59 o                         
   4   1   3       1155.62       1103.31        19.71 o                         
   5   1   3        528.42        523.10        16.41 o                         
   6   1   3         31.89         23.73        18.00 o                         
   7   1   3        613.82        628.35        23.99 o                         
   8   1   3        779.34        782.05        25.55 o                         
  -9   2   3         40.28         49.09        36.66 o                         
  -8   2   3       2175.21       2189.81        47.21 o                         
  -7   2   3         76.40         78.92        26.06 o                         
  -6   2   3        540.72        495.94        24.89 o                         
  -5   2   3         27.17         26.62        20.18 o                         
  -4   2   3       3214.52       3140.84        76.63 o                         
  -3   2   3        494.44        481.81        17.95 o                         
  -2   2   3      17339.62      17271.33       229.01 o                         
  -1   2   3        558.80        553.30        16.95 o                         
   0   2   3       5747.08       6011.86       194.02 o                         
   1   2   3       2215.07       2402.87        74.36 o                         
   2   2   3       6327.45       6216.58        63.94 o                         
   3   2   3        810.62        821.45        16.71 o                         
   4   2   3       3154.31       3195.51        36.54 o                         
   5   2   3          1.38          7.18        12.71 o                         
   6   2   3        576.17        603.17        21.05 o                         
   7   2   3        326.44        312.38        21.37 o                         
   8   2   3        814.50        821.78        28.88 o                         
  -9   3   3       1655.94       1687.00       149.16 o                         
  -8   3   3        302.73        281.96        34.80 o                         
  -7   3   3         42.88         35.67        25.95 o                         
  -6   3   3       1324.49       1318.98        30.43 o                         
  -5   3   3          2.87         11.05        16.47 o                         
  -4   3   3       3172.31       3195.78        33.48 o                         
  -3   3   3       6722.51       6845.08        87.08 o                         
  -2   3   3       1315.20       1296.36        22.22 o                         
  -1   3   3       1363.50       1362.84        22.33 o                         
   0   3   3       6501.70       6295.69        84.57 o                         
   1   3   3        379.28        362.52        12.43 o                         
   2   3   3       3375.38       3422.72        33.53 o                         
   3   3   3       3885.59       3954.04        44.37 o                         
   4   3   3        473.12        469.56        15.68 o                         
   5   3   3        365.29        384.13        14.44 o                         
   6   3   3       1539.18       1601.98        25.64 o                         
   7   3   3        394.57        387.11        21.91 o                         
   8   3   3        250.56        246.51        21.23 o                         
  -9   4   3        817.15        810.45        46.08 o                         
  -8   4   3          6.01         17.79        32.21 o                         
  -7   4   3       2455.33       2495.97        40.73 o                         
  -6   4   3         65.56         67.66        26.10 o                         
  -5   4   3        996.15        956.89        27.23 o                         
  -4   4   3        159.67        150.32        16.31 o                         
  -3   4   3       1010.99        946.40        18.75 o                         
  -2   4   3       1884.47       2052.20        61.23 o                         
  -1   4   3       3944.43       3875.17        62.61 o                         
   0   4   3        583.29        548.92        14.56 o                         
   1   4   3       7681.24       7322.27        89.90 o                         
   2   4   3        348.20        331.96        13.84 o                         
   3   4   3       3880.12       3895.44        32.72 o                         
   4   4   3         61.19         54.82        13.02 o                         
   5   4   3        517.29        515.18        17.90 o                         
   6   4   3        596.00        586.97        22.06 o                         
   7   4   3       1669.54       1794.68        32.46 o                         
   8   4   3         58.15         48.56        24.88 o                         
  -8   5   3        496.67        460.65        35.77 o                         
  -7   5   3       2538.39       2515.09        40.07 o                         
  -6   5   3       1065.18       1007.86        43.89 o                         
  -5   5   3       1022.44        996.78        26.66 o                         
  -4   5   3        452.75        426.44        13.85 o                         
  -3   5   3         62.62         65.50        12.34 o                         
  -2   5   3       3240.45       3333.73        87.98 o                         
  -1   5   3       5705.30       5482.01       127.69 o                         
   0   5   3        709.57        685.55        16.95 o                         
   1   5   3       1488.45       1391.56        20.14 o                         
   2   5   3       1099.42       1124.87        17.51 o                         
   3   5   3         35.50         39.07        14.30 o                         
   4   5   3       1416.84       1444.89        27.96 o                         
   5   5   3       4779.93       4863.65        75.56 o                         
   6   5   3        301.73        304.84        20.77 o                         
   7   5   3        472.36        460.32        21.93 o                         
   8   5   3        160.85        166.96        29.53 o                         
  -8   6   3        539.15        487.86        38.10 o                         
  -7   6   3         58.24         74.42        32.85 o                         
  -6   6   3       2376.85       2500.36        38.05 o                         
  -5   6   3        828.49        840.43        23.57 o                         
  -4   6   3       1293.53       1246.88        23.18 o                         
  -3   6   3        184.77        178.14        11.97 o                         
  -2   6   3       1435.42       1466.03        20.56 o                         
  -1   6   3        138.08        144.38        12.37 o                         
   0   6   3       6385.53       6299.90        65.53 o                         
   1   6   3         60.18         59.07        11.00 o                         
   2   6   3       4666.37       4775.22        62.62 o                         
   3   6   3         35.45         29.06        12.79 o                         
   4   6   3        482.13        492.56        20.27 o                         
   5   6   3        197.07        182.95        19.39 o                         
   6   6   3        858.71        918.49        21.04 o                         
   7   6   3         11.42          8.28        19.94 o                         
  -8   7   3        166.76        170.98        34.17 o                         
  -7   7   3        615.54        516.59        30.67 o                         
  -6   7   3       1660.72       1537.31        86.60 o                         
  -5   7   3        298.56        264.62        20.26 o                         
  -4   7   3        385.41        390.39        18.97 o                         
  -3   7   3         16.10         11.14        11.86 o                         
  -2   7   3        810.59        818.70        17.62 o                         
  -1   7   3        736.70        739.93        13.76 o                         
   0   7   3       4430.04       4311.64        69.35 o                         
   1   7   3       1500.85       1490.79        33.94 o                         
   2   7   3        422.09        396.35        20.46 o                         
   3   7   3        250.54        246.37        13.75 o                         
   4   7   3        987.46       1019.39        20.11 o                         
   5   7   3        134.76        116.76        15.91 o                         
   6   7   3        593.14        593.36        23.24 o                         
   7   7   3        744.53        728.49        30.48 o                         
  -7   8   3        963.94        904.23        83.71 o                         
  -6   8   3         80.52         59.51        33.18 o                         
  -5   8   3        489.23        544.46        31.00 o                         
  -4   8   3         48.38         23.24        16.86 o                         
  -3   8   3        295.36        292.98        14.98 o                         
  -2   8   3          2.37          5.24        10.18 o                         
  -1   8   3       5181.46       5069.47        78.43 o                         
   0   8   3         10.22         14.31        12.92 o                         
   1   8   3       1111.66       1050.08        23.99 o                         
   2   8   3        318.32        329.69        14.26 o                         
   3   8   3        253.29        259.83        16.04 o                         
   4   8   3        128.80        102.48        17.13 o                         
   5   8   3       2286.54       2407.71        28.12 o                         
   6   8   3         12.43         18.19        21.49 o                         
  -6   9   3        571.56        485.04        36.29 o                         
  -5   9   3        531.93        507.20        23.89 o                         
  -4   9   3        151.43        150.90        20.26 o                         
  -3   9   3        534.37        603.20        22.03 o                         
  -2   9   3         85.11         78.53        13.50 o                         
  -1   9   3       2296.18       2363.31        25.03 o                         
   0   9   3        859.42        851.60        21.50 o                         
   1   9   3        673.10        707.23        29.04 o                         
   2   9   3        516.22        488.72        17.45 o                         
   3   9   3        413.25        439.39        20.56 o                         
   4   9   3         68.69         72.14        20.98 o                         
   5   9   3        890.56        846.06        23.49 o                         
   6   9   3        353.44        387.63        31.06 o                         
  -6  10   3        560.01        497.69        29.77 o                         
  -5  10   3          0.12          4.64        19.61 o                         
  -4  10   3        838.82        871.33        29.62 o                         
  -3  10   3        451.82        447.70        18.54 o                         
  -2  10   3        413.23        419.28        15.46 o                         
  -1  10   3         50.98         49.01        12.51 o                         
   0  10   3       1304.15       1273.45        20.14 o                         
   1  10   3         20.58         14.62        13.28 o                         
   2  10   3        680.36        662.04        20.12 o                         
   3  10   3        422.86        445.37        22.19 o                         
   4  10   3        721.41        673.39        22.79 o                         
   5  10   3          0.16         10.79        21.98 o                         
  -5  11   3        308.78        235.17        59.64 o                         
  -4  11   3        407.50        452.18        24.31 o                         
  -3  11   3          4.30          7.02        19.14 o                         
  -2  11   3        422.57        436.41        25.27 o                         
  -1  11   3        228.67        253.28        23.83 o                         
   0  11   3        278.96        274.10        18.38 o                         
   1  11   3        278.77        284.02        18.41 o                         
   2  11   3        866.19        871.78        19.09 o                         
   3  11   3         68.30         74.85        18.17 o                         
   4  11   3        553.10        563.42        27.89 o                         
  -3  12   3        369.96        405.21        27.55 o                         
  -2  12   3         93.85         98.01        25.87 o                         
  -1  12   3        282.21        260.04        23.30 o                         
   0  12   3         68.52         82.96        24.68 o                         
   1  12   3        664.22        683.79        45.08 o                         
   2  12   3         89.44         98.33        28.92 o                         
  -8   0   4         88.09         93.53        37.36 o                         
  -6   0   4       1761.03       1711.64        44.00 o                         
  -4   0   4      11824.78      11934.96       152.25 o                         
  -2   0   4        906.43        892.02        26.79 o                         
   0   0   4       1980.60       2031.04        87.40 o                         
   2   0   4      12787.69      13048.47      1346.22 o                         
   4   0   4        381.19        354.74        19.95 o                         
   6   0   4        719.54        810.80        30.89 o                         
   8   0   4       1969.07       2054.68        47.19 o                         
  -9   1   4        594.95        537.35        92.55 o                         
  -8   1   4        541.20        578.95        38.27 o                         
  -7   1   4        140.94        129.84        28.82 o                         
  -6   1   4        945.61        898.26        25.79 o                         
  -5   1   4       3487.27       3380.16        75.60 o                         
  -4   1   4       1786.54       2174.18       379.60 o                         
  -3   1   4       5541.30       5427.33        44.09 o                         
  -2   1   4       3610.88       3659.03        67.71 o                         
  -1   1   4       4144.02       4577.62        72.18 o                         
   0   1   4       1934.10       1995.64        64.97 o                         
   1   1   4      11887.01      12159.29       340.72 o                         
   2   1   4        621.88        570.63        14.39 o                         
   3   1   4       4543.95       4856.51        32.64 o                         
   4   1   4       1615.62       1753.55        22.54 o                         
   5   1   4        116.92        100.28        13.57 o                         
   6   1   4        662.75        676.17        18.61 o                         
   7   1   4       1649.45       1706.61        32.72 o                         
   8   1   4        780.59        750.29        27.81 o                         
  -9   2   4        824.73        820.24        42.43 o                         
  -8   2   4          0.10          2.54        31.82 o                         
  -7   2   4        496.55        487.99        32.23 o                         
  -6   2   4        538.25        506.04        25.18 o                         
  -5   2   4       5233.53       4993.24       166.35 o                         
  -4   2   4         82.49         74.29        16.59 o                         
  -3   2   4       3428.03       3295.70        33.53 o                         
  -2   2   4          1.53         10.40        10.44 o                         
  -1   2   4       3594.02       3473.75        50.71 o                         
   0   2   4        557.38        596.62        14.76 o                         
   1   2   4       6864.19       6926.44       221.32 o                         
   2   2   4        513.70        599.80        15.77 o                         
   3   2   4       5560.22       5779.00        53.60 o                         
   4   2   4        529.11        541.76        15.98 o                         
   5   2   4       1989.82       2021.21        24.00 o                         
   6   2   4        300.98        287.67        19.75 o                         
   7   2   4       1153.85       1263.45        29.12 o                         
   8   2   4          0.03          2.89        26.25 o                         
  -9   3   4        317.58        346.76        42.79 o                         
  -8   3   4        306.08        280.08        37.48 o                         
  -7   3   4       1993.58       2038.53        45.69 o                         
  -6   3   4       1102.00       1091.32        58.11 o                         
  -5   3   4         13.64          8.41        12.77 o                         
  -4   3   4       4208.78       4238.01        60.57 o                         
  -3   3   4       4249.11       4327.57        80.98 o                         
  -2   3   4         44.68         55.31        10.95 o                         
  -1   3   4       6585.75       6550.35       147.51 o                         
   0   3   4         51.11         45.85        10.49 o                         
   1   3   4        307.18        270.39        11.72 o                         
   2   3   4       3459.26       3464.83        35.44 o                         
   3   3   4       1986.67       2085.83        24.44 o                         
   4   3   4        381.20        373.43        14.86 o                         
   5   3   4       2347.10       2389.00        27.33 o                         
   6   3   4       1292.12       1291.14        22.72 o                         
   7   3   4        553.10        535.72        23.15 o                         
   8   3   4        514.40        488.90        33.57 o                         
  -9   4   4         19.27         15.59        40.96 o                         
  -8   4   4       1040.91       1059.75        39.16 o                         
  -7   4   4       1673.90       1633.20        72.01 o                         
  -6   4   4       2722.35       2815.91       104.99 o                         
  -5   4   4         54.65         52.34        16.88 o                         
  -4   4   4       1713.40       1773.61        36.95 o                         
  -3   4   4       1396.84       1486.57        22.56 o                         
  -2   4   4       2674.42       2704.21        27.59 o                         
  -1   4   4       4885.94       4951.51       133.82 o                         
   0   4   4       2646.07       2654.36        44.59 o                         
   1   4   4       4504.48       4873.41        37.39 o                         
   2   4   4        916.02        891.66        18.43 o                         
   3   4   4          9.43         10.71        12.52 o                         
   4   4   4       3004.43       2991.49        46.83 o                         
   5   4   4       2599.95       2602.26        32.84 o                         
   6   4   4       2008.59       2006.72        33.28 o                         
   7   4   4        293.74        296.47        22.09 o                         
   8   4   4        453.26        428.84        24.25 o                         
  -8   5   4        767.73        766.12        37.73 o                         
  -7   5   4          1.12          4.18        21.63 o                         
  -6   5   4        982.41        923.29        25.53 o                         
  -5   5   4       1827.04       1781.60        25.70 o                         
  -4   5   4        356.49        391.49        18.52 o                         
  -3   5   4       1227.14       1306.42        23.74 o                         
  -2   5   4       3558.68       3505.80        36.27 o                         
  -1   5   4       1067.06       1020.58        16.97 o                         
   0   5   4       2549.05       2611.56        25.75 o                         
   1   5   4       2458.80       2590.32        37.72 o                         
   2   5   4        709.20        776.48        17.16 o                         
   3   5   4       1225.97       1283.82        19.32 o                         
   4   5   4       1838.20       1813.85        28.00 o                         
   5   5   4        200.31        200.46        19.39 o                         
   6   5   4        330.47        321.33        17.12 o                         
   7   5   4        346.09        369.42        26.17 o                         
  -8   6   4          0.60         -6.60        31.69 o                         
  -7   6   4       1226.19       1308.66        44.11 o                         
  -6   6   4         52.38         45.57        21.84 o                         
  -5   6   4       1383.16       1431.26        30.09 o                         
  -4   6   4         45.42         45.05        11.93 o                         
  -3   6   4       1615.41       1516.72        36.97 o                         
  -2   6   4        733.60        757.00        16.10 o                         
  -1   6   4       4850.33       5074.04        39.07 o                         
   0   6   4        206.57        199.21        15.20 o                         
   1   6   4       1066.22       1064.19        18.04 o                         
   2   6   4         23.23         14.33        14.33 o                         
   3   6   4       1483.13       1484.74        20.26 o                         
   4   6   4          1.33         11.99        16.12 o                         
   5   6   4       3078.57       3124.62        45.98 o                         
   6   6   4         30.26         30.10        21.46 o                         
   7   6   4        489.37        502.79        28.33 o                         
  -8   7   4        405.21        407.75        58.51 o                         
  -7   7   4       1107.96       1054.28        58.17 o                         
  -6   7   4        659.87        604.54        38.44 o                         
  -5   7   4       1143.68       1130.87        24.19 o                         
  -4   7   4         78.42         68.55        16.62 o                         
  -3   7   4        736.68        730.44        17.14 o                         
  -2   7   4        825.08        798.85        15.15 o                         
  -1   7   4        662.37        649.98        14.21 o                         
   0   7   4        246.77        233.61        14.21 o                         
   1   7   4       1611.66       1538.45        19.41 o                         
   2   7   4        158.50        140.50        13.67 o                         
   3   7   4       1530.96       1496.34        23.87 o                         
   4   7   4        742.17        722.58        19.83 o                         
   5   7   4        918.78        939.76        26.93 o                         
   6   7   4        445.31        418.16        19.57 o                         
   7   7   4         91.31        130.96        58.40 o                         
  -7   8   4          4.39         49.57        40.18 o                         
  -6   8   4       1113.93       1082.51        32.18 o                         
  -5   8   4        242.81        214.41        18.04 o                         
  -4   8   4        717.90        689.45        16.52 o                         
  -3   8   4          4.76          0.18        13.99 o                         
  -2   8   4       1160.16       1179.93        24.00 o                         
  -1   8   4         20.71         23.23        11.17 o                         
   0   8   4        993.02        981.65        15.92 o                         
   1   8   4        226.79        214.49        13.87 o                         
   2   8   4        229.54        230.96        18.97 o                         
   3   8   4          0.19         -1.73        16.72 o                         
   4   8   4       2220.63       2233.69        46.94 o                         
   5   8   4          9.25          9.66        20.92 o                         
   6   8   4       1216.08       1258.42        30.53 o                         
  -6   9   4        246.56        232.33        35.06 o                         
  -5   9   4          0.46          9.67        22.09 o                         
  -4   9   4       1153.16       1169.37        39.69 o                         
  -3   9   4        109.86        101.04        14.70 o                         
  -2   9   4        681.79        693.31        19.58 o                         
  -1   9   4       3569.87       3599.45        97.33 o                         
   0   9   4        234.15        227.89        17.45 o                         
   1   9   4          1.02         16.76        13.71 o                         
   2   9   4        981.64        959.86        35.51 o                         
   3   9   4         81.81         79.81        15.83 o                         
   4   9   4        503.33        503.51        20.70 o                         
   5   9   4        937.04        972.81        25.34 o                         
  -5  10   4        469.48        467.46        25.20 o                         
  -4  10   4        105.57        103.87        21.47 o                         
  -3  10   4        896.08        954.55        19.94 o                         
  -2  10   4          0.93          6.83        15.29 o                         
  -1  10   4        708.72        723.02        25.62 o                         
   0  10   4        403.86        425.25        20.09 o                         
   1  10   4       1129.25       1123.47        32.17 o                         
   2  10   4        158.89        169.95        16.93 o                         
   3  10   4        926.82       1006.75        39.38 o                         
   4  10   4          1.66         21.26        21.69 o                         
  -4  11   4        183.22        194.30        30.86 o                         
  -3  11   4        488.06        470.77        21.53 o                         
  -2  11   4         67.24         69.58        17.83 o                         
  -1  11   4        521.20        507.26        18.41 o                         
   0  11   4         11.97         19.29        15.46 o                         
   1  11   4        271.12        270.41        20.10 o                         
   2  11   4         69.68         55.83        23.72 o                         
   3  11   4        368.21        364.73        27.29 o                         
  -3  12   4         55.50         59.18        22.34 o                         
  -2  12   4        222.18        202.11        24.63 o                         
  -1  12   4          0.95         -4.11        23.33 o                         
   0  12   4        194.25        171.07        24.31 o                         
   1  12   4         83.98        110.11        23.92 o                         
   2  12   4        730.03        726.00        27.80 o                         
  -7   0   5        969.75        911.49        52.48 o                         
  -5   0   5       6139.35       6221.16       182.74 o                         
  -3   0   5       3390.69       3427.15        47.33 o                         
  -1   0   5        245.46        181.90        15.83 o                         
   1   0   5      11908.19      12630.51       969.13 o                         
   3   0   5       1129.33       1198.80        54.47 o                         
   5   0   5        498.64        499.57        28.54 o                         
   7   0   5       4829.54       4730.28       127.05 o                         
  -9   1   5        243.79        221.08        43.69 o                         
  -8   1   5         15.70         16.14        34.82 o                         
  -7   1   5        309.77        342.84        27.58 o                         
  -6   1   5       1284.22       1209.39        22.90 o                         
  -5   1   5       5487.97       5510.67        88.54 o                         
  -4   1   5       1534.49       1485.18        23.20 o                         
  -3   1   5        604.00        581.80        29.50 o                         
  -2   1   5       1379.51       1390.34        58.89 o                         
  -1   1   5        424.95        373.04        12.92 o                         
   0   1   5       8165.03       8176.51       283.61 o                         
   1   1   5       4841.55       5127.60       169.52 o                         
   2   1   5       1747.46       1860.21        62.91 o                         
   3   1   5        744.10        736.69        17.61 o                         
   4   1   5        262.79        262.25        13.18 o                         
   5   1   5       1197.90       1219.90        22.72 o                         
   6   1   5       1278.14       1323.67        23.96 o                         
   7   1   5        575.69        606.62        27.65 o                         
   8   1   5        425.69        439.99        30.34 o                         
  -9   2   5        108.92        104.41        40.45 o                         
  -8   2   5        305.34        345.49        41.74 o                         
  -7   2   5         13.08         -3.98        28.20 o                         
  -6   2   5       2076.29       1948.06        68.93 o                         
  -5   2   5        145.28        124.51        17.64 o                         
  -4   2   5       1075.14       1000.30        22.60 o                         
  -3   2   5        513.81        503.61        17.76 o                         
  -2   2   5       6341.57       6280.96       182.51 o                         
  -1   2   5         18.75         13.70         9.17 o                         
   0   2   5      11755.36      11905.29       122.48 o                         
   1   2   5        269.14        248.09        14.23 o                         
   2   2   5       2265.02       2340.98        31.24 o                         
   3   2   5        332.06        329.36        14.51 o                         
   4   2   5        748.31        776.57        18.60 o                         
   5   2   5         89.77         80.14        14.95 o                         
   6   2   5       4158.37       4323.65        34.00 o                         
   7   2   5        231.08        209.32        24.02 o                         
   8   2   5        616.92        625.13        31.90 o                         
  -9   3   5        340.87        370.14        42.81 o                         
  -8   3   5        524.42        547.13        35.72 o                         
  -7   3   5        370.72        334.95        28.61 o                         
  -6   3   5        102.01         92.95        21.77 o                         
  -5   3   5        920.85        868.34        24.64 o                         
  -4   3   5       2424.94       2430.74        30.56 o                         
  -3   3   5       1094.46       1251.81        22.61 o                         
  -2   3   5       2481.55       2451.25        55.20 o                         
  -1   3   5       3815.71       4052.56        50.25 o                         
   0   3   5       5060.26       5301.87       145.12 o                         
   1   3   5       3826.17       4017.50        86.19 o                         
   2   3   5        564.36        531.01        14.72 o                         
   3   3   5        109.33        114.02        13.23 o                         
   4   3   5       1848.06       1814.12        21.98 o                         
   5   3   5        144.91        138.61        16.81 o                         
   6   3   5        629.16        649.50        21.30 o                         
   7   3   5       1823.50       1851.12        30.40 o                         
  -9   4   5        915.60        940.78        47.00 o                         
  -8   4   5        184.60        178.13        33.73 o                         
  -7   4   5        766.53        752.47        39.49 o                         
  -6   4   5        241.36        244.15        22.61 o                         
  -5   4   5       2227.99       2175.06        36.97 o                         
  -4   4   5         64.71         60.93        14.21 o                         
  -3   4   5       4772.62       4811.91        66.43 o                         
  -2   4   5       2149.39       2226.15        43.07 o                         
  -1   4   5       2303.83       2280.08        40.34 o                         
   0   4   5        172.29        232.38        14.04 o                         
   1   4   5       1823.88       1906.10        34.46 o                         
   2   4   5        104.86        116.29        12.14 o                         
   3   4   5       2471.74       2439.71        37.05 o                         
   4   4   5         58.26         59.61        10.47 o                         
   5   4   5       1259.58       1278.53        21.82 o                         
   6   4   5          1.55          0.94        17.46 o                         
   7   4   5        535.54        530.79        23.65 o                         
  -8   5   5        219.21        223.52        34.44 o                         
  -7   5   5       1572.86       1635.57        39.42 o                         
  -6   5   5        432.90        419.76        28.64 o                         
  -5   5   5        196.22        197.59        16.36 o                         
  -4   5   5        159.39        144.75        16.01 o                         
  -3   5   5       1658.03       1621.84        22.72 o                         
  -2   5   5       1267.54       1300.05        19.07 o                         
  -1   5   5       4090.61       4104.17        29.69 o                         
   0   5   5       2280.09       2330.00        23.66 o                         
   1   5   5          1.83          5.90        11.47 o                         
   2   5   5        461.88        469.37        14.33 o                         
   3   5   5       1705.26       1723.27        20.89 o                         
   4   5   5        940.20        956.14        19.08 o                         
   5   5   5       2660.44       2688.35        38.58 o                         
   6   5   5        807.90        826.91        26.00 o                         
   7   5   5         42.39         59.89        25.42 o                         
  -8   6   5        786.18        773.15        64.73 o                         
  -7   6   5        185.61        152.35        28.25 o                         
  -6   6   5         38.96         28.80        21.79 o                         
  -5   6   5         70.97         75.80        14.34 o                         
  -4   6   5       2152.58       2152.06        31.90 o                         
  -3   6   5        247.91        226.40        15.60 o                         
  -2   6   5       4634.64       4615.05        67.53 o                         
  -1   6   5          9.64         18.17        14.17 o                         
   0   6   5        660.23        666.25        14.46 o                         
   1   6   5         18.99         23.52        12.72 o                         
   2   6   5       3235.52       3204.15        61.93 o                         
   3   6   5       1173.85       1201.76        21.17 o                         
   4   6   5       2488.05       2453.34        28.70 o                         
   5   6   5          0.58         -3.83        16.51 o                         
   6   6   5        102.44        111.36        21.22 o                         
   7   6   5          0.45         -8.78        25.98 o                         
  -8   7   5        454.42        442.33        45.65 o                         
  -7   7   5        169.97        151.24        34.14 o                         
  -6   7   5        210.10        210.53        27.68 o                         
  -5   7   5        262.21        248.27        19.03 o                         
  -4   7   5       1077.31       1108.36        38.07 o                         
  -3   7   5       1815.42       1798.76        39.79 o                         
  -2   7   5       2288.43       2157.65        48.39 o                         
  -1   7   5        340.32        339.68        13.61 o                         
   0   7   5        311.33        295.26        14.29 o                         
   1   7   5         20.39         20.47        12.95 o                         
   2   7   5       1218.93       1232.02        23.51 o                         
   3   7   5        614.85        631.47        21.40 o                         
   4   7   5       1578.56       1585.06        23.46 o                         
   5   7   5        317.54        293.49        24.24 o                         
   6   7   5         57.04         61.41        24.39 o                         
  -7   8   5        957.66        992.29        45.00 o                         
  -6   8   5        204.69        191.40        24.60 o                         
  -5   8   5         29.58         39.96        18.81 o                         
  -4   8   5        210.19        171.73        17.57 o                         
  -3   8   5       2006.35       2012.59        34.63 o                         
  -2   8   5         53.25         55.41        13.98 o                         
  -1   8   5       4684.27       4880.31        81.08 o                         
   0   8   5        465.56        447.12        16.66 o                         
   1   8   5        137.93        151.08        18.74 o                         
   2   8   5        662.51        623.25        19.36 o                         
   3   8   5        657.09        709.79        19.38 o                         
   4   8   5          8.70         16.03        22.80 o                         
   5   8   5        601.81        550.01        20.25 o                         
   6   8   5          0.36         13.07        29.17 o                         
  -6   9   5         68.76        102.71        38.48 o                         
  -5   9   5         41.84         66.90        21.65 o                         
  -4   9   5        154.50        164.96        21.21 o                         
  -3   9   5        896.95        956.89        68.00 o                         
  -2   9   5        582.48        588.63        31.01 o                         
  -1   9   5       1961.72       2004.25        31.85 o                         
   0   9   5          0.49         -1.48        12.16 o                         
   1   9   5        623.84        674.67        18.92 o                         
   2   9   5        708.48        681.44        16.28 o                         
   3   9   5        454.54        452.19        19.56 o                         
   4   9   5        595.65        605.26        21.51 o                         
   5   9   5        112.43        106.53        19.98 o                         
  -5  10   5        102.64        127.89        23.78 o                         
  -4  10   5        684.25        707.74        21.86 o                         
  -3  10   5          0.63         23.86        17.35 o                         
  -2  10   5        658.79        665.14        19.83 o                         
  -1  10   5          6.74         19.70        19.53 o                         
   0  10   5        432.83        429.88        22.13 o                         
   1  10   5        225.59        214.14        18.15 o                         
   2  10   5        886.68        844.07        23.08 o                         
   3  10   5         41.45         34.98        19.32 o                         
   4  10   5        688.00        644.59        37.43 o                         
  -4  11   5        389.58        403.91        27.63 o                         
  -3  11   5        373.56        341.93        23.13 o                         
  -2  11   5        163.05        142.68        19.79 o                         
  -1  11   5        220.13        208.75        21.54 o                         
   0  11   5        715.09        741.81        24.86 o                         
   1  11   5         36.01         50.10        23.57 o                         
   2  11   5        489.05        500.81        27.19 o                         
   3  11   5        138.07        131.12        26.69 o                         
  -2  12   5          3.38         25.39        25.95 o                         
  -1  12   5        380.40        338.30        25.01 o                         
   0  12   5        148.83        112.71        24.28 o                         
   1  12   5        516.25        495.28        32.75 o                         
  -8   0   6        387.69        419.53        44.46 o                         
  -6   0   6       4249.69       4074.75       119.77 o                         
  -4   0   6        876.28        900.83        28.48 o                         
  -2   0   6       9068.99       9675.77        71.27 o                         
   0   0   6       6297.99       6608.44       191.82 o                         
   2   0   6       1519.55       1620.13        28.90 o                         
   4   0   6       3304.29       3176.82        45.93 o                         
   6   0   6        162.35        188.05        27.39 o                         
  -9   1   6        142.68        125.04        50.30 o                         
  -8   1   6        865.53        943.08        43.16 o                         
  -7   1   6       1559.86       1614.83        33.84 o                         
  -6   1   6       1043.56       1045.40        26.98 o                         
  -5   1   6       1434.02       1485.27        24.57 o                         
  -4   1   6        910.64        933.43        19.33 o                         
  -3   1   6          7.34          9.99        11.27 o                         
  -2   1   6       2896.59       3073.34        39.59 o                         
  -1   1   6       2530.98       2513.14        24.22 o                         
   0   1   6       5113.01       5660.31       171.65 o                         
   1   1   6       1648.25       1914.97        60.24 o                         
   2   1   6        832.43        924.07        51.23 o                         
   3   1   6        825.75        951.25        27.87 o                         
   4   1   6        663.37        699.74        15.67 o                         
   5   1   6       2531.95       2541.81        36.09 o                         
   6   1   6        423.81        431.97        18.79 o                         
   7   1   6        724.36        708.00        26.01 o                         
  -9   2   6        474.04        476.42        48.15 o                         
  -8   2   6          5.50         -0.32        32.24 o                         
  -7   2   6       1883.64       1902.84        68.69 o                         
  -6   2   6        651.27        652.46        25.57 o                         
  -5   2   6       2508.47       2611.30        30.89 o                         
  -4   2   6       2597.82       2780.10        38.75 o                         
  -3   2   6         41.16         30.56        14.24 o                         
  -2   2   6        274.89        298.28        13.64 o                         
  -1   2   6       5686.77       5910.88       129.06 o                         
   0   2   6       6329.44       7024.69       116.50 o                         
   1   2   6       5788.20       6386.66       165.35 o                         
   2   2   6       1918.38       2025.46        29.74 o                         
   3   2   6       1249.95       1288.58        18.84 o                         
   4   2   6        181.85        154.74        15.06 o                         
   5   2   6       3572.79       3752.15        30.87 o                         
   6   2   6        206.34        196.84        20.92 o                         
   7   2   6        811.92        790.61        33.39 o                         
  -9   3   6       1015.69       1056.01        48.14 o                         
  -8   3   6        443.74        455.67        35.40 o                         
  -7   3   6       1256.53       1183.82        52.59 o                         
  -6   3   6       3617.86       3714.10       153.49 o                         
  -5   3   6         16.50         14.59        15.83 o                         
  -4   3   6         54.46         53.25        13.62 o                         
  -3   3   6       2433.12       2386.52        46.56 o                         
  -2   3   6        951.73        916.59        18.81 o                         
  -1   3   6        565.03        556.05        17.04 o                         
   0   3   6       4042.31       4163.00        71.76 o                         
   1   3   6       2922.32       3106.27        65.41 o                         
   2   3   6         86.76         98.10        12.03 o                         
   3   3   6       4041.41       4085.60        55.79 o                         
   4   3   6       1465.72       1495.60        20.91 o                         
   5   3   6         24.00         23.23        16.27 o                         
   6   3   6        778.14        784.71        21.96 o                         
   7   3   6        732.93        694.35        28.12 o                         
  -8   4   6        968.22        963.80        38.95 o                         
  -7   4   6        103.94         97.41        26.87 o                         
  -6   4   6       1799.54       1829.64        32.77 o                         
  -5   4   6          0.12          0.95        15.80 o                         
  -4   4   6       1946.00       1925.84        24.80 o                         
  -3   4   6        295.36        292.42        15.94 o                         
  -2   4   6       3142.78       3297.78        54.85 o                         
  -1   4   6        372.51        378.14        14.89 o                         
   0   4   6       3608.29       3729.47        49.16 o                         
   1   4   6          1.05          5.53        13.93 o                         
   2   4   6       2088.28       2052.86        26.67 o                         
   3   4   6        598.52        581.30        15.69 o                         
   4   4   6       1258.77       1289.57        20.37 o                         
   5   4   6          1.14          9.29        13.88 o                         
   6   4   6        975.33       1008.88        32.57 o                         
   7   4   6          0.68          6.47        28.26 o                         
  -8   5   6        427.68        401.51        35.73 o                         
  -7   5   6         56.30         37.94        26.84 o                         
  -6   5   6          1.01         -0.90        18.58 o                         
  -5   5   6        916.49        898.84        28.66 o                         
  -4   5   6       4304.49       4372.38        53.33 o                         
  -3   5   6        455.68        433.72        16.67 o                         
  -2   5   6       1483.90       1499.42        23.08 o                         
  -1   5   6        287.68        315.53        14.28 o                         
   0   5   6        492.49        507.25        15.28 o                         
   1   5   6       2337.40       2352.07        53.69 o                         
   2   5   6       3749.74       3821.20        71.39 o                         
   3   5   6        534.06        508.10        17.07 o                         
   4   5   6        236.82        234.88        17.39 o                         
   5   5   6        557.04        563.06        19.47 o                         
   6   5   6        120.20         91.15        19.56 o                         
   7   5   6         94.79        111.51        26.38 o                         
  -8   6   6          4.40          4.32        33.31 o                         
  -7   6   6        494.15        445.82        35.79 o                         
  -6   6   6         16.04          4.35        16.80 o                         
  -5   6   6        953.36        979.24        23.01 o                         
  -4   6   6         61.88         64.23        16.70 o                         
  -3   6   6       1835.18       1805.87        37.97 o                         
  -2   6   6        110.26        111.53        14.69 o                         
  -1   6   6        652.53        655.11        15.98 o                         
   0   6   6         12.82         11.11        12.64 o                         
   1   6   6       2079.59       2003.59        24.44 o                         
   2   6   6        344.92        324.42        15.80 o                         
   3   6   6       3382.55       3509.95        29.51 o                         
   4   6   6         18.70         19.66        16.50 o                         
   5   6   6        573.66        611.79        25.12 o                         
   6   6   6          8.50         -3.09        20.94 o                         
  -7   7   6        101.11         83.58        34.14 o                         
  -6   7   6        111.85         96.24        21.11 o                         
  -5   7   6        737.99        719.92        17.45 o                         
  -4   7   6        550.24        560.34        20.03 o                         
  -3   7   6       2262.53       2276.35        41.85 o                         
  -2   7   6       1029.31       1018.58        19.29 o                         
  -1   7   6        199.56        185.36        12.91 o                         
   0   7   6        109.58        100.01        12.09 o                         
   1   7   6        560.25        547.29        17.08 o                         
   2   7   6       1116.09       1091.60        20.79 o                         
   3   7   6       2230.37       2265.22        31.45 o                         
   4   7   6        228.09        223.66        19.80 o                         
   5   7   6        379.88        351.16        24.69 o                         
   6   7   6         18.02         42.07        25.84 o                         
  -7   8   6         17.26         14.51        40.81 o                         
  -6   8   6        706.68        658.71        27.82 o                         
  -5   8   6        150.17        125.70        22.62 o                         
  -4   8   6       1619.90       1667.02        30.95 o                         
  -3   8   6         48.55         28.50        15.76 o                         
  -2   8   6        184.25        198.53        20.67 o                         
  -1   8   6        796.45        811.80        19.54 o                         
   0   8   6       1257.84       1292.21        21.15 o                         
   1   8   6         56.35         55.84        15.06 o                         
   2   8   6       2293.92       2420.40        44.25 o                         
   3   8   6        132.65        121.59        17.81 o                         
   4   8   6        542.37        579.60        25.32 o                         
   5   8   6        162.72        157.39        29.04 o                         
  -6   9   6        657.25        634.07        30.28 o                         
  -5   9   6          5.75          4.61        19.75 o                         
  -4   9   6        244.32        261.65        22.11 o                         
  -3   9   6        260.15        271.04        20.07 o                         
  -2   9   6        244.57        284.36        24.36 o                         
  -1   9   6        503.91        484.84        21.69 o                         
   0   9   6        926.51        904.80        19.37 o                         
   1   9   6        271.50        267.48        15.55 o                         
   2   9   6        896.96        916.90        25.61 o                         
   3   9   6        274.82        286.49        24.31 o                         
   4   9   6        356.97        377.62        27.50 o                         
  -5  10   6        241.04        221.22        28.92 o                         
  -4  10   6         55.97         60.61        21.30 o                         
  -3  10   6        983.63       1010.78        27.08 o                         
  -2  10   6         19.41         17.13        20.75 o                         
  -1  10   6        832.51        884.24        22.37 o                         
   0  10   6        560.70        583.57        20.33 o                         
   1  10   6        336.57        347.60        20.27 o                         
   2  10   6         49.00         59.86        19.22 o                         
   3  10   6        995.44       1021.04        24.89 o                         
  -4  11   6        228.40        218.65        29.70 o                         
  -3  11   6        151.75        162.05        20.69 o                         
  -2  11   6         41.25         33.54        17.31 o                         
  -1  11   6        768.59        737.55        37.61 o                         
   0  11   6         21.95          4.99        21.29 o                         
   1  11   6        629.46        640.66        21.35 o                         
   2  11   6        544.47        536.62        27.49 o                         
  -9   0   7        582.98        600.58        74.70 o                         
  -7   0   7       2912.91       3022.95       101.06 o                         
  -5   0   7       1446.79       1543.00        61.17 o                         
  -3   0   7       3204.39       3400.05       121.16 o                         
  -1   0   7       2362.92       2297.68        33.37 o                         
   1   0   7       1805.64       2073.92       108.39 o                         
   3   0   7       3387.45       3359.68        97.97 o                         
   5   0   7       4227.50       4414.28       152.21 o                         
   7   0   7         57.87         48.63        40.37 o                         
  -9   1   7        216.96        216.16        51.82 o                         
  -8   1   7        851.82        901.78        36.31 o                         
  -7   1   7        277.69        279.82        19.62 o                         
  -6   1   7        341.15        313.71        22.01 o                         
  -5   1   7       2330.47       2355.14        47.93 o                         
  -4   1   7         57.25         56.04        13.18 o                         
  -3   1   7       1244.19       1333.64       101.28 o                         
  -2   1   7       6147.15       6395.71        75.46 o                         
  -1   1   7       2205.26       2254.12        21.70 o                         
   0   1   7       2205.23       2468.77        65.08 o                         
   1   1   7        496.59        528.33        22.96 o                         
   2   1   7        269.97        279.38        12.48 o                         
   3   1   7       1651.00       1866.42        86.87 o                         
   4   1   7       2565.99       2612.32        50.90 o                         
   5   1   7       2210.84       2272.14        26.09 o                         
   6   1   7        697.80        693.56        25.41 o                         
   7   1   7         38.10         40.04        25.49 o                         
  -9   2   7         10.53         -3.81        44.48 o                         
  -8   2   7       1200.82       1264.34        42.09 o                         
  -7   2   7         24.07         14.79        19.51 o                         
  -6   2   7       2236.32       2311.53        60.97 o                         
  -5   2   7          5.07          1.26        14.46 o                         
  -4   2   7        610.91        613.89        16.63 o                         
  -3   2   7         22.39         15.93        12.56 o                         
  -2   2   7       4248.50       4358.81        46.01 o                         
  -1   2   7          4.84         11.97        12.51 o                         
   0   2   7       2367.81       2580.81        56.38 o                         
   1   2   7        118.63        103.38        11.17 o                         
   2   2   7        534.65        540.90        14.98 o                         
   3   2   7         17.81         15.05        14.13 o                         
   4   2   7       2298.55       2371.30        24.88 o                         
   5   2   7        115.12        113.75        16.82 o                         
   6   2   7       1917.84       1908.88        41.49 o                         
   7   2   7         48.86         49.43        23.17 o                         
  -8   3   7         41.47         47.81        33.06 o                         
  -7   3   7        921.08        904.50        26.73 o                         
  -6   3   7       1564.70       1617.08        32.03 o                         
  -5   3   7        277.47        272.36        16.51 o                         
  -4   3   7       2143.42       2205.20        59.03 o                         
  -3   3   7       1104.50       1144.90        20.01 o                         
  -2   3   7        495.58        463.31        14.45 o                         
  -1   3   7       3630.26       3852.10        82.59 o                         
   0   3   7        829.34        847.32        22.10 o                         
   1   3   7       1189.82       1245.36        28.25 o                         
   2   3   7       1183.81       1134.91        22.66 o                         
   3   3   7        386.03        374.23        13.67 o                         
   4   3   7       1191.28       1199.19        21.06 o                         
   5   3   7        595.04        611.73        19.09 o                         
   6   3   7        403.81        384.07        24.40 o                         
   7   3   7        163.08        179.20        29.19 o                         
  -8   4   7        343.87        314.39        35.54 o                         
  -7   4   7        536.18        551.71        25.96 o                         
  -6   4   7         78.09         83.01        23.29 o                         
  -5   4   7       1424.20       1402.81        35.58 o                         
  -4   4   7        461.66        453.80        16.20 o                         
  -3   4   7       4944.88       5091.22        46.72 o                         
  -2   4   7        437.46        424.57        14.90 o                         
  -1   4   7       2008.54       2046.51        22.11 o                         
   0   4   7       1260.61       1296.61        19.90 o                         
   1   4   7       1687.60       1698.22        18.87 o                         
   2   4   7        760.25        721.96        16.16 o                         
   3   4   7       2484.20       2591.61        26.09 o                         
   4   4   7       1723.26       1724.72        21.93 o                         
   5   4   7        636.97        686.89        22.55 o                         
   6   4   7         89.86         97.35        20.96 o                         
  -8   5   7        438.31        416.28        42.91 o                         
  -7   5   7        514.21        515.37        29.37 o                         
  -6   5   7        658.23        675.22        29.00 o                         
  -5   5   7       1985.96       1940.84        50.75 o                         
  -4   5   7        314.42        297.11        16.37 o                         
  -3   5   7        288.32        279.22        15.81 o                         
  -2   5   7        420.70        414.48        14.98 o                         
  -1   5   7        709.02        725.74        15.55 o                         
   0   5   7          3.95          2.01        11.58 o                         
   1   5   7       1860.21       1817.61        45.46 o                         
   2   5   7       1033.29       1060.04        20.16 o                         
   3   5   7       1175.02       1206.54        19.73 o                         
   4   5   7       1364.33       1332.90        22.24 o                         
   5   5   7        317.66        305.48        21.68 o                         
   6   5   7        165.44        171.85        25.75 o                         
  -8   6   7        167.07        170.98        41.80 o                         
  -7   6   7         25.52         17.78        27.37 o                         
  -6   6   7        363.51        437.76        33.99 o                         
  -5   6   7         12.11         15.38        15.45 o                         
  -4   6   7       3331.36       3373.14        58.20 o                         
  -3   6   7        168.87        167.24        15.64 o                         
  -2   6   7       1178.68       1145.41        18.65 o                         
  -1   6   7        557.09        514.27        15.30 o                         
   0   6   7         59.18         63.86        12.71 o                         
   1   6   7        147.10        134.72        15.33 o                         
   2   6   7       3474.30       3498.47        62.41 o                         
   3   6   7        230.53        202.33        15.82 o                         
   4   6   7        867.73        840.13        22.93 o                         
   5   6   7         39.11         36.96        20.95 o                         
   6   6   7        402.34        408.76        30.52 o                         
  -7   7   7         97.89        145.50        32.95 o                         
  -6   7   7        146.05        156.20        20.41 o                         
  -5   7   7        452.01        448.67        20.79 o                         
  -4   7   7       2372.20       2289.38        26.57 o                         
  -3   7   7       1590.19       1557.37        24.23 o                         
  -2   7   7        121.26        134.52        18.39 o                         
  -1   7   7        116.18        109.17        16.85 o                         
   0   7   7        925.12        945.23        19.87 o                         
   1   7   7        388.41        381.80        17.83 o                         
   2   7   7       1380.68       1399.06        23.01 o                         
   3   7   7        561.01        559.30        19.30 o                         
   4   7   7        112.06        108.40        19.23 o                         
   5   7   7         45.25         44.77        24.67 o                         
  -6   8   7         18.90          8.16        21.48 o                         
  -5   8   7       1406.80       1449.68        83.53 o                         
  -4   8   7        206.29        180.54        16.30 o                         
  -3   8   7       1162.50       1147.07        21.67 o                         
  -2   8   7        271.32        263.34        21.57 o                         
  -1   8   7        838.24        862.44        21.57 o                         
   0   8   7         11.07          8.85        15.04 o                         
   1   8   7       1920.58       1985.32        24.19 o                         
   2   8   7         48.42         67.23        17.25 o                         
   3   8   7        475.00        562.31        39.08 o                         
   4   8   7         21.10         16.48        19.15 o                         
   5   8   7        188.57        185.60        34.91 o                         
  -6   9   7        235.65        205.46        27.17 o                         
  -5   9   7        374.99        365.23        19.10 o                         
  -4   9   7        583.36        556.00        25.76 o                         
  -3   9   7        613.15        609.02        21.36 o                         
  -2   9   7         33.15         39.62        15.99 o                         
  -1   9   7        708.51        731.07        19.45 o                         
   0   9   7         52.54         58.61        18.62 o                         
   1   9   7        670.12        637.12        23.32 o                         
   2   9   7        558.88        579.15        23.02 o                         
   3   9   7        259.19        262.56        22.42 o                         
   4   9   7         29.85         44.50        29.30 o                         
  -5  10   7         10.58         39.70        40.43 o                         
  -4  10   7        624.11        620.42        27.58 o                         
  -3  10   7         17.12          0.99        19.38 o                         
  -2  10   7         71.76         71.75        17.91 o                         
  -1  10   7         52.21         54.64        17.71 o                         
   0  10   7        807.81        798.76        29.94 o                         
   1  10   7          1.68          8.24        14.80 o                         
   2  10   7        486.07        519.49        30.12 o                         
   3  10   7          9.89         31.84        33.40 o                         
  -3  11   7        429.29        423.03        23.57 o                         
  -2  11   7        370.22        366.29        27.22 o                         
  -1  11   7         25.34         38.64        25.62 o                         
   0  11   7        459.40        407.22        21.79 o                         
   1  11   7        196.17        206.26        26.54 o                         
  -8   0   8       1054.39       1110.32        50.76 o                         
  -6   0   8         74.20         63.74        29.18 o                         
  -4   0   8       2735.96       2751.67       123.91 o                         
  -2   0   8      19013.97      20138.64       114.04 o                         
   0   0   8         54.61         60.65        19.67 o                         
   2   0   8       1458.33       1490.00       105.95 o                         
   4   0   8       4750.32       4750.65        65.45 o                         
   6   0   8         26.88         24.21        23.58 o                         
  -9   1   8       1198.25       1273.78        58.22 o                         
  -8   1   8        742.34        758.48        32.47 o                         
  -7   1   8       1021.87       1011.28        30.76 o                         
  -6   1   8         16.20         17.95        19.08 o                         
  -5   1   8         25.16         21.42        16.27 o                         
  -4   1   8       1662.83       1713.97        29.23 o                         
  -3   1   8       2164.93       2118.29        40.59 o                         
  -2   1   8       3117.63       3052.27       141.36 o                         
  -1   1   8        377.23        363.11        14.37 o                         
   0   1   8        816.36        851.21        26.75 o                         
   1   1   8        445.91        486.90        17.15 o                         
   2   1   8       2382.92       2371.79        92.37 o                         
   3   1   8       2387.76       2715.98       167.08 o                         
   4   1   8        354.14        360.29        16.83 o                         
   5   1   8        131.70        117.88        19.95 o                         
   6   1   8        311.03        286.63        22.08 o                         
  -8   2   8         90.82         77.74        33.62 o                         
  -7   2   8       1001.62       1007.99        33.19 o                         
  -6   2   8         47.07         52.55        17.95 o                         
  -5   2   8        826.66        857.44        22.29 o                         
  -4   2   8        168.74        147.98        13.76 o                         
  -3   2   8       2797.00       2778.95        60.63 o                         
  -2   2   8        182.04        173.70        12.71 o                         
  -1   2   8       1638.45       1671.57        37.41 o                         
   0   2   8        171.95        176.12        11.45 o                         
   1   2   8       2576.86       2726.80        96.28 o                         
   2   2   8         84.50         78.19        13.05 o                         
   3   2   8       1548.67       1560.06        56.81 o                         
   4   2   8          7.80         19.53        18.09 o                         
   5   2   8        576.69        591.87        20.66 o                         
   6   2   8        173.36        164.71        23.64 o                         
  -8   3   8        862.03        822.83        39.15 o                         
  -7   3   8        517.69        536.34        31.98 o                         
  -6   3   8         55.79         64.14        17.96 o                         
  -5   3   8       1315.78       1411.88        27.62 o                         
  -4   3   8        325.10        310.79        16.11 o                         
  -3   3   8        331.81        338.60        14.78 o                         
  -2   3   8       4114.44       4296.46        31.71 o                         
  -1   3   8       1299.63       1203.77        23.30 o                         
   0   3   8         81.60         69.02        13.00 o                         
   1   3   8       2022.65       2042.58        44.39 o                         
   2   3   8        838.02        859.11        15.90 o                         
   3   3   8        679.98        707.29        20.30 o                         
   4   3   8       2369.48       2388.30        65.64 o                         
   5   3   8        270.05        246.56        19.86 o                         
   6   3   8         30.09         21.64        22.94 o                         
  -8   4   8        373.96        413.59        41.81 o                         
  -7   4   8         66.17         48.79        33.19 o                         
  -6   4   8       1635.91       1715.26        54.19 o                         
  -5   4   8        467.29        465.92        20.69 o                         
  -4   4   8        590.17        594.63        17.85 o                         
  -3   4   8        457.72        448.50        14.43 o                         
  -2   4   8       1498.61       1497.04        25.08 o                         
  -1   4   8         50.52         52.90        12.97 o                         
   0   4   8       5862.73       5768.92        31.87 o                         
   1   4   8        851.18        833.96        18.61 o                         
   2   4   8       1496.84       1486.41        20.42 o                         
   3   4   8         56.62         49.54        13.87 o                         
   4   4   8        754.18        748.40        19.57 o                         
   5   4   8        170.60        148.41        19.25 o                         
   6   4   8        698.63        678.86        27.95 o                         
  -8   5   8          0.67         -6.31        33.17 o                         
  -7   5   8         35.19         17.71        19.42 o                         
  -6   5   8        733.05        785.54        25.50 o                         
  -5   5   8        489.30        475.73        19.21 o                         
  -4   5   8       1454.73       1491.36        29.56 o                         
  -3   5   8       1434.35       1468.47        22.82 o                         
  -2   5   8        297.36        293.02        14.38 o                         
  -1   5   8        613.25        592.92        15.72 o                         
   0   5   8       4402.75       4224.37        27.22 o                         
   1   5   8        142.51        151.30        18.45 o                         
   2   5   8        752.77        729.31        16.94 o                         
   3   5   8        151.68        143.53        16.94 o                         
   4   5   8         13.82          2.54        20.16 o                         
   5   5   8        480.86        454.16        23.58 o                         
   6   5   8       1195.01       1099.99        94.27 o                         
  -7   6   8        771.08        690.92        25.88 o                         
  -6   6   8        192.57        185.77        24.05 o                         
  -5   6   8       1926.02       1910.24        27.67 o                         
  -4   6   8         60.96         52.78        17.18 o                         
  -3   6   8        175.78        178.67        17.00 o                         
  -2   6   8          0.40        -14.70        18.07 o                         
  -1   6   8       2129.61       2205.88        32.06 o                         
   0   6   8        131.28        125.38        18.52 o                         
   1   6   8       1203.11       1165.42        22.36 o                         
   2   6   8         21.01         25.03        14.76 o                         
   3   6   8        296.53        291.38        15.65 o                         
   4   6   8          0.12        -10.12        22.97 o                         
   5   6   8       1276.73       1298.73        50.57 o                         
  -7   7   8        327.07        302.24        25.58 o                         
  -6   7   8        437.35        402.68        26.09 o                         
  -5   7   8        307.45        312.03        22.67 o                         
  -4   7   8         16.95         33.65        18.54 o                         
  -3   7   8        773.93        746.60        22.94 o                         
  -2   7   8        156.69        146.79        18.78 o                         
  -1   7   8       1578.18       1598.14        23.71 o                         
   0   7   8       2515.10       2561.59        26.71 o                         
   1   7   8        443.42        426.05        18.43 o                         
   2   7   8        325.89        336.23        19.72 o                         
   3   7   8        277.06        264.61        18.60 o                         
   4   7   8         59.63         59.62        19.49 o                         
   5   7   8        668.24        593.40        45.29 o                         
  -6   8   8       1060.47        989.11        34.53 o                         
  -5   8   8         15.88         -5.40        22.56 o                         
  -4   8   8        718.36        759.39        22.06 o                         
  -3   8   8         17.86         31.58        19.66 o                         
  -2   8   8        116.01        137.45        15.42 o                         
  -1   8   8        331.47        305.88        17.77 o                         
   0   8   8       2101.71       2149.88        43.13 o                         
   1   8   8         53.44         48.67        19.77 o                         
   2   8   8       1193.35       1167.59        24.77 o                         
   3   8   8         33.29         32.26        20.91 o                         
   4   8   8        199.66        234.50        26.54 o                         
  -5   9   8        241.96        199.26        25.09 o                         
  -4   9   8        319.70        287.64        20.67 o                         
  -3   9   8         15.80         25.20        16.35 o                         
  -2   9   8        318.88        383.75        21.62 o                         
  -1   9   8        357.01        341.36        21.42 o                         
   0   9   8        483.03        460.66        22.55 o                         
   1   9   8        793.74        779.32        23.84 o                         
   2   9   8        462.19        405.98        18.56 o                         
   3   9   8         58.41         48.26        23.77 o                         
  -4  10   8          0.85         -7.45        25.76 o                         
  -3  10   8        863.12        881.43        37.23 o                         
  -2  10   8        115.10        104.79        18.74 o                         
  -1  10   8       1062.66       1016.31        27.23 o                         
   0  10   8         13.44         15.78        24.18 o                         
   1  10   8        260.49        289.80        26.27 o                         
   2  10   8          0.44         -3.80        29.11 o                         
  -7   0   9        691.14        753.46        37.89 o                         
  -5   0   9       1007.22       1048.53        32.75 o                         
  -3   0   9       2148.50       2087.69        30.64 o                         
  -1   0   9        321.15        318.16        22.23 o                         
   1   0   9       2445.64       2380.05       310.71 o                         
   3   0   9       5154.33       5292.79       239.05 o                         
   5   0   9       1033.77       1022.33        32.70 o                         
  -8   1   9        326.37        311.46        24.38 o                         
  -7   1   9        183.70        187.07        24.17 o                         
  -6   1   9        356.96        337.81        18.80 o                         
  -5   1   9        494.58        517.12        20.77 o                         
  -4   1   9       1456.73       1455.11        20.47 o                         
  -3   1   9        861.36        826.56        18.10 o                         
  -2   1   9       1643.57       1661.05        27.01 o                         
  -1   1   9       1323.06       1354.95        20.44 o                         
   0   1   9        142.30        150.08        11.44 o                         
   1   1   9        593.23        598.65        17.03 o                         
   2   1   9       1639.83       1695.69        60.58 o                         
   3   1   9       1702.87       1911.92        87.02 o                         
   4   1   9        574.12        573.74        27.07 o                         
   5   1   9        852.52        819.12        23.61 o                         
   6   1   9         40.86         27.64        28.50 o                         
  -8   2   9       1035.96       1043.96        33.08 o                         
  -7   2   9        489.21        488.76        27.08 o                         
  -6   2   9       1178.86       1208.31        24.13 o                         
  -5   2   9        132.66        118.74        16.95 o                         
  -4   2   9       3182.75       3411.60        52.04 o                         
  -3   2   9        200.46        179.40        12.71 o                         
  -2   2   9       1225.00       1198.54        19.26 o                         
  -1   2   9        539.60        529.33        15.29 o                         
   0   2   9        589.44        586.52        20.05 o                         
   1   2   9          8.35         13.45        11.42 o                         
   2   2   9       3658.06       3919.48       109.63 o                         
   3   2   9         84.97         69.20        16.49 o                         
   4   2   9        709.74        690.25        20.23 o                         
   5   2   9        139.79        117.08        19.30 o                         
   6   2   9        159.89        190.71        29.14 o                         
  -8   3   9        272.26        240.42        30.83 o                         
  -7   3   9          2.67         12.61        23.17 o                         
  -6   3   9       1626.75       1647.94        41.48 o                         
  -5   3   9       1119.91       1162.39        25.12 o                         
  -4   3   9        387.05        428.79        18.14 o                         
  -3   3   9        775.95        785.82        17.97 o                         
  -2   3   9       1380.73       1344.85        25.40 o                         
  -1   3   9         21.45         26.28        10.72 o                         
   0   3   9       1704.47       1706.78        22.57 o                         
   1   3   9       2735.62       2964.02        86.60 o                         
   2   3   9         49.26         45.50        16.20 o                         
   3   3   9       1204.00       1206.91        38.86 o                         
   4   3   9        750.97        757.78        24.77 o                         
   5   3   9          1.40         -5.36        20.69 o                         
  -8   4   9         90.19         81.85        29.64 o                         
  -7   4   9        738.26        731.95        32.30 o                         
  -6   4   9        233.74        221.84        21.88 o                         
  -5   4   9        641.68        645.05        23.31 o                         
  -4   4   9          2.34         -3.92        16.10 o                         
  -3   4   9       1466.26       1537.92        22.34 o                         
  -2   4   9         13.42         11.81        16.10 o                         
  -1   4   9        821.79        791.31        16.57 o                         
   0   4   9       1174.31       1190.35        31.49 o                         
   1   4   9       3399.83       3363.73       102.64 o                         
   2   4   9        111.63         91.59        15.42 o                         
   3   4   9       1242.30       1241.30        30.40 o                         
   4   4   9        122.26        111.21        17.56 o                         
   5   4   9        713.41        671.12        19.73 o                         
  -7   5   9       1407.54       1412.51        40.83 o                         
  -6   5   9        102.51        109.63        25.51 o                         
  -5   5   9        827.67        797.85        20.95 o                         
  -4   5   9       1083.55       1078.42        24.48 o                         
  -3   5   9         24.27         13.65        18.19 o                         
  -2   5   9        147.49        168.98        18.57 o                         
  -1   5   9       1380.27       1418.13        24.75 o                         
   0   5   9        118.51        100.11        18.42 o                         
   1   5   9       1220.81       1185.96        21.10 o                         
   2   5   9       1069.78       1076.12        31.90 o                         
   3   5   9        694.04        715.57        24.54 o                         
   4   5   9        172.43        163.01        23.47 o                         
   5   5   9       1071.67       1027.36        27.09 o                         
  -7   6   9        174.06        153.83        41.47 o                         
  -6   6   9        659.75        640.32        25.71 o                         
  -5   6   9         49.54         33.73        23.00 o                         
  -4   6   9        662.95        651.49        21.22 o                         
  -3   6   9         70.74         48.98        18.64 o                         
  -2   6   9       1620.10       1687.70        24.17 o                         
  -1   6   9        195.98        172.84        18.99 o                         
   0   6   9       1774.24       1820.22        33.70 o                         
   1   6   9        150.76        134.97        15.46 o                         
   2   6   9        277.83        253.39        17.83 o                         
   3   6   9         30.14         30.50        18.49 o                         
   4   6   9        450.45        408.40        21.08 o                         
  -6   7   9        924.07        949.90        29.67 o                         
  -5   7   9        160.06        148.01        23.98 o                         
  -4   7   9        263.56        256.88        23.54 o                         
  -3   7   9        150.37        140.35        17.33 o                         
  -2   7   9        231.96        249.03        19.38 o                         
  -1   7   9        230.31        245.52        17.44 o                         
   0   7   9       1463.99       1521.26        23.65 o                         
   1   7   9        608.29        598.40        22.28 o                         
   2   7   9        338.86        307.26        18.53 o                         
   3   7   9        147.24        123.64        21.35 o                         
   4   7   9        507.28        545.95        27.60 o                         
  -5   8   9        532.43        533.50        25.76 o                         
  -4   8   9        117.06        121.23        20.89 o                         
  -3   8   9        332.69        325.07        18.72 o                         
  -2   8   9         47.29         43.62        19.29 o                         
  -1   8   9       1492.40       1571.13        24.09 o                         
   0   8   9          8.68         24.52        20.35 o                         
   1   8   9        651.07        650.42        22.93 o                         
   2   8   9        105.05         89.38        21.25 o                         
   3   8   9        403.69        414.03        29.74 o                         
  -4   9   9         18.07         25.80        23.17 o                         
  -3   9   9        406.61        381.46        22.75 o                         
  -2   9   9          5.50         15.11        20.78 o                         
  -1   9   9        873.10        848.96        21.61 o                         
   0   9   9        514.46        477.58        22.81 o                         
   1   9   9        165.06        181.56        27.51 o                         
   2   9   9         37.39          8.35        21.98 o                         
  -3  10   9        188.20        215.03        42.25 o                         
  -2  10   9        130.58        132.44        24.09 o                         
  -1  10   9        141.38        142.51        26.05 o                         
   0  10   9        573.17        521.73        27.71 o                         
  -8   0  10         73.55         84.76        44.91 o                         
  -6   0  10        136.53        129.55        27.43 o                         
  -4   0  10       3111.94       3226.25        39.26 o                         
  -2   0  10       1630.31       1634.55        59.41 o                         
   0   0  10       3105.17       3169.40        43.84 o                         
   2   0  10        307.82        329.44        27.26 o                         
   4   0  10        323.37        306.00        33.92 o                         
  -8   1  10        141.05        129.79        31.14 o                         
  -7   1  10         27.52         27.38        23.50 o                         
  -6   1  10        233.27        226.74        20.17 o                         
  -5   1  10       3508.90       3791.48        54.65 o                         
  -4   1  10       1833.51       1903.70        22.28 o                         
  -3   1  10        341.82        342.19        17.55 o                         
  -2   1  10        477.54        437.77        20.15 o                         
  -1   1  10         14.49         11.15        11.71 o                         
   0   1  10        345.44        374.64        16.06 o                         
   1   1  10       3146.21       3282.81       123.74 o                         
   2   1  10       1422.26       1430.07        58.13 o                         
   3   1  10        311.67        327.33        19.59 o                         
   4   1  10         93.39        108.17        17.46 o                         
   5   1  10        249.67        218.16        28.95 o                         
  -8   2  10         89.15         93.01        32.44 o                         
  -7   2  10        160.56        173.72        25.51 o                         
  -6   2  10         10.85         17.48        21.08 o                         
  -5   2  10       3324.21       3398.38        80.32 o                         
  -4   2  10         79.75         79.85        16.60 o                         
  -3   2  10       1273.03       1353.12        27.68 o                         
  -2   2  10        418.11        395.69        17.69 o                         
  -1   2  10        709.14        731.96        18.67 o                         
   0   2  10          2.53          5.61        13.48 o                         
   1   2  10       3687.78       3866.30       116.11 o                         
   2   2  10        407.58        419.76        25.46 o                         
   3   2  10        499.12        480.45        15.54 o                         
   4   2  10        316.38        320.44        24.04 o                         
   5   2  10        412.65        376.61        24.68 o                         
  -7   3  10        534.96        523.52        27.06 o                         
  -6   3  10        235.13        252.68        24.21 o                         
  -5   3  10        219.67        210.72        16.42 o                         
  -4   3  10        908.57        946.18        35.26 o                         
  -3   3  10        991.01       1033.80        20.47 o                         
  -2   3  10        107.46        113.23        13.95 o                         
  -1   3  10       1479.28       1578.97        51.95 o                         
   0   3  10        434.65        440.02        14.79 o                         
   1   3  10        558.05        584.04        17.70 o                         
   2   3  10        903.73        973.61        29.86 o                         
   3   3  10        627.36        646.87        22.47 o                         
   4   3  10        294.28        255.05        20.06 o                         
   5   3  10        371.64        332.99        22.99 o                         
  -7   4  10        296.75        260.07        27.86 o                         
  -6   4  10       1290.67       1313.79        38.28 o                         
  -5   4  10        298.14        279.03        20.17 o                         
  -4   4  10        734.41        747.03        21.58 o                         
  -3   4  10          4.20         16.21        16.20 o                         
  -2   4  10       1108.22       1184.96        20.85 o                         
  -1   4  10         54.37         47.11        16.29 o                         
   0   4  10        657.59        658.19        17.92 o                         
   1   4  10        105.99         97.60        15.08 o                         
   2   4  10        898.41        917.77        17.08 o                         
   3   4  10        408.69        392.54        18.68 o                         
   4   4  10       1806.02       1702.77        27.80 o                         
  -7   5  10        164.17        191.51        29.75 o                         
  -6   5  10        227.59        233.50        22.23 o                         
  -5   5  10        166.46        141.90        23.47 o                         
  -4   5  10        330.77        298.75        16.79 o                         
  -3   5  10       1113.09       1134.41        22.56 o                         
  -2   5  10       2700.42       2779.02        43.86 o                         
  -1   5  10       1545.39       1536.22        30.53 o                         
   0   5  10        275.68        247.01        20.64 o                         
   1   5  10         63.35         68.63        15.32 o                         
   2   5  10        137.04        113.75        22.77 o                         
   3   5  10         18.00         41.89        20.56 o                         
   4   5  10        670.00        670.10        30.07 o                         
  -6   6  10         52.76         39.16        26.63 o                         
  -5   6  10        166.23        184.14        21.20 o                         
  -4   6  10         12.64          7.78        18.53 o                         
  -3   6  10       1381.27       1318.40        53.19 o                         
  -2   6  10        106.20         95.50        24.74 o                         
  -1   6  10       2439.79       2447.51        45.85 o                         
   0   6  10        219.95        185.94        17.46 o                         
   1   6  10         11.16         35.59        18.21 o                         
   2   6  10        151.61        132.05        23.16 o                         
   3   6  10        917.51        848.94        29.21 o                         
   4   6  10         46.60         74.54        23.53 o                         
  -6   7  10        161.41        147.03        31.05 o                         
  -5   7  10          3.09         27.26        24.81 o                         
  -4   7  10          4.20         15.59        20.49 o                         
  -3   7  10       1199.19       1212.51        25.06 o                         
  -2   7  10        428.87        412.08        20.17 o                         
  -1   7  10       1341.22       1332.45        32.95 o                         
   0   7  10        300.07        300.71        19.93 o                         
   1   7  10          1.80          7.06        20.39 o                         
   2   7  10         51.40         49.12        19.18 o                         
   3   7  10        783.64        777.07        26.27 o                         
  -5   8  10         27.12         56.71        26.48 o                         
  -4   8  10        219.90        216.27        26.22 o                         
  -3   8  10          0.08         -0.97        20.86 o                         
  -2   8  10        796.03        759.48        23.07 o                         
  -1   8  10          6.80         42.16        26.10 o                         
   0   8  10        419.16        389.84        22.54 o                         
   1   8  10         53.15         37.95        17.81 o                         
   2   8  10        371.70        372.44        26.86 o                         
  -3   9  10        479.75        443.83        27.53 o                         
  -2   9  10        104.87         88.38        25.70 o                         
  -1   9  10        206.49        220.47        26.15 o                         
   0   9  10        451.54        430.36        24.95 o                         
   1   9  10         23.57         54.06        36.16 o                         
  -7   0  11       1853.09       1869.38       102.39 o                         
  -5   0  11        937.19       1012.10        32.52 o                         
  -3   0  11         11.48         13.16        25.21 o                         
  -1   0  11       1342.67       1351.75       228.91 o                         
   1   0  11       3631.34       3897.92       241.31 o                         
   3   0  11        235.64        234.17        27.15 o                         
  -7   1  11        661.89        639.97        28.37 o                         
  -6   1  11        660.50        714.31        27.21 o                         
  -5   1  11         87.82         99.42        18.95 o                         
  -4   1  11        515.89        521.70        17.53 o                         
  -3   1  11        115.10        101.07        16.38 o                         
  -2   1  11       1009.82       1021.18        18.22 o                         
  -1   1  11       1827.76       1864.21        37.56 o                         
   0   1  11       1735.85       1732.43        68.02 o                         
   1   1  11        673.91        702.82        28.62 o                         
   2   1  11        320.62        288.63        16.34 o                         
   3   1  11        212.62        200.25        19.34 o                         
   4   1  11         36.63         18.08        17.94 o                         
  -7   2  11          1.54          6.57        28.55 o                         
  -6   2  11        792.95        866.24        27.04 o                         
  -5   2  11        174.43        143.08        20.67 o                         
  -4   2  11       1635.02       1693.66        50.89 o                         
  -3   2  11        411.33        419.21        18.14 o                         
  -2   2  11       1128.02       1168.10        22.27 o                         
  -1   2  11         43.28         42.33        13.71 o                         
   0   2  11       1786.09       1879.35        56.13 o                         
   1   2  11        341.83        346.37        15.24 o                         
   2   2  11       1484.97       1559.55        40.69 o                         
   3   2  11        373.25        340.94        21.76 o                         
   4   2  11        414.24        419.59        24.67 o                         
  -7   3  11        113.57        110.89        27.06 o                         
  -6   3  11        587.61        569.62        23.83 o                         
  -5   3  11       1592.96       1576.66        47.37 o                         
  -4   3  11        274.43        273.41        17.93 o                         
  -3   3  11         10.96         12.74        18.41 o                         
  -2   3  11       1398.22       1445.60        26.70 o                         
  -1   3  11        436.93        435.25        18.18 o                         
   0   3  11        685.78        699.78        18.11 o                         
   1   3  11       1905.40       2000.13        66.75 o                         
   2   3  11        344.51        384.63        21.27 o                         
   3   3  11          6.86          6.40        17.21 o                         
   4   3  11        803.25        775.64        30.51 o                         
  -7   4  11        265.81        244.60        32.08 o                         
  -6   4  11         81.73         76.66        23.98 o                         
  -5   4  11        490.68        477.17        24.92 o                         
  -4   4  11        318.02        304.37        18.49 o                         
  -3   4  11       1030.06       1019.33        28.38 o                         
  -2   4  11        164.85        171.25        15.83 o                         
  -1   4  11       1246.98       1267.77        41.80 o                         
   0   4  11        268.20        245.06        17.58 o                         
   1   4  11        772.91        848.43        19.95 o                         
   2   4  11         74.07         51.61        22.88 o                         
   3   4  11        545.90        501.52        22.82 o                         
   4   4  11         48.20         57.47        21.78 o                         
  -6   5  11        177.44        173.99        27.30 o                         
  -5   5  11        155.38        142.33        19.69 o                         
  -4   5  11        148.64        131.20        23.33 o                         
  -3   5  11        859.63        879.01        37.84 o                         
  -2   5  11        203.89        200.46        17.82 o                         
  -1   5  11        241.42        251.19        15.48 o                         
   0   5  11       1156.14       1186.13        29.96 o                         
   1   5  11        123.14         98.88        20.58 o                         
   2   5  11        353.20        349.46        24.01 o                         
   3   5  11       1941.91       1957.18        77.71 o                         
  -6   6  11        112.88        124.38        30.69 o                         
  -5   6  11        146.73        109.63        22.62 o                         
  -4   6  11        395.13        364.67        24.99 o                         
  -3   6  11        211.34        202.97        19.58 o                         
  -2   6  11       1714.17       1733.25        81.06 o                         
  -1   6  11          4.84          2.25        17.23 o                         
   0   6  11       1545.85       1491.01        27.84 o                         
   1   6  11         24.44         26.48        18.76 o                         
   2   6  11        470.90        445.95        27.28 o                         
   3   6  11        176.91        173.05        26.24 o                         
  -5   7  11        120.41         94.40        26.06 o                         
  -4   7  11        436.42        445.51        27.26 o                         
  -3   7  11        300.19        278.84        22.44 o                         
  -2   7  11        582.33        576.96        21.42 o                         
  -1   7  11        174.91        171.37        21.40 o                         
   0   7  11        256.17        231.69        18.55 o                         
   1   7  11          2.56         18.34        22.45 o                         
   2   7  11        519.72        506.81        25.07 o                         
  -4   8  11         94.05        152.02        40.12 o                         
  -3   8  11       1363.24       1420.12        44.71 o                         
  -2   8  11         18.73         10.52        25.48 o                         
  -1   8  11        246.76        263.33        29.01 o                         
   0   8  11         24.10         39.98        23.34 o                         
   1   8  11        328.56        328.27        42.79 o                         
  -6   0  12       2294.85       2302.67       216.98 o                         
  -4   0  12         78.91        101.29        25.97 o                         
  -2   0  12       1578.20       1454.36        75.94 o                         
   0   0  12       2512.84       2403.98        81.53 o                         
   2   0  12         15.42          9.43        22.62 o                         
  -7   1  12        825.40        858.06        33.46 o                         
  -6   1  12        800.55        806.79        27.25 o                         
  -5   1  12        318.29        296.55        18.93 o                         
  -4   1  12        479.02        478.74        22.04 o                         
  -3   1  12          0.98         14.27        16.37 o                         
  -2   1  12        495.26        500.19        16.21 o                         
  -1   1  12       1596.00       1576.47        21.77 o                         
   0   1  12        297.62        283.05        15.22 o                         
   1   1  12        399.03        395.71        20.08 o                         
   2   1  12        213.50        212.46        19.55 o                         
   3   1  12        220.67        192.67        20.45 o                         
  -7   2  12        739.05        768.08        66.56 o                         
  -6   2  12         14.94         29.13        21.14 o                         
  -5   2  12        810.72        846.54        26.51 o                         
  -4   2  12        116.34        105.55        19.10 o                         
  -3   2  12        175.79        180.26        19.19 o                         
  -2   2  12         51.81         47.10        15.08 o                         
  -1   2  12       2506.16       2529.37        51.56 o                         
   0   2  12         67.76         66.83        21.57 o                         
   1   2  12        905.41        944.34        31.92 o                         
   2   2  12          0.62         24.64        22.65 o                         
   3   2  12        832.15        820.48        25.80 o                         
  -6   3  12        613.40        649.87        31.08 o                         
  -5   3  12        619.61        602.16        26.05 o                         
  -4   3  12          9.03         -9.23        20.61 o                         
  -3   3  12        875.60        914.98        38.86 o                         
  -2   3  12        589.26        608.79        20.42 o                         
  -1   3  12          2.48          5.09        19.73 o                         
   0   3  12        178.33        214.32        23.00 o                         
   1   3  12       1640.65       1765.57        84.70 o                         
   2   3  12        126.65        133.94        17.92 o                         
   3   3  12        804.62        794.35        36.85 o                         
  -6   4  12        585.95        567.63        26.14 o                         
  -5   4  12         42.78         38.64        20.95 o                         
  -4   4  12       1310.76       1361.68        25.92 o                         
  -3   4  12         45.56         63.25        18.82 o                         
  -2   4  12        538.09        545.67        30.13 o                         
  -1   4  12        428.14        406.69        21.95 o                         
   0   4  12        196.21        221.07        21.13 o                         
   1   4  12        111.80         98.92        19.02 o                         
   2   4  12        733.55        676.27        27.71 o                         
   3   4  12        429.83        373.00        27.27 o                         
  -5   5  12        129.32         91.21        28.94 o                         
  -4   5  12       1450.53       1398.21        25.15 o                         
  -3   5  12        240.76        221.08        19.78 o                         
  -2   5  12        459.15        413.68        20.77 o                         
  -1   5  12        639.31        609.53        26.25 o                         
   0   5  12        123.06        146.91        23.28 o                         
   1   5  12        211.16        156.26        24.23 o                         
   2   5  12        830.60        791.89        26.41 o                         
  -5   6  12        573.29        549.11        61.34 o                         
  -4   6  12         86.32         72.11        23.72 o                         
  -3   6  12       1057.58        993.92        27.64 o                         
  -2   6  12          3.29        -14.23        21.02 o                         
  -1   6  12         41.38         38.82        19.33 o                         
   0   6  12         70.72         78.87        25.80 o                         
   1   6  12        809.02        820.46        28.18 o                         
  -3   7  12        786.36        766.27        28.59 o                         
  -2   7  12         50.87         12.38        23.64 o                         
  -1   7  12        221.40        196.47        24.03 o                         
   0   7  12         66.48         91.82        21.80 o                         
  -5   0  13        274.00        277.00        34.53 o                         
  -3   0  13        857.83        956.43        36.25 o                         
  -1   0  13       1285.75       1312.78        33.08 o                         
   1   0  13        198.24        182.85        27.75 o                         
  -6   1  13         10.00         37.77        25.63 o                         
  -5   1  13         36.16         56.30        19.14 o                         
  -4   1  13        143.12        131.48        19.42 o                         
  -3   1  13        379.57        373.32        20.13 o                         
  -2   1  13       1886.55       1932.12        48.04 o                         
  -1   1  13       1091.27       1086.83        31.67 o                         
   0   1  13        266.68        258.61        19.55 o                         
   1   1  13        239.73        220.05        21.47 o                         
   2   1  13         21.10        -13.16        25.50 o                         
  -6   2  13         58.52         74.33        29.40 o                         
  -5   2  13          1.81         10.34        22.43 o                         
  -4   2  13        882.95        859.43        24.45 o                         
  -3   2  13         18.03         19.51        18.61 o                         
  -2   2  13       1920.19       1936.13        38.52 o                         
  -1   2  13         39.70         40.03        17.29 o                         
   0   2  13        113.84        107.35        19.46 o                         
   1   2  13        265.98        270.04        21.60 o                         
   2   2  13        649.14        592.20        38.86 o                         
  -5   3  13        269.41        240.89        24.29 o                         
  -4   3  13        730.93        729.05        22.43 o                         
  -3   3  13        646.29        650.88        22.12 o                         
  -2   3  13        251.94        251.39        19.76 o                         
  -1   3  13        850.81        819.90        23.19 o                         
   0   3  13        137.04        138.69        22.27 o                         
   1   3  13          6.50         22.75        24.07 o                         
   2   3  13        643.25        615.82        25.64 o                         
  -5   4  13        480.34        485.91        30.65 o                         
  -4   4  13        547.78        523.45        25.15 o                         
  -3   4  13        896.95        851.91        26.82 o                         
  -2   4  13         17.23         26.33        23.22 o                         
  -1   4  13        931.54        878.29        26.54 o                         
   0   4  13         14.41         39.68        19.42 o                         
   1   4  13        675.51        671.68        27.67 o                         
  -4   5  13         58.43         61.65        25.84 o                         
  -3   5  13        297.15        285.71        29.35 o                         
  -2   5  13        327.79        339.95        26.20 o                         
  -1   5  13         53.69         51.18        23.27 o                         
   0   5  13        123.85        113.13        27.05 o                         
   1   5  13        877.14        642.55        47.18 o                         
  -2   6  13        186.06        171.97        24.24 o                         
  -1   6  13          1.60        -11.80        23.56 o                         
  -4   0  14       1082.86       1098.65        38.89 o                         
  -2   0  14       1561.24       1448.70        39.85 o                         
   0   0  14        285.64        238.70        41.33 o                         
  -4   1  14        520.14        482.61        25.16 o                         
  -3   1  14        428.35        478.24        26.36 o                         
  -2   1  14        455.25        428.89        23.40 o                         
  -1   1  14         36.25         66.90        24.60 o                         
   0   1  14        222.61        212.21        26.05 o                         
   1   1  14        418.27        362.64        25.06 o                         
  -4   2  14        232.93        202.27        26.22 o                         
  -3   2  14        438.96        452.05        24.87 o                         
  -2   2  14        208.05        208.68        23.48 o                         
  -1   2  14        802.98        745.68        27.88 o                         
   0   2  14        564.19        479.52        32.22 o                         
  -4   3  14        554.71        525.09        61.90 o                         
  -3   3  14        171.65        160.08        22.35 o                         
  -2   3  14        518.88        538.10        23.34 o                         
  -1   3  14        498.39        486.53        24.78 o                         
   0   3  14          0.66         11.01        23.36 o                         
  -3   4  14        190.59        186.48        42.18 o                         
  -2   4  14        442.37        409.65        30.33 o                         
  -1   4  14        158.15        132.93        34.98 o                         
                                                                                
