# Supplementary material for: Isotypic one-dimensional coordination polymers: catena-poly[[di­chlorido­cadmium]-μ-5,6-bis­(pyridin-2-yl)pyrazine-2,3-di­carboxyl­ato-κ2 N 5:N 6] and catena-poly[[di­chlorido­mercury(II)]-μ-5,6-bis­(pyridin-2-yl)pyrazine-2,3-di­carboxyl­ato-κ2 N 5:N 6]
Source: Acta Crystallogr E Crystallogr Commun. 2016 Jul 29;72(Pt 8):1214–8. doi: 10.1107/S2056989016012093 (PMC4971876; doi:10.1107/S2056989016012093)
Supplement: Supplementary file 3 [file e-72-01214-IIsup3.hkl]

data_II                                                                         
_shelx_title ' HGL3ETE  STADI4  RT  P2/N'                                       
_shelx_refln_list_code          4                                               
_shelx_F_calc_maximum      217.94                                               
_exptl_crystal_F_000       592.00                                               
_reflns_d_resolution_high  0.8333                                               
                                                                                
loop_                                                                           
 _space_group_symop_operation_xyz                                               
 'x, y, z'                                                                      
 '-x+1/2, y, -z+1/2'                                                            
 '-x, -y, -z'                                                                   
 'x-1/2, -y, z-1/2'                                                             
                                                                                
_cell_length_a     8.1042                                                       
_cell_length_b    10.6002                                                       
_cell_length_c    12.2063                                                       
_cell_angle_alpha  90.000                                                       
_cell_angle_beta  103.158                                                       
_cell_angle_gamma  90.000                                                       
                                                                                
_shelx_F_squared_multiplier     1.000                                           
                                                                                
loop_                                                                           
 _refln_index_h                                                                 
 _refln_index_k                                                                 
 _refln_index_l                                                                 
 _refln_F_squared_calc                                                          
 _refln_F_squared_meas                                                          
 _refln_F_squared_sigma                                                         
 _refln_observed_status                                                         
   2   0   0       2341.15       2247.63        43.86 o                         
   4   0   0       2244.35       1962.86        57.14 o                         
   6   0   0      12451.61      13660.93       186.26 o                         
   8   0   0       1210.87       1318.19        75.54 o                         
   1   1   0       8641.53       8588.31        83.13 o                         
   2   1   0      12011.77      12314.49       124.28 o                         
   3   1   0       4152.49       4125.00        83.13 o                         
   4   1   0       2716.66       2658.68        78.87 o                         
   5   1   0      11109.23      11539.84       174.49 o                         
   6   1   0       3109.74       3090.56       106.42 o                         
   7   1   0       3163.73       3330.50       115.57 o                         
   8   1   0        597.43        581.85        66.12 o                         
   9   1   0       1112.16        982.14        82.24 o                         
   0   2   0       1348.68       1207.99        40.83 o                         
   1   2   0      18282.99      16852.31       138.32 o                         
   2   2   0       1152.42       1163.78        48.39 o                         
   3   2   0       9196.11       8329.89       125.97 o                         
   4   2   0        601.02        589.44        46.83 o                         
   5   2   0       9900.65       9854.91       173.33 o                         
   6   2   0        453.02        478.54        55.23 o                         
   7   2   0       4082.14       3589.54       126.32 o                         
   8   2   0         51.97          0.00        42.26 o                         
   9   2   0       2173.21       2039.24       122.23 o                         
   0   3   0      42378.82      42483.77       243.18 o                         
   1   3   0       2721.25       2833.12        68.25 o                         
   2   3   0       7911.30       7809.54       117.52 o                         
   3   3   0       2229.47       2256.03        72.87 o                         
   4   3   0       5013.43       4975.00       119.04 o                         
   5   3   0        944.12        864.17        59.27 o                         
   6   3   0       6744.44       6294.16       157.34 o                         
   7   3   0        911.20        819.78        69.32 o                         
   8   3   0       1510.56       1347.29        93.00 o                         
   9   3   0        533.94        577.85        74.29 o                         
   0   4   0       9953.54      10389.48       132.54 o                         
   1   4   0       6004.48       6282.52       105.13 o                         
   2   4   0      12486.15      13314.31       159.69 o                         
   3   4   0        485.51        485.56        42.08 o                         
   4   4   0       9311.26       9388.77       162.58 o                         
   5   4   0       1710.90       1497.03        76.25 o                         
   6   4   0       2182.97       2245.36        98.29 o                         
   7   4   0        515.80        434.42        61.32 o                         
   8   4   0       1446.89       1233.50        91.44 o                         
   0   5   0        389.92        476.76        38.57 o                         
   1   5   0      13183.91      14057.09       164.67 o                         
   2   5   0       6165.71       7032.77       122.77 o                         
   3   5   0       5386.63       5595.72       115.70 o                         
   4   5   0        117.87         44.92        32.26 o                         
   5   5   0       3656.53       3769.41       111.70 o                         
   6   5   0        530.09        604.91        57.36 o                         
   7   5   0       3444.07       3000.19       117.21 o                         
   8   5   0        418.16        365.15        58.87 o                         
   0   6   0       3347.33       3535.60        89.49 o                         
   1   6   0       3566.34       3695.03        90.95 o                         
   2   6   0       3004.11       3191.34        87.67 o                         
   3   6   0       3678.13       3529.25        96.06 o                         
   4   6   0       1518.04       1553.86        74.42 o                         
   5   6   0       2002.09       1965.53        82.16 o                         
   6   6   0       2210.67       2231.37        93.35 o                         
   7   6   0       1853.64       1890.97       100.15 o                         
   8   6   0        411.97        373.59        58.61 o                         
   0   7   0       6256.46       6621.50       127.12 o                         
   1   7   0          1.50          0.00        23.77 o                         
   2   7   0       5474.19       5768.83       120.59 o                         
   3   7   0          2.68          0.00        26.75 o                         
   4   7   0       5022.24       5316.78       130.32 o                         
   5   7   0        224.77        239.71        38.92 o                         
   6   7   0       1730.99       1623.04        86.24 o                         
   7   7   0         18.73          0.00        33.77 o                         
   0   8   0        354.75        393.72        38.39 o                         
   1   8   0       2861.71       2922.03        88.47 o                         
   2   8   0       2775.89       2725.64        87.13 o                         
   3   8   0       1710.39       1658.67        70.51 o                         
   4   8   0       1119.08       1146.01        65.80 o                         
   5   8   0       1286.95       1250.74        71.63 o                         
   6   8   0        177.14        161.69        40.79 o                         
   7   8   0       1025.66       1116.64        72.96 o                         
   0   9   0        323.95        346.62        36.48 o                         
   1   9   0       2636.95       2562.21        87.40 o                         
   2   9   0        106.62          7.38        28.70 o                         
   3   9   0       2453.70       2291.66        86.29 o                         
   4   9   0        102.59         87.09        32.70 o                         
   5   9   0       1329.27       1277.40        75.18 o                         
   6   9   0        152.90        270.20        40.34 o                         
   0  10   0        814.46       1043.19        60.83 o                         
   1  10   0        494.41        600.20        51.14 o                         
   2  10   0       1597.43       1415.18        71.76 o                         
   3  10   0        133.88        148.67        35.32 o                         
   4  10   0       1398.23       1146.72        68.25 o                         
   5  10   0         96.78        158.89        39.99 o                         
   0  11   0       1668.87       1563.85        75.80 o                         
   1  11   0        359.95        422.69        43.77 o                         
   2  11   0        748.11        836.40        59.27 o                         
   3  11   0        192.52        259.71        42.92 o                         
   4  11   0        600.33        500.00        53.59 o                         
   0  12   0         97.70        150.14        37.37 o                         
   1  12   0        439.31        453.04        50.39 o                         
   2  12   0         40.99          8.04        33.50 o                         
   3  12   0        888.22        908.65        65.32 o                         
  -9   0   1       1461.49       1143.65        96.42 o                         
  -7   0   1       8104.35       7398.32       191.95 o                         
  -5   0   1      10218.87      10987.37       157.16 o                         
  -3   0   1      12792.88      12900.42       102.15 o                         
  -1   0   1       8195.64       8585.69        45.14 o                         
   1   0   1      17130.66      16980.28        76.20 o                         
   3   0   1      26205.06      26411.88       143.92 o                         
   5   0   1      12353.72      12263.48       129.61 o                         
   7   0   1       4448.75       4509.74       101.08 o                         
   9   0   1       1279.46       1294.86        72.91 o                         
  -9   1   1        650.23        342.71        73.63 o                         
  -8   1   1       1998.95       1542.44       108.59 o                         
  -7   1   1       3097.29       3240.26       127.39 o                         
  -6   1   1       6048.04       5745.95       120.77 o                         
  -5   1   1       3301.38       3158.01        66.87 o                         
  -4   1   1       2927.20       3258.30        55.23 o                         
  -3   1   1       2330.01       2335.38        39.81 o                         
  -2   1   1      18695.72      18700.09        94.20 o                         
  -1   1   1       5763.37       5575.82        41.01 o                         
   0   1   1      24708.56      24775.15        92.33 o                         
   1   1   1      15207.10      15734.16        80.38 o                         
   2   1   1       2394.86       2422.38        40.17 o                         
   3   1   1       6782.52       6816.42        79.36 o                         
   4   1   1       7245.23       7331.89        96.69 o                         
   5   1   1       3485.30       3388.88        75.62 o                         
   6   1   1       5051.77       5377.03       107.26 o                         
   7   1   1       1401.97       1377.15        65.01 o                         
   8   1   1        602.11        655.07        52.74 o                         
   9   1   1        783.02        807.61        66.34 o                         
  -9   2   1         72.38        311.83        64.38 o                         
  -8   2   1       3814.55       3861.74       157.60 o                         
  -7   2   1        881.05        919.36        50.03 o                         
  -6   2   1       6864.34       6319.00        94.20 o                         
  -5   2   1         53.46        100.28        15.42 o                         
  -4   2   1       8841.41       8703.04        98.29 o                         
  -3   2   1        198.95        232.87        19.19 o                         
  -2   2   1      21992.55      22008.55       127.30 o                         
  -1   2   1       2173.55       2132.59        36.12 o                         
   0   2   1      11690.76      11856.83        78.60 o                         
   1   2   1       1168.34       1346.84        32.44 o                         
   2   2   1       6551.76       6642.56        77.98 o                         
   3   2   1       1015.98       1017.86        37.90 o                         
   4   2   1      16245.82      16198.13       160.36 o                         
   5   2   1        789.58        883.68        48.88 o                         
   6   2   1       4834.73       4773.41       109.17 o                         
   7   2   1          7.33         86.47        31.81 o                         
   8   2   1       1745.99       1836.45        89.80 o                         
   9   2   1        213.75        335.11        51.01 o                         
  -9   3   1       1241.90       1198.62        63.41 o                         
  -8   3   1        297.32        345.73        56.65 o                         
  -7   3   1       3390.46       3442.91       114.33 o                         
  -6   3   1       1562.47       1628.86        71.58 o                         
  -5   3   1       4313.71       3921.01        92.73 o                         
  -4   3   1       2418.82       2321.39        67.49 o                         
  -3   3   1      10367.26       9694.82       116.55 o                         
  -2   3   1        588.78        578.25        33.41 o                         
  -1   3   1      21435.86      21755.24       147.87 o                         
   0   3   1       2067.11       2030.18        46.92 o                         
   1   3   1       8767.21       9131.46        99.97 o                         
   2   3   1       5306.41       5866.36        89.27 o                         
   3   3   1      12226.48      13519.54       150.94 o                         
   4   3   1       1099.68       1076.56        49.76 o                         
   5   3   1      10098.04      10637.73       165.02 o                         
   6   3   1        354.98        374.79        42.92 o                         
   7   3   1        898.45        931.62        67.00 o                         
   8   3   1        640.82        787.13        68.25 o                         
   9   3   1       1310.59       1643.79       102.02 o                         
  -9   4   1        991.75       1318.10       117.39 o                         
  -8   4   1        330.15        387.81        69.89 o                         
  -7   4   1       3315.55       3668.94       142.58 o                         
  -6   4   1       4936.77       4623.18       137.34 o                         
  -5   4   1       4315.23       4016.41       112.90 o                         
  -4   4   1        187.08        257.89        36.21 o                         
  -3   4   1       5059.45       5110.30       105.88 o                         
  -2   4   1        581.78        488.09        37.46 o                         
  -1   4   1      16000.69      16519.51       160.14 o                         
   0   4   1      10302.59      10980.04       128.32 o                         
   1   4   1       8657.51       8925.74       120.01 o                         
   2   4   1        148.35        256.07        29.50 o                         
   3   4   1      11377.12      11937.92       161.91 o                         
   4   4   1       1909.11       2054.39        75.76 o                         
   5   4   1       5210.77       5624.07       133.88 o                         
   6   4   1       3845.83       3673.30       117.92 o                         
   7   4   1       1899.35       2057.95       103.13 o                         
   8   4   1         64.33        134.10        45.50 o                         
  -8   5   1       1811.76       2378.04       138.99 o                         
  -7   5   1         13.72         87.35        48.43 o                         
  -6   5   1       7528.71       8558.81       199.50 o                         
  -5   5   1       1308.93       1612.29        88.33 o                         
  -4   5   1       4456.11       5080.30       129.65 o                         
  -3   5   1        491.40        494.00        50.21 o                         
  -2   5   1       8308.37       8268.04       138.59 o                         
  -1   5   1        143.73        229.32        30.53 o                         
   0   5   1       9457.72       9194.38       136.41 o                         
   1   5   1         12.48          0.00        24.97 o                         
   2   5   1       4674.21       4490.73       103.08 o                         
   3   5   1        683.47        636.19        50.96 o                         
   4   5   1       8672.83       9082.00       168.93 o                         
   5   5   1       1357.45       1401.76        77.45 o                         
   6   5   1       3451.76       3497.39       126.77 o                         
   7   5   1         91.64        128.63        46.03 o                         
   8   5   1       1637.73       1624.68       101.35 o                         
  -8   6   1        722.22       1212.75       104.86 o                         
  -7   6   1        664.54        809.08        83.53 o                         
  -6   6   1       2911.18       4081.63       146.23 o                         
  -5   6   1       1006.72       1209.33        82.87 o                         
  -4   6   1       3647.55       4863.21       133.48 o                         
  -3   6   1       3572.96       4207.42       117.97 o                         
  -2   6   1       1155.80       1440.91        68.65 o                         
  -1   6   1       5981.31       6533.03       127.48 o                         
   0   6   1       7222.08       7835.84       136.14 o                         
   1   6   1       1283.38       1357.73        62.38 o                         
   2   6   1       5776.09       6016.55       125.34 o                         
   3   6   1       2885.50       3135.57        96.77 o                         
   4   6   1       1464.12       1644.14        81.89 o                         
   5   6   1       2715.86       2704.98       105.35 o                         
   6   6   1       1113.81        973.17        75.09 o                         
   7   6   1        219.79        254.29        51.23 o                         
   8   6   1       1232.39       1158.89        87.13 o                         
  -8   7   1         10.23          0.00        50.39 o                         
  -7   7   1       1544.56       2012.54       118.19 o                         
  -6   7   1          0.42          0.00        50.65 o                         
  -5   7   1       3344.09       4243.99       138.32 o                         
  -4   7   1         79.09        123.66        41.81 o                         
  -3   7   1       3205.77       3955.31       115.48 o                         
  -2   7   1         79.71        158.49        32.84 o                         
  -1   7   1       6723.11       7664.60       143.47 o                         
   0   7   1        291.08        391.50        40.61 o                         
   1   7   1       6831.64       7221.43       137.96 o                         
   2   7   1         67.51        135.96        32.21 o                         
   3   7   1       5030.83       5228.80       125.83 o                         
   4   7   1         49.27        107.75        37.06 o                         
   5   7   1       2670.44       2746.03       105.57 o                         
   6   7   1          0.09          0.00        41.14 o                         
   7   7   1       1683.91       1838.09       105.79 o                         
  -7   8   1        210.44        331.60        61.05 o                         
  -6   8   1       1292.36       1584.52       104.24 o                         
  -5   8   1        697.76        785.44        70.34 o                         
  -4   8   1       1831.89       2243.94       104.46 o                         
  -3   8   1       1556.32       2095.71        91.98 o                         
  -2   8   1       3031.76       3695.74       114.01 o                         
  -1   8   1       1054.79       1114.19        62.21 o                         
   0   8   1       1709.64       1829.16        73.67 o                         
   1   8   1       2080.26       2231.10        81.71 o                         
   2   8   1       2302.36       2350.09        84.51 o                         
   3   8   1       1895.36       1769.58        80.38 o                         
   4   8   1       2418.16       2145.97        89.84 o                         
   5   8   1        516.40        646.32        59.10 o                         
   6   8   1        625.64        577.71        63.76 o                         
   7   8   1        288.74        276.06        57.94 o                         
  -6   9   1        878.00       1063.94        89.35 o                         
  -5   9   1         63.84        150.40        43.77 o                         
  -4   9   1       3433.21       4144.73       135.12 o                         
  -3   9   1        271.78        247.36        46.57 o                         
  -2   9   1       2063.00       2527.51        97.26 o                         
  -1   9   1        419.29        393.98        45.81 o                         
   0   9   1        609.01        671.25        51.59 o                         
   1   9   1         12.97          0.00        29.33 o                         
   2   9   1       3468.44       3439.63       103.53 o                         
   3   9   1        217.12        162.93        36.12 o                         
   4   9   1       2102.47       1905.72        83.62 o                         
   5   9   1        141.63        122.10        41.90 o                         
   6   9   1        824.77        894.34        66.87 o                         
  -5  10   1       1000.38       1096.02        79.98 o                         
  -4  10   1        803.03        928.73        72.65 o                         
  -3  10   1        809.30        866.04        66.96 o                         
  -2  10   1        219.07        313.38        46.17 o                         
  -1  10   1       2116.77       2228.21        91.13 o                         
   0  10   1         19.83         50.21        29.73 o                         
   1  10   1       2985.79       2971.53        98.95 o                         
   2  10   1        431.88        435.53        48.25 o                         
   3  10   1        759.41        759.98        57.67 o                         
   4  10   1        229.00        265.31        43.37 o                         
   5  10   1        663.16        450.73        62.16 o                         
  -4  11   1        248.07        196.66        50.70 o                         
  -3  11   1        766.36        921.93        69.89 o                         
  -2  11   1        244.47        210.79        43.50 o                         
  -1  11   1        692.30        573.40        59.67 o                         
   0  11   1        316.97        347.82        41.81 o                         
   1  11   1       1607.07       1484.76        77.76 o                         
   2  11   1        149.79        212.92        35.50 o                         
   3  11   1       1006.91       1036.88        68.92 o                         
   4  11   1        254.70        250.42        43.63 o                         
  -3  12   1         16.89         14.53        35.19 o                         
  -2  12   1        849.99        743.58        65.63 o                         
  -1  12   1          1.18          0.00        35.72 o                         
   0  12   1        733.65        677.82        58.38 o                         
   1  12   1        110.35        183.95        37.77 o                         
   2  12   1        786.23        839.91        61.18 o                         
  -8   0   2       2745.40       3005.16       106.73 o                         
  -6   0   2       7276.75       7397.78       112.10 o                         
  -4   0   2       4787.70       4527.38        66.16 o                         
  -2   0   2      19977.47      19920.30        97.53 o                         
   0   0   2      47498.81      44428.28       234.03 o                         
   2   0   2      13441.09      14000.57        90.02 o                         
   4   0   2      12336.22      11965.02       110.50 o                         
   6   0   2       3591.06       3446.29        76.78 o                         
   8   0   2       2822.25       2841.56        87.31 o                         
  -9   1   2       1638.22       1430.60        80.65 o                         
  -8   1   2       1071.84       1164.27        60.52 o                         
  -7   1   2       4451.13       4231.59        93.31 o                         
  -6   1   2       2126.35       2019.91        55.63 o                         
  -5   1   2       2083.31       2078.47        49.36 o                         
  -4   1   2       1466.01       1314.32        35.10 o                         
  -3   1   2      25057.71      25273.96       130.50 o                         
  -2   1   2      25269.96      25399.97       114.24 o                         
  -1   1   2      12661.73      12530.47        67.63 o                         
   0   1   2       3274.85       3302.02        33.59 o                         
   1   1   2        718.35        631.39        19.06 o                         
   2   1   2       2742.02       2604.29        41.50 o                         
   3   1   2      13486.33      13276.01       108.06 o                         
   4   1   2       7747.64       7717.48        94.24 o                         
   5   1   2       4756.74       4810.20        84.96 o                         
   6   1   2       1764.58       1709.02        58.30 o                         
   7   1   2       2213.45       2100.42        72.60 o                         
   8   1   2       1143.07       1087.05        63.49 o                         
   9   1   2       1777.69       1956.82        87.09 o                         
  -9   2   2       2028.08       2051.50        77.18 o                         
  -8   2   2        613.85        577.80        39.46 o                         
  -7   2   2       5015.14       4857.79        90.24 o                         
  -6   2   2         17.70         47.14        14.88 o                         
  -5   2   2       4936.41       4733.33        74.65 o                         
  -4   2   2         49.96         78.38        16.97 o                         
  -3   2   2      19733.19      19396.04       122.81 o                         
  -2   2   2      12713.65      12542.25        87.09 o                         
  -1   2   2      37609.70      36543.74       144.72 o                         
   0   2   2       2824.88       2825.70        38.57 o                         
   1   2   2       1110.08       1044.75        27.10 o                         
   2   2   2        229.09        235.85        18.88 o                         
   3   2   2      16840.64      16781.53       131.97 o                         
   4   2   2       4616.55       4634.51        79.27 o                         
   5   2   2       6929.80       7035.97       109.66 o                         
   6   2   2          8.10          0.00        21.95 o                         
   7   2   2       2353.36       2400.92        82.33 o                         
   8   2   2         52.32          9.15        37.46 o                         
  -9   3   2        213.01        147.29        32.88 o                         
  -8   3   2       3594.84       3661.75        89.89 o                         
  -7   3   2        579.10        630.46        39.63 o                         
  -6   3   2       4270.71       4097.50        82.56 o                         
  -5   3   2       2290.34       2249.85        56.65 o                         
  -4   3   2       4192.34       4169.30        70.47 o                         
  -3   3   2       3737.96       3771.72        61.63 o                         
  -2   3   2      18266.42      17942.51       123.21 o                         
  -1   3   2        367.59        321.74        19.55 o                         
   0   3   2       6189.42       5953.19        67.00 o                         
   1   3   2       5127.27       5192.41        66.83 o                         
   2   3   2      10286.54      10490.34       105.35 o                         
   3   3   2        403.83        384.30        26.66 o                         
   4   3   2      12405.79      12446.81       141.78 o                         
   5   3   2       1717.72       1709.33        61.32 o                         
   6   3   2       3037.24       3025.60        88.29 o                         
   7   3   2        793.04        882.03        59.67 o                         
   8   3   2       1988.05       2128.24        96.02 o                         
  -9   4   2        509.75        449.21        45.19 o                         
  -8   4   2       1731.87       1532.62        68.52 o                         
  -7   4   2        505.13        388.92        38.88 o                         
  -6   4   2       1912.01       1847.60        63.89 o                         
  -5   4   2         50.89         68.78        20.97 o                         
  -4   4   2       7580.95       7500.33       108.06 o                         
  -3   4   2       7127.08       7042.19        96.46 o                         
  -2   4   2      11489.58      11189.27       115.70 o                         
  -1   4   2       2255.48       2313.83        51.90 o                         
   0   4   2      10687.60      11075.92       110.64 o                         
   1   4   2       3250.70       3639.84        68.43 o                         
   2   4   2       5217.17       5530.63        89.44 o                         
   3   4   2       3087.32       3123.62        75.58 o                         
   4   4   2       6640.57       6787.28       119.30 o                         
   5   4   2         85.23         75.76        29.81 o                         
   6   4   2       4515.00       4757.63       121.43 o                         
   7   4   2        508.92        448.50        55.99 o                         
   8   4   2       1804.11       2055.86       101.75 o                         
  -8   5   2          4.16         98.55        33.32 o                         
  -7   5   2       2426.68       2320.54        88.33 o                         
  -6   5   2         28.81          0.00        27.10 o                         
  -5   5   2       5368.27       4761.54       106.11 o                         
  -4   5   2        515.07        526.08        37.90 o                         
  -3   5   2       8799.78       8354.95       125.52 o                         
  -2   5   2        281.21        349.86        30.93 o                         
  -1   5   2       9985.23      10264.45       128.94 o                         
   0   5   2       1245.37       1285.39        49.68 o                         
   1   5   2       9379.63       9258.67       128.28 o                         
   2   5   2       1806.06       2057.86        67.27 o                         
   3   5   2       7965.36       8566.50       141.83 o                         
   4   5   2        253.68        268.33        36.26 o                         
   5   5   2       2307.98       2684.71        98.15 o                         
   6   5   2        177.85        249.62        43.63 o                         
   7   5   2       2226.19       2436.16       112.15 o                         
   8   5   2        287.68        425.98        62.56 o                         
  -8   6   2       1412.47       1324.76        86.69 o                         
  -7   6   2        815.96        856.44        67.80 o                         
  -6   6   2       1693.95       1325.74        77.31 o                         
  -5   6   2       5598.66       5711.83       139.25 o                         
  -4   6   2        517.80        415.71        43.77 o                         
  -3   6   2       3687.36       3698.05       101.31 o                         
  -2   6   2       4786.14       4303.62       100.91 o                         
  -1   6   2       2334.10       2489.65        77.05 o                         
   0   6   2       2078.82       2039.24        71.27 o                         
   1   6   2       6607.23       7069.25       131.17 o                         
   2   6   2       2423.83       2674.49        85.71 o                         
   3   6   2       1249.26       1344.49        67.09 o                         
   4   6   2       3320.00       3510.23       108.82 o                         
   5   6   2       2182.00       2294.02       100.28 o                         
   6   6   2        836.96       1091.89        76.07 o                         
   7   6   2       2132.71       2229.28       116.99 o                         
  -8   7   2       1004.04       1065.72        91.26 o                         
  -7   7   2         14.03        100.77        45.41 o                         
  -6   7   2       1792.81       2027.73       106.42 o                         
  -5   7   2        126.80        215.19        46.97 o                         
  -4   7   2       4525.55       4774.56       134.23 o                         
  -3   7   2        117.31        173.24        37.86 o                         
  -2   7   2       3657.69       3581.37       105.44 o                         
  -1   7   2         89.41        224.61        35.24 o                         
   0   7   2       7058.95       6956.96       141.34 o                         
   1   7   2        624.08        724.21        50.88 o                         
   2   7   2       4290.48       4161.75       117.35 o                         
   3   7   2        431.76        443.26        51.28 o                         
   4   7   2       3042.83       3107.80       111.44 o                         
   5   7   2        103.77         66.74        42.08 o                         
   6   7   2       2946.82       2830.68       123.66 o                         
   7   7   2        166.61         64.56        48.65 o                         
  -7   8   2       1187.09       1593.14       107.26 o                         
  -6   8   2        604.30        818.23        76.11 o                         
  -5   8   2       1334.73       1715.59        97.31 o                         
  -4   8   2       1398.27       1574.56        91.49 o                         
  -3   8   2       2158.10       2489.97       108.37 o                         
  -2   8   2        673.90        832.36        63.45 o                         
  -1   8   2       2185.22       2178.63        90.91 o                         
   0   8   2        784.64        874.97        58.52 o                         
   1   8   2       2673.20       3058.93       103.79 o                         
   2   8   2       1882.57       1840.40        85.53 o                         
   3   8   2       2123.62       2104.73        91.13 o                         
   4   8   2        851.28        895.63        66.38 o                         
   5   8   2       1220.24       1383.19        87.62 o                         
   6   8   2        847.58        670.31        79.45 o                         
  -6   9   2        139.84        255.44        53.54 o                         
  -5   9   2       1431.47       2041.51       104.95 o                         
  -4   9   2         11.31          1.73        45.90 o                         
  -3   9   2       1860.43       2197.20       102.91 o                         
  -2   9   2        149.45        222.03        45.28 o                         
  -1   9   2       5659.47       6105.54       147.74 o                         
   0   9   2        647.33        684.00        55.90 o                         
   1   9   2       1901.75       2206.13        89.98 o                         
   2   9   2        140.75        183.24        38.66 o                         
   3   9   2        925.12        914.38        66.12 o                         
   4   9   2         84.38         24.22        37.77 o                         
   5   9   2       1685.42       1766.91        95.00 o                         
   6   9   2         12.90          4.35        42.12 o                         
  -6  10   2        946.85       1204.17        92.73 o                         
  -5  10   2        120.60          0.00        40.03 o                         
  -4  10   2       1419.54       1995.25       106.24 o                         
  -3  10   2        222.65        329.34        54.74 o                         
  -2  10   2        879.82       1034.04        71.71 o                         
  -1  10   2        724.90        825.69        59.72 o                         
   0  10   2       1050.30       1043.95        70.34 o                         
   1  10   2        486.80        396.83        52.61 o                         
   2  10   2       1961.01       1835.74        86.20 o                         
   3  10   2         16.60         60.38        33.59 o                         
   4  10   2        968.20       1060.34        69.98 o                         
   5  10   2         90.77          0.00        39.81 o                         
  -4  11   2        733.56        970.63        81.18 o                         
  -3  11   2         78.23        145.69        42.74 o                         
  -2  11   2        365.65        397.94        51.45 o                         
  -1  11   2        145.55        223.36        42.30 o                         
   0  11   2       1068.59        890.21        69.18 o                         
   1  11   2        769.64        607.57        60.43 o                         
   2  11   2       1010.31        987.25        68.74 o                         
   3  11   2        176.24         41.81        40.43 o                         
   4  11   2        662.44        469.74        57.90 o                         
  -3  12   2        639.97        605.26        66.65 o                         
  -2  12   2         43.00          0.00        34.17 o                         
  -1  12   2        792.75       1033.42        72.74 o                         
   0  12   2         12.84        113.70        36.17 o                         
   1  12   2        612.40        569.85        58.38 o                         
   2  12   2         14.18         87.89        36.92 o                         
  -9   0   3       4987.96       4693.92       121.52 o                         
  -7   0   3       2782.27       2909.94        74.16 o                         
  -5   0   3      10119.87      10744.23       112.28 o                         
  -3   0   3      25914.18      26438.54       138.59 o                         
  -1   0   3        504.70        410.38        15.95 o                         
   1   0   3      12857.08      13145.47        83.49 o                         
   3   0   3      27880.52      28061.44       158.67 o                         
   5   0   3       3634.24       3661.83        71.23 o                         
   7   0   3       6230.45       6045.12       113.70 o                         
  -9   1   3       1281.38       1371.82        64.21 o                         
  -8   1   3       2162.17       2221.95        71.98 o                         
  -7   1   3       1785.05       1913.50        59.58 o                         
  -6   1   3       2007.23       1988.01        53.23 o                         
  -5   1   3       4586.47       4707.78        72.65 o                         
  -4   1   3       5342.08       5368.32        69.09 o                         
  -3   1   3       3183.25       3076.48        47.05 o                         
  -2   1   3      16099.95      16213.06        95.13 o                         
  -1   1   3        293.73        266.51        14.49 o                         
   0   1   3      25350.14      25424.14       114.37 o                         
   1   1   3      15642.43      15604.95        94.15 o                         
   2   1   3      12101.04      12103.79        93.53 o                         
   3   1   3       7513.14       7555.65        83.80 o                         
   4   1   3       4261.41       4213.07        70.83 o                         
   5   1   3       1500.15       1452.37        48.12 o                         
   6   1   3        919.39        971.57        44.65 o                         
   7   1   3       1579.39       1615.26        64.03 o                         
   8   1   3       2063.70       2078.03        79.36 o                         
  -9   2   3        244.58        273.88        34.21 o                         
  -8   2   3       4152.83       3977.66        90.42 o                         
  -7   2   3        186.17        112.15        24.88 o                         
  -6   2   3       2860.70       2660.05        61.81 o                         
  -5   2   3        250.74        246.56        20.97 o                         
  -4   2   3       8658.98       8548.19        90.91 o                         
  -3   2   3       2003.76       1991.16        40.48 o                         
  -2   2   3      30113.98      29476.31       140.19 o                         
  -1   2   3        358.94        371.72        17.95 o                         
   0   2   3      15124.06      15079.49        92.95 o                         
   1   2   3        206.92        267.49        16.71 o                         
   2   2   3      16066.57      15806.05       115.57 o                         
   3   2   3       2940.21       2972.59        56.65 o                         
   4   2   3       7518.16       7488.69        99.80 o                         
   5   2   3        481.14        536.97        34.66 o                         
   6   2   3       2486.66       2370.17        72.47 o                         
   7   2   3          7.76          0.00        23.42 o                         
   8   2   3       2416.67       2400.03        87.58 o                         
  -9   3   3       3052.53       3061.24        87.00 o                         
  -8   3   3        265.23        285.52        31.55 o                         
  -7   3   3       2122.37       2276.33        66.52 o                         
  -6   3   3        815.40        794.86        39.46 o                         
  -5   3   3       2130.63       2089.49        53.41 o                         
  -4   3   3       2797.27       2819.70        56.61 o                         
  -3   3   3      19029.18      19351.47       134.23 o                         
  -2   3   3       1639.27       1671.20        38.12 o                         
  -1   3   3       9553.99       9160.83        82.29 o                         
   0   3   3       4781.58       4807.53        60.34 o                         
   1   3   3       6231.25       5896.93        71.23 o                         
   2   3   3       3507.68       3742.61        62.07 o                         
   3   3   3      12867.11      12887.40       125.52 o                         
   4   3   3        538.13        449.97        31.41 o                         
   5   3   3       3632.86       3763.41        85.84 o                         
   6   3   3        740.39        734.87        45.85 o                         
   7   3   3       2280.04       2310.64        84.51 o                         
   8   3   3        255.73        190.22        43.46 o                         
  -9   4   3       1601.26       1566.96        68.38 o                         
  -8   4   3        618.50        576.47        41.77 o                         
  -7   4   3       4526.01       4246.04        95.62 o                         
  -6   4   3       1527.19       1494.49        53.90 o                         
  -5   4   3       3086.61       3012.36        69.45 o                         
  -4   4   3       2547.84       2385.68        56.96 o                         
  -3   4   3       3842.52       3474.55        63.94 o                         
  -2   4   3        274.40        170.36        19.46 o                         
  -1   4   3       8793.38       8629.77        92.38 o                         
   0   4   3       1001.34       1114.73        35.81 o                         
   1   4   3      11128.37      11078.10       110.90 o                         
   2   4   3       3452.97       3247.77        66.20 o                         
   3   4   3       9088.49       9067.52       118.72 o                         
   4   4   3       1913.10       1863.91        60.83 o                         
   5   4   3       2519.34       2488.90        76.60 o                         
   6   4   3        349.84        348.93        38.39 o                         
   7   4   3       2499.40       2561.32        97.93 o                         
   8   4   3        716.53        734.38        66.34 o                         
  -8   5   3       2203.29       2079.54        78.73 o                         
  -7   5   3       1045.20       1089.67        55.19 o                         
  -6   5   3       3388.42       3213.64        84.20 o                         
  -5   5   3        111.23        102.77        23.42 o                         
  -4   5   3       5179.32       4799.98        89.71 o                         
  -3   5   3        122.78        141.30        21.55 o                         
  -2   5   3      12796.83      12626.00       132.85 o                         
  -1   5   3       1613.87       1523.51        47.01 o                         
   0   5   3       6099.79       5988.51        90.86 o                         
   1   5   3         63.89         24.08        18.80 o                         
   2   5   3       8414.63       8543.66       121.21 o                         
   3   5   3         76.49        125.17        26.62 o                         
   4   5   3       5766.52       5650.07       113.48 o                         
   5   5   3       2015.00       2112.55        83.31 o                         
   6   5   3       2137.93       2039.95        85.53 o                         
   7   5   3         59.33          5.42        39.15 o                         
   8   5   3       1610.49       1622.24       101.13 o                         
  -8   6   3        676.18        737.41        54.92 o                         
  -7   6   3        576.03        521.95        47.37 o                         
  -6   6   3       1690.85       1680.85        70.60 o                         
  -5   6   3        728.08        657.69        45.94 o                         
  -4   6   3       3128.90       3037.95        83.09 o                         
  -3   6   3       5084.84       4926.34        99.75 o                         
  -2   6   3       3081.73       2910.97        75.27 o                         
  -1   6   3       2133.18       2055.68        64.56 o                         
   0   6   3       6528.39       6650.29       112.90 o                         
   1   6   3       2507.50       2710.75        77.71 o                         
   2   6   3       6463.29       7043.25       127.88 o                         
   3   6   3       2322.62       2610.87        86.87 o                         
   4   6   3        976.92       1081.00        60.34 o                         
   5   6   3        867.44        958.28        70.34 o                         
   6   6   3       1086.03       1231.85        80.02 o                         
   7   6   3        884.16       1012.00        83.84 o                         
  -8   7   3         54.68         17.55        36.30 o                         
  -7   7   3       2342.85       2036.26        96.42 o                         
  -6   7   3        115.56         78.07        38.08 o                         
  -5   7   3       2632.40       2586.21        94.82 o                         
  -4   7   3        127.46         97.31        33.59 o                         
  -3   7   3       2918.79       2841.92        90.20 o                         
  -2   7   3         58.79         10.13        25.46 o                         
  -1   7   3       4038.07       4040.45       103.22 o                         
   0   7   3        530.45        535.64        44.92 o                         
   1   7   3       6940.91       7339.00       143.38 o                         
   2   7   3        169.69        214.74        36.43 o                         
   3   7   3       3825.48       4231.11       120.63 o                         
   4   7   3          5.80         14.26        30.57 o                         
   5   7   3       1611.93       1701.11        98.06 o                         
   6   7   3          2.41          0.00        39.77 o                         
   7   7   3       2111.56       2210.57       116.37 o                         
  -7   8   3        600.77        468.05        65.27 o                         
  -6   8   3        730.38        589.00        61.76 o                         
  -5   8   3        407.84        362.44        51.90 o                         
  -4   8   3       1962.96       1701.42        88.42 o                         
  -3   8   3        402.31        341.51        55.72 o                         
  -2   8   3       2956.18       2836.27       103.57 o                         
  -1   8   3       3672.17       3552.80       111.66 o                         
   0   8   3       1951.83       2046.88        87.35 o                         
   1   8   3        985.71       1129.75        66.87 o                         
   2   8   3       1760.46       1770.11        86.47 o                         
   3   8   3        365.12        401.14        52.25 o                         
   4   8   3       1507.19       1540.08        92.51 o                         
   5   8   3       1339.11       1508.27        91.84 o                         
   6   8   3       1073.03        990.58        88.64 o                         
  -6   9   3       1330.45       1546.79        97.40 o                         
  -5   9   3         85.24         87.27        54.65 o                         
  -4   9   3       1979.19       2309.12       109.70 o                         
  -3   9   3        377.92        364.93        55.90 o                         
  -2   9   3       1612.07       1757.31        91.44 o                         
  -1   9   3         40.22         28.13        35.95 o                         
   0   9   3       1953.73       2099.58        95.00 o                         
   1   9   3         88.18        143.96        42.48 o                         
   2   9   3       2842.55       2948.47       111.97 o                         
   3   9   3        271.57        161.07        49.54 o                         
   4   9   3       1188.33       1228.65        82.47 o                         
   5   9   3         18.16        139.16        51.76 o                         
  -5  10   3        872.54       1200.48        92.02 o                         
  -4  10   3        224.64        232.21        55.59 o                         
  -3  10   3        935.93       1181.69        81.18 o                         
  -2  10   3         76.55        155.60        45.77 o                         
  -1  10   3       1466.76       1604.07        90.20 o                         
   0  10   3        681.97        676.40        64.29 o                         
   1  10   3       2308.28       2415.36       103.97 o                         
   2  10   3        153.79         95.93        42.08 o                         
   3  10   3        669.86        501.07        60.96 o                         
   4  10   3        144.65         71.63        47.90 o                         
   5  10   3        706.89        958.10        79.05 o                         
  -4  11   3        326.55        365.64        67.98 o                         
  -3  11   3        458.99        468.90        70.34 o                         
  -2  11   3        235.25        299.30        58.74 o                         
  -1  11   3       1000.31        974.28        79.00 o                         
   0  11   3        135.60        188.62        43.86 o                         
   1  11   3        824.73        850.09        71.23 o                         
   2  11   3        154.83        144.27        48.88 o                         
   3  11   3        588.64        600.24        64.69 o                         
  -2  12   3        599.07        598.55        68.29 o                         
  -1  12   3          2.41          0.00        42.61 o                         
   0  12   3       1028.83       1084.60        75.09 o                         
   1  12   3         87.67         35.95        43.14 o                         
   2  12   3        574.48        485.34        60.38 o                         
  -8   0   4       1818.12       1827.56        66.29 o                         
  -6   0   4       4611.35       4688.10        82.47 o                         
  -4   0   4      21545.00      22230.27       146.45 o                         
  -2   0   4       7835.97       7977.63        70.65 o                         
   0   0   4       9432.70       9112.53        72.29 o                         
   2   0   4      23889.23      23998.25       140.54 o                         
   4   0   4       3350.57       3173.34        63.27 o                         
   6   0   4       4063.85       3940.21        85.44 o                         
   8   0   4       3195.68       3361.65        95.00 o                         
  -9   1   4       1710.88       1816.72        70.29 o                         
  -8   1   4       1132.89       1150.76        52.74 o                         
  -7   1   4       1366.10       1333.11        50.08 o                         
  -6   1   4       1704.52       1701.68        50.65 o                         
  -5   1   4       8089.65       7678.38        94.06 o                         
  -4   1   4       4974.31       5027.74        69.40 o                         
  -3   1   4      12732.36      12817.55       100.02 o                         
  -2   1   4       6760.41       6925.11        66.92 o                         
  -1   1   4        479.53        605.93        20.53 o                         
   0   1   4       3710.62       3623.89        46.92 o                         
   1   1   4      23602.66      24091.51       131.25 o                         
   2   1   4       2611.05       2586.74        46.97 o                         
   3   1   4       9991.87      10032.82       102.06 o                         
   4   1   4       2948.87       3012.58        62.87 o                         
   5   1   4       1665.23       1623.84        52.08 o                         
   6   1   4       1806.60       1566.56        56.43 o                         
   7   1   4       3354.77       3373.38        89.80 o                         
   8   1   4       1154.55       1112.64        59.41 o                         
  -9   2   4       1989.35       1962.55        71.54 o                         
  -8   2   4        250.66        211.06        28.08 o                         
  -7   2   4       2212.66       2071.76        60.47 o                         
  -6   2   4          9.64          0.00        14.09 o                         
  -5   2   4      10139.74      10070.94       110.02 o                         
  -4   2   4        764.97        725.99        29.59 o                         
  -3   2   4       9727.53       9601.51        90.15 o                         
  -2   2   4       1334.64       1372.22        33.15 o                         
  -1   2   4      10025.08       9759.96        80.87 o                         
   0   2   4       2838.75       2922.03        45.23 o                         
   1   2   4      16890.44      16855.91       114.37 o                         
   2   2   4         35.73          0.00        11.69 o                         
   3   2   4      11100.60      11277.38       113.66 o                         
   4   2   4         29.60         49.90        15.51 o                         
   5   2   4       4956.35       4819.00        91.35 o                         
   6   2   4       1006.52        940.46        47.59 o                         
   7   2   4       2839.68       2713.51        83.98 o                         
   8   2   4         75.42         46.74        31.06 o                         
  -9   3   4        244.48        263.89        34.30 o                         
  -8   3   4       2204.12       2075.19        70.25 o                         
  -7   3   4       1542.02       1525.20        56.12 o                         
  -6   3   4       4457.24       4292.56        81.93 o                         
  -5   3   4         90.29         88.51        17.51 o                         
  -4   3   4      11738.78      11417.52       112.90 o                         
  -3   3   4       3346.21       3322.01        57.67 o                         
  -2   3   4       2757.70       2671.61        48.92 o                         
  -1   3   4       4078.35       4065.37        57.67 o                         
   0   3   4       5068.74       4842.15        63.98 o                         
   1   3   4        434.77        382.57        22.75 o                         
   2   3   4      12209.33      11965.96       113.39 o                         
   3   3   4       2053.56       2112.82        53.32 o                         
   4   3   4       3709.66       3594.21        76.11 o                         
   5   3   4       1808.09       1703.24        60.96 o                         
   6   3   4       4804.26       4769.81       103.84 o                         
   7   3   4        326.56        346.31        42.26 o                         
   8   3   4       1695.53       1707.99        79.36 o                         
  -9   4   4        594.17        681.11        47.99 o                         
  -8   4   4       1736.07       1717.06        65.01 o                         
  -7   4   4         89.40         57.01        25.68 o                         
  -6   4   4       4206.62       4116.07        85.76 o                         
  -5   4   4       1715.29       1648.59        52.08 o                         
  -4   4   4       5796.92       5785.05        87.75 o                         
  -3   4   4       6694.23       6788.17        89.09 o                         
  -2   4   4       6100.61       5848.55        78.69 o                         
  -1   4   4        247.00        261.04        19.91 o                         
   0   4   4       6418.71       6390.14        81.18 o                         
   1   4   4      12411.76      13014.39       121.08 o                         
   2   4   4       4336.44       4112.96        73.58 o                         
   3   4   4       1398.54       1417.36        47.85 o                         
   4   4   4       4643.17       4580.44        91.49 o                         
   5   4   4        212.38        277.26        29.55 o                         
   6   4   4       3536.39       3490.95        96.11 o                         
   7   4   4       1527.53       1569.14        75.67 o                         
   8   4   4       1229.27       1518.53        77.80 o                         
  -8   5   4         58.47         19.06        25.73 o                         
  -7   5   4        991.86       1081.71        53.45 o                         
  -6   5   4        263.94        237.76        28.44 o                         
  -5   5   4       6378.94       5877.96       101.80 o                         
  -4   5   4         42.74         45.94        18.22 o                         
  -3   5   4       7018.95       6781.37        97.35 o                         
  -2   5   4        557.40        533.15        29.77 o                         
  -1   5   4       6542.02       6244.84        89.04 o                         
   0   5   4        521.33        506.27        28.79 o                         
   1   5   4      10746.06      10638.75       122.68 o                         
   2   5   4         95.55        147.65        21.82 o                         
   3   5   4       5594.89       5751.28       103.97 o                         
   4   5   4        309.59        346.89        33.68 o                         
   5   5   4       2573.26       2557.59        83.67 o                         
   6   5   4          9.81         95.75        29.73 o                         
   7   5   4       2056.18       2367.15       101.31 o                         
  -8   6   4        824.55        888.61        59.41 o                         
  -7   6   4       1412.27       1368.71        64.61 o                         
  -6   6   4       1440.29       1317.47        59.36 o                         
  -5   6   4       2243.72       2044.97        66.47 o                         
  -4   6   4       2172.84       1863.33        61.63 o                         
  -3   6   4       2525.99       2434.20        67.14 o                         
  -2   6   4       1002.57        919.00        41.46 o                         
  -1   6   4       4931.33       4788.34        90.51 o                         
   0   6   4       2005.11       2091.14        61.98 o                         
   1   6   4       2352.61       2211.99        65.89 o                         
   2   6   4       3425.44       3529.60        86.95 o                         
   3   6   4       2573.82       2431.80        78.78 o                         
   4   6   4       1474.62       1433.53        66.56 o                         
   5   6   4       2819.34       2983.57       101.40 o                         
   6   6   4        877.28        994.85        72.03 o                         
   7   6   4        832.73        647.78        71.23 o                         
  -8   7   4       1262.56       1132.90        71.09 o                         
  -7   7   4         23.79         21.77        29.24 o                         
  -6   7   4       2516.64       2345.29        84.82 o                         
  -5   7   4         14.87         17.15        24.08 o                         
  -4   7   4       2939.23       2670.50        84.16 o                         
  -3   7   4         55.23         34.52        24.39 o                         
  -2   7   4       4257.05       3785.05        94.69 o                         
  -1   7   4         61.75         29.95        24.48 o                         
   0   7   4       3595.19       3600.21        91.98 o                         
   1   7   4          2.93         49.45        30.17 o                         
   2   7   4       3622.77       3616.73       101.40 o                         
   3   7   4         12.65         95.22        30.79 o                         
   4   7   4       3123.90       3246.52       106.46 o                         
   5   7   4          5.72         55.14        39.06 o                         
   6   7   4       1756.05       1993.34       104.02 o                         
  -7   8   4        941.15        851.33        67.18 o                         
  -6   8   4       1067.55       1048.83        68.43 o                         
  -5   8   4        654.60        613.48        53.05 o                         
  -4   8   4        676.32        607.97        53.72 o                         
  -3   8   4       2557.36       2333.43        86.87 o                         
  -2   8   4        697.29        606.15        48.34 o                         
  -1   8   4       2594.16       2630.02        95.04 o                         
   0   8   4        576.04        587.71        52.21 o                         
   1   8   4       1553.49       1759.62        84.20 o                         
   2   8   4        496.07        485.21        54.70 o                         
   3   8   4       1686.65       1892.08        90.07 o                         
   4   8   4       1624.65       1737.36        93.18 o                         
   5   8   4       1043.61       1250.69        90.82 o                         
   6   8   4        660.64        747.09        76.20 o                         
  -6   9   4         99.66          0.00        47.45 o                         
  -5   9   4        564.35        737.49        70.47 o                         
  -4   9   4         80.66         95.00        34.97 o                         
  -3   9   4       1486.66       1384.66        80.69 o                         
  -2   9   4         69.23         55.23        34.61 o                         
  -1   9   4       6688.80       6693.35       164.85 o                         
   0   9   4        433.62        454.41        51.54 o                         
   1   9   4       1140.05       1286.91        77.58 o                         
   2   9   4        298.61        269.57        51.36 o                         
   3   9   4       1054.24       1000.09        81.93 o                         
   4   9   4         46.13        144.94        44.88 o                         
   5   9   4       1670.65       1708.97       105.75 o                         
  -5  10   4         80.73         27.50        45.54 o                         
  -4  10   4       1102.78        955.48        85.76 o                         
  -3  10   4        280.16        344.62        58.25 o                         
  -2  10   4       1194.39       1144.32        85.53 o                         
  -1  10   4        312.50        287.04        54.30 o                         
   0  10   4        689.76        640.85        69.80 o                         
   1  10   4        240.53        179.86        49.23 o                         
   2  10   4       1232.06        978.23        80.82 o                         
   3  10   4        335.90        474.01        58.47 o                         
   4  10   4       1062.86       1232.03        85.53 o                         
  -4  11   4        631.89        701.28        79.85 o                         
  -3  11   4        173.08        116.19        57.36 o                         
  -2  11   4        565.13        775.40        77.05 o                         
  -1  11   4        215.85        271.40        50.70 o                         
   0  11   4        568.48        639.34        67.76 o                         
   1  11   4        417.28        372.75        56.61 o                         
   2  11   4        606.22        727.72        69.76 o                         
   3  11   4        132.00         37.32        46.57 o                         
  -2  12   4         19.31         51.01        48.96 o                         
  -1  12   4        765.64        896.65        77.49 o                         
   0  12   4          0.93         85.49        42.30 o                         
   1  12   4        644.16        586.91        66.29 o                         
  -9   0   5       2472.45       2257.36        80.25 o                         
  -7   0   5       2680.68       2688.45        70.91 o                         
  -5   0   5      12518.29      12659.50       123.61 o                         
  -3   0   5      10296.08      10184.78        93.00 o                         
  -1   0   5       4326.75       4112.96        53.76 o                         
   1   0   5      21726.69      21826.51       133.03 o                         
   3   0   5       5017.79       5070.80        75.67 o                         
   5   0   5       3386.29       3358.23        74.65 o                         
   7   0   5       6762.16       6694.68       124.01 o                         
  -9   1   5        637.97        660.58        46.92 o                         
  -8   1   5        491.32        531.50        38.26 o                         
  -7   1   5        783.99        894.48        42.21 o                         
  -6   1   5       3226.12       3137.39        69.23 o                         
  -5   1   5       7423.60       7321.36        94.69 o                         
  -4   1   5       5752.66       5763.10        77.40 o                         
  -3   1   5       2085.12       2004.67        42.57 o                         
  -2   1   5       6964.69       7157.98        74.38 o                         
  -1   1   5       1850.06       1822.90        37.10 o                         
   0   1   5      15980.68      15992.49       109.79 o                         
   1   1   5       8377.27       8416.67        83.58 o                         
   2   1   5       5968.81       6103.23        77.31 o                         
   3   1   5       1729.28       1715.77        45.90 o                         
   4   1   5       2497.70       2444.11        59.72 o                         
   5   1   5       2164.51       2022.04        59.81 o                         
   6   1   5       2985.79       2867.11        76.74 o                         
   7   1   5       1319.84       1256.11        59.90 o                         
   8   1   5        963.16        986.85        56.61 o                         
  -9   2   5         16.90          9.91        23.59 o                         
  -8   2   5       1467.25       1561.90        59.41 o                         
  -7   2   5        292.85        348.75        29.24 o                         
  -6   2   5       4530.84       4680.23        84.38 o                         
  -5   2   5       1116.05       1020.62        38.26 o                         
  -4   2   5       5777.18       5502.73        78.25 o                         
  -3   2   5         16.16         46.03        12.17 o                         
  -2   2   5      12471.53      12906.37       103.57 o                         
  -1   2   5        466.41        538.26        23.64 o                         
   0   2   5      20072.55      20078.93       127.79 o                         
   1   2   5       1586.80       1469.35        38.08 o                         
   2   2   5       7601.27       7746.45        90.02 o                         
   3   2   5         87.85        113.84        18.31 o                         
   4   2   5       3585.98       3517.25        73.49 o                         
   5   2   5        229.30        222.83        27.19 o                         
   6   2   5       6020.46       5870.98       112.01 o                         
   7   2   5        437.52        395.01        39.99 o                         
   8   2   5       1273.19       1411.76        67.85 o                         
  -9   3   5       1318.65       1281.13        61.54 o                         
  -8   3   5        244.50        210.39        29.64 o                         
  -7   3   5       2068.20       2089.05        64.16 o                         
  -6   3   5        296.65        409.36        29.41 o                         
  -5   3   5       4903.29       4802.96        81.76 o                         
  -4   3   5       1650.61       1647.25        46.34 o                         
  -3   3   5       7035.82       7201.48        86.69 o                         
  -2   3   5       1834.00       1772.29        42.12 o                         
  -1   3   5      12047.14      12052.60       104.37 o                         
   0   3   5       4906.12       4904.57        67.72 o                         
   1   3   5      11543.21      11210.73       108.24 o                         
   2   3   5        544.70        489.03        26.97 o                         
   3   3   5       1582.77       1517.82        48.12 o                         
   4   3   5       1114.30       1060.39        44.97 o                         
   5   3   5       2633.78       2666.45        73.71 o                         
   6   3   5        625.29        695.02        46.03 o                         
   7   3   5       3581.53       3721.37       101.44 o                         
  -9   4   5       1236.99       1188.58        62.21 o                         
  -8   4   5        270.37        297.57        32.52 o                         
  -7   4   5       1985.84       2052.79        65.45 o                         
  -6   4   5       1626.77       1549.46        55.36 o                         
  -5   4   5       4993.41       4916.17        87.00 o                         
  -4   4   5       2078.89       1839.16        52.34 o                         
  -3   4   5       6861.95       6846.42        91.40 o                         
  -2   4   5         78.63        100.55        15.77 o                         
  -1   4   5       5772.45       5568.35        78.25 o                         
   0   4   5        997.96        868.35        34.92 o                         
   1   4   5       5018.45       4925.59        78.20 o                         
   2   4   5       2592.67       2693.65        61.63 o                         
   3   4   5       4454.03       4182.36        82.20 o                         
   4   4   5       1608.05       1565.45        57.18 o                         
   5   4   5       3188.61       3165.61        84.33 o                         
   6   4   5        683.92        731.05        49.85 o                         
   7   4   5       1347.70       1259.00        69.94 o                         
  -8   5   5       1480.12       1495.47        65.40 o                         
  -7   5   5        634.25        648.27        44.39 o                         
  -6   5   5       2716.13       2540.26        73.36 o                         
  -5   5   5         12.44         97.62        19.68 o                         
  -4   5   5       3810.35       3685.83        76.34 o                         
  -3   5   5        290.09        261.62        24.97 o                         
  -2   5   5       5846.91       5544.00        86.64 o                         
  -1   5   5       1355.90       1208.70        42.39 o                         
   0   5   5       9747.36       9496.52       113.30 o                         
   1   5   5        393.85        422.56        28.66 o                         
   2   5   5       4976.00       4749.41        89.04 o                         
   3   5   5        290.07        258.29        30.53 o                         
   4   5   5       3651.25       3598.38        89.04 o                         
   5   5   5        906.19        786.28        52.74 o                         
   6   5   5       2919.93       2764.34        92.24 o                         
   7   5   5          5.44          0.00        32.66 o                         
  -8   6   5        729.53        732.74        52.61 o                         
  -7   6   5        319.90        264.33        37.19 o                         
  -6   6   5        327.61        324.98        34.39 o                         
  -5   6   5       2504.27       2537.64        73.05 o                         
  -4   6   5       2949.65       2665.61        73.45 o                         
  -3   6   5       1182.99       1075.09        45.63 o                         
  -2   6   5       4776.39       4476.46        86.69 o                         
  -1   6   5       2785.75       2746.65        67.09 o                         
   0   6   5       2240.97       2131.93        62.16 o                         
   1   6   5       3486.29       3297.22        78.38 o                         
   2   6   5       4025.54       3817.57        88.38 o                         
   3   6   5        317.96        317.07        33.81 o                         
   4   6   5       1943.22       1896.34        72.47 o                         
   5   6   5       1339.24       1307.79        68.03 o                         
   6   6   5        488.01        500.05        53.67 o                         
  -7   7   5       1290.81       1107.00        62.87 o                         
  -6   7   5        116.16        123.39        28.13 o                         
  -5   7   5       2868.73       2658.28        82.87 o                         
  -4   7   5          0.69          0.00        22.35 o                         
  -3   7   5       4767.86       4615.40       100.02 o                         
  -2   7   5         98.34         71.40        25.24 o                         
  -1   7   5       2903.82       2906.39        77.85 o                         
   0   7   5        160.55        194.84        28.75 o                         
   1   7   5       2842.99       2865.69        83.09 o                         
   2   7   5          0.24         28.61        25.06 o                         
   3   7   5       3008.25       3109.94        97.71 o                         
   4   7   5         69.13         34.84        31.01 o                         
   5   7   5       2085.37       2092.03        92.46 o                         
   6   7   5        149.00        278.02        49.05 o                         
  -7   8   5        489.05        388.83        50.12 o                         
  -6   8   5        986.62        913.54        61.49 o                         
  -5   8   5        161.27        162.53        34.79 o                         
  -4   8   5       1040.65        924.73        59.10 o                         
  -3   8   5       1259.42       1169.65        61.36 o                         
  -2   8   5        917.58        757.53        50.74 o                         
  -1   8   5       3538.07       3505.96        99.17 o                         
   0   8   5       4881.76       4865.56       117.92 o                         
   1   8   5        205.20        207.50        36.03 o                         
   2   8   5        759.68        690.40        58.12 o                         
   3   8   5        330.14        417.40        48.88 o                         
   4   8   5       1019.18       1129.12        74.91 o                         
   5   8   5        599.37        602.20        70.25 o                         
  -6   9   5        999.45        974.37        69.32 o                         
  -5   9   5        387.42        319.52        49.05 o                         
  -4   9   5       1321.15       1224.88        73.14 o                         
  -3   9   5         23.44          3.47        31.01 o                         
  -2   9   5       1467.29       1410.92        74.96 o                         
  -1   9   5         18.85        108.02        34.92 o                         
   0   9   5       1225.05       1316.67        74.60 o                         
   1   9   5        238.29        251.71        47.14 o                         
   2   9   5       2364.51       2491.83       106.64 o                         
   3   9   5         90.01         76.74        47.54 o                         
   4   9   5       1465.42       1554.26        98.55 o                         
   5   9   5        227.76        245.85        59.10 o                         
  -5  10   5        641.57        440.77        67.27 o                         
  -4  10   5        139.86        193.82        44.92 o                         
  -3  10   5       1156.66        993.56        80.25 o                         
  -2  10   5        188.30        153.16        44.08 o                         
  -1  10   5       1395.16       1341.02        83.71 o                         
   0  10   5        178.08        105.53        48.21 o                         
   1  10   5        982.05       1014.67        77.80 o                         
   2  10   5        202.06        275.17        57.45 o                         
   3  10   5        763.80        635.39        73.09 o                         
   4  10   5        245.07        196.57        58.47 o                         
  -4  11   5        221.09        260.69        57.90 o                         
  -3  11   5        885.82        826.54        84.69 o                         
  -2  11   5        158.97        133.08        53.72 o                         
  -1  11   5        912.15        962.72        84.11 o                         
   0  11   5        131.99         55.94        48.96 o                         
   1  11   5        456.02        545.72        63.58 o                         
   2  11   5        211.08        302.36        60.47 o                         
  -8   0   6       1525.47       1631.17        63.14 o                         
  -6   0   6       7206.10       7190.77       105.08 o                         
  -4   0   6       4865.55       4876.27        73.94 o                         
  -2   0   6      17497.55      17702.49       125.12 o                         
   0   0   6      14181.58      14688.17       113.39 o                         
   2   0   6       5345.59       5567.06        77.94 o                         
   4   0   6       7096.55       7020.99       103.26 o                         
   6   0   6       1532.94       1519.91        58.78 o                         
  -9   1   6        845.31        816.81        50.39 o                         
  -8   1   6       1186.07       1316.32        54.79 o                         
  -7   1   6       3192.17       3316.19        78.56 o                         
  -6   1   6       1623.60       1725.23        53.19 o                         
  -5   1   6       4906.44       4907.33        80.78 o                         
  -4   1   6       2460.54       2507.87        53.99 o                         
  -3   1   6       1369.66       1352.75        37.68 o                         
  -2   1   6       5135.40       5291.72        69.05 o                         
  -1   1   6       7286.43       7023.97        77.94 o                         
   0   1   6       7291.43       7183.04        79.71 o                         
   1   1   6       6115.53       6291.50        78.25 o                         
   2   1   6       2079.43       2166.67        49.99 o                         
   3   1   6       3839.71       4126.11        74.11 o                         
   4   1   6       1626.80       1746.29        53.27 o                         
   5   1   6       5108.69       4946.83        95.09 o                         
   6   1   6        905.15        852.49        46.43 o                         
   7   1   6       1281.08       1332.80        61.27 o                         
  -9   2   6       1342.29       1369.55        61.18 o                         
  -8   2   6        114.97         87.00        23.73 o                         
  -7   2   6       3830.26       3708.00        83.40 o                         
  -6   2   6       1298.60       1284.77        46.88 o                         
  -5   2   6       6495.41       6594.93        93.98 o                         
  -4   2   6        375.03        394.56        24.84 o                         
  -3   2   6       1521.60       1526.93        41.06 o                         
  -2   2   6        144.64         96.37        16.17 o                         
  -1   2   6      13279.20      13206.96       110.73 o                         
   0   2   6       8352.08       8516.69        90.55 o                         
   1   2   6      11415.23      11403.44       109.66 o                         
   2   2   6        320.23        347.11        23.73 o                         
   3   2   6       4393.13       4285.05        77.76 o                         
   4   2   6         85.81        121.52        19.86 o                         
   5   2   6       6500.59       6480.51       111.84 o                         
   6   2   6        714.96        615.22        42.52 o                         
   7   2   6       1584.57       1522.80        69.45 o                         
  -9   3   6        604.78        688.31        49.14 o                         
  -8   3   6       1469.19       1637.12        63.32 o                         
  -7   3   6       1134.00       1151.07        50.96 o                         
  -6   3   6       7607.62       7418.44       111.66 o                         
  -5   3   6         74.85        110.64        19.15 o                         
  -4   3   6       2519.62       2537.78        57.32 o                         
  -3   3   6       1422.75       1355.95        41.68 o                         
  -2   3   6       5139.43       4804.02        71.63 o                         
  -1   3   6        560.35        555.50        27.28 o                         
   0   3   6      12404.46      12153.28       113.39 o                         
   1   3   6       2235.76       2283.09        52.34 o                         
   2   3   6       2399.26       2261.89        56.16 o                         
   3   3   6       2899.68       2861.51        66.56 o                         
   4   3   6       5118.76       5164.82        95.93 o                         
   5   3   6        149.12        166.31        27.55 o                         
   6   3   6       2808.58       2576.25        81.58 o                         
   7   3   6        409.11        457.66        44.97 o                         
  -9   4   6         56.71          2.44        26.84 o                         
  -8   4   6       1343.56       1348.84        60.03 o                         
  -7   4   6        189.78        175.69        28.75 o                         
  -6   4   6       3462.63       3302.64        78.91 o                         
  -5   4   6       1294.95       1236.39        46.21 o                         
  -4   4   6       3475.19       3413.32        69.98 o                         
  -3   4   6        789.00        834.45        35.24 o                         
  -2   4   6       6236.87       6186.95        86.95 o                         
  -1   4   6       3540.33       3396.79        64.38 o                         
   0   4   6       8297.18       8256.76       100.91 o                         
   1   4   6       1666.63       1723.06        49.10 o                         
   2   4   6       3526.85       3363.82        71.98 o                         
   3   4   6        242.50        235.49        27.24 o                         
   4   4   6       2565.38       2527.51        72.83 o                         
   5   4   6        716.82        745.94        46.12 o                         
   6   4   6       2002.63       2009.56        77.67 o                         
   7   4   6        361.24        403.94        45.01 o                         
  -8   5   6         26.32          0.00        25.77 o                         
  -7   5   6       1567.91       1552.61        61.45 o                         
  -6   5   6         49.98         75.49        23.24 o                         
  -5   5   6       4317.25       4172.01        86.33 o                         
  -4   5   6       1468.76       1406.12        49.94 o                         
  -3   5   6       3233.52       3106.11        69.05 o                         
  -2   5   6        234.19        189.99        24.17 o                         
  -1   5   6       5220.83       4994.59        84.20 o                         
   0   5   6         67.57         42.88        19.11 o                         
   1   5   6       7418.25       7265.51       106.55 o                         
   2   5   6       1073.05       1101.62        45.68 o                         
   3   5   6       3220.13       3100.69        79.98 o                         
   4   5   6         20.81         44.30        22.97 o                         
   5   5   6       3026.98       2986.50        90.64 o                         
   6   5   6          5.11          0.00        26.35 o                         
  -8   6   6        596.17        486.67        46.83 o                         
  -7   6   6       1149.47        920.07        54.47 o                         
  -6   6   6       1234.34       1143.17        55.27 o                         
  -5   6   6       1259.96       1237.05        52.79 o                         
  -4   6   6       1299.47       1028.44        48.12 o                         
  -3   6   6       2001.69       1929.89        59.10 o                         
  -2   6   6       1431.21       1313.16        51.05 o                         
  -1   6   6       1495.13       1338.54        51.01 o                         
   0   6   6       1906.69       1815.74        57.85 o                         
   1   6   6       2777.30       2690.80        72.78 o                         
   2   6   6        924.13        958.72        47.77 o                         
   3   6   6       3599.73       3412.70        90.38 o                         
   4   6   6       1712.70       1694.00        69.05 o                         
   5   6   6        975.43       1024.80        59.94 o                         
   6   6   6        895.17        942.15        63.76 o                         
  -7   7   6         33.21          0.00        27.19 o                         
  -6   7   6       1393.09       1336.85        61.49 o                         
  -5   7   6         30.23          2.40        23.28 o                         
  -4   7   6       2582.70       2509.52        75.71 o                         
  -3   7   6        119.92        129.92        25.77 o                         
  -2   7   6       4214.68       3976.68        91.49 o                         
  -1   7   6        300.21        334.85        32.17 o                         
   0   7   6       2812.14       2762.29        78.25 o                         
   1   7   6         13.92         34.57        21.91 o                         
   2   7   6       3177.27       3003.25        89.09 o                         
   3   7   6        194.33        157.34        31.95 o                         
   4   7   6       1887.79       1785.57        78.91 o                         
   5   7   6         27.39         43.06        33.68 o                         
  -7   8   6        714.41        604.37        56.83 o                         
  -6   8   6        518.19        333.82        40.66 o                         
  -5   8   6        771.97        857.51        52.03 o                         
  -4   8   6       1157.92       1112.91        58.56 o                         
  -3   8   6       2000.78       1835.20        72.29 o                         
  -2   8   6        250.58        145.16        31.90 o                         
  -1   8   6       1084.62        920.42        55.19 o                         
   0   8   6        624.21        568.52        47.23 o                         
   1   8   6       1381.33       1380.30        66.78 o                         
   2   8   6       1632.25       1483.74        74.20 o                         
   3   8   6       1565.15       1406.47        76.25 o                         
   4   8   6        374.29        439.80        50.52 o                         
   5   8   6        631.00        696.13        65.54 o                         
  -6   9   6         38.49          0.00        32.39 o                         
  -5   9   6        512.35        477.79        53.59 o                         
  -4   9   6        167.20        213.59        37.23 o                         
  -3   9   6       1542.96       1230.12        69.18 o                         
  -2   9   6        198.32        131.48        32.75 o                         
  -1   9   6       2482.88       2326.85        92.11 o                         
   0   9   6         58.49         85.58        38.17 o                         
   1   9   6       1435.94       1439.71        80.07 o                         
   2   9   6         31.73         21.33        38.61 o                         
   3   9   6       1204.87       1233.01        80.20 o                         
   4   9   6        120.52         65.89        50.16 o                         
  -5  10   6         32.80         78.02        35.72 o                         
  -4  10   6       1230.94       1012.40        77.49 o                         
  -3  10   6        374.97        442.86        53.76 o                         
  -2  10   6        834.04        666.80        63.05 o                         
  -1  10   6        162.66        211.19        47.05 o                         
   0  10   6        501.36        472.01        58.07 o                         
   1  10   6         68.95         36.30        42.26 o                         
   2  10   6       1189.70       1225.28        87.71 o                         
   3  10   6        369.44        360.75        64.87 o                         
  -3  11   6        266.81        280.81        56.65 o                         
  -2  11   6        414.40        337.96        59.72 o                         
  -1  11   6        163.67        317.78        57.41 o                         
   0  11   6        417.63        406.03        61.41 o                         
   1  11   6        106.10         98.91        55.41 o                         
  -9   0   7       1225.14       1368.08        64.47 o                         
  -7   0   7       4763.76       4760.79        95.22 o                         
  -5   0   7       4674.00       4858.67        83.36 o                         
  -3   0   7       6586.26       6517.21        84.73 o                         
  -1   0   7       8132.63       8187.88        90.69 o                         
   1   0   7       5872.14       5990.78        81.76 o                         
   3   0   7       7262.41       7212.76       102.02 o                         
   5   0   7       5681.13       5721.20       104.73 o                         
   7   0   7        813.93        791.08        51.14 o                         
  -9   1   7        365.12        369.77        39.32 o                         
  -8   1   7       1660.70       1750.83        64.52 o                         
  -7   1   7        951.95        987.34        45.81 o                         
  -6   1   7       2193.54       2031.60        59.63 o                         
  -5   1   7       2933.23       2948.24        65.63 o                         
  -4   1   7       1603.50       1731.90        48.65 o                         
  -3   1   7       2386.76       2538.40        53.99 o                         
  -2   1   7      10956.56      11296.27       108.42 o                         
  -1   1   7       3903.33       3836.32        63.09 o                         
   0   1   7       6099.48       6209.52        81.13 o                         
   1   1   7       1592.63       1551.90        44.08 o                         
   2   1   7        555.48        540.44        28.84 o                         
   3   1   7       2678.97       2690.67        64.69 o                         
   4   1   7       5071.83       5177.30        95.26 o                         
   5   1   7       2429.42       2418.16        70.96 o                         
   6   1   7       1740.36       1680.67        64.87 o                         
   7   1   7        252.42        290.50        35.46 o                         
  -9   2   7         14.94          0.00        23.11 o                         
  -8   2   7       2249.75       2324.19        73.45 o                         
  -7   2   7        246.55        257.00        28.70 o                         
  -6   2   7       4688.62       4915.06        91.04 o                         
  -5   2   7        650.79        596.82        32.21 o                         
  -4   2   7       3249.03       3152.06        64.52 o                         
  -3   2   7        156.51        184.44        18.22 o                         
  -2   2   7       9150.09       8967.50        99.22 o                         
  -1   2   7        280.44        258.02        20.84 o                         
   0   2   7       5948.95       5876.01        81.05 o                         
   1   2   7        321.60        356.48        23.68 o                         
   2   2   7       2998.59       2910.43        63.36 o                         
   3   2   7        200.91        191.11        24.17 o                         
   4   2   7       5284.74       5353.70        97.97 o                         
   5   2   7        402.33        393.54        34.52 o                         
   6   2   7       3082.37       2970.68        85.58 o                         
   7   2   7         43.02         47.45        30.04 o                         
  -9   3   7        559.01        533.95        46.65 o                         
  -8   3   7         48.93         83.76        25.06 o                         
  -7   3   7       2617.19       2552.48        72.60 o                         
  -6   3   7       1268.73       1253.49        48.83 o                         
  -5   3   7       2710.63       2662.05        66.25 o                         
  -4   3   7       1544.87       1610.38        49.99 o                         
  -3   3   7       4619.73       4683.79        78.20 o                         
  -2   3   7        487.76        431.44        26.93 o                         
  -1   3   7      10003.44       9901.66       108.33 o                         
   0   3   7        733.24        728.39        31.90 o                         
   1   3   7       4935.78       4951.72        81.31 o                         
   2   3   7        737.65        738.56        35.28 o                         
   3   3   7       3087.05       3035.64        71.40 o                         
   4   3   7        899.24        957.13        46.21 o                         
   5   3   7       2373.84       2357.69        73.89 o                         
   6   3   7        346.78        281.93        36.66 o                         
  -8   4   7       1159.24       1011.07        53.54 o                         
  -7   4   7       1483.42       1525.86        60.52 o                         
  -6   4   7        481.31        404.43        33.68 o                         
  -5   4   7       2761.14       2755.01        69.18 o                         
  -4   4   7        156.49        153.43        23.82 o                         
  -3   4   7       6442.30       6294.07        93.89 o                         
  -2   4   7       2792.70       2724.04        61.81 o                         
  -1   4   7       4451.36       4243.15        75.85 o                         
   0   4   7        236.62        213.32        23.82 o                         
   1   4   7       3149.44       2974.42        67.45 o                         
   2   4   7        232.63        268.91        25.64 o                         
   3   4   7       4125.63       4154.90        87.53 o                         
   4   4   7       3435.41       3528.31        87.98 o                         
   5   4   7       1822.46       1727.14        68.69 o                         
   6   4   7        176.69         74.11        30.93 o                         
  -8   5   7       1719.64       1770.29        70.11 o                         
  -7   5   7        151.86        167.33        30.21 o                         
  -6   5   7       2451.89       2294.99        70.51 o                         
  -5   5   7        255.42        288.50        28.84 o                         
  -4   5   7       2839.17       2905.23        71.49 o                         
  -3   5   7         14.13         50.74        18.66 o                         
  -2   5   7       4296.33       4082.66        80.47 o                         
  -1   5   7         88.14         95.35        20.13 o                         
   0   5   7       2452.39       2491.39        63.98 o                         
   1   5   7        235.27        247.49        26.48 o                         
   2   5   7       4275.60       4151.22        87.93 o                         
   3   5   7        285.13        296.46        32.30 o                         
   4   5   7       3989.89       3758.12        95.31 o                         
   5   5   7         41.01         29.55        26.39 o                         
   6   5   7       1171.34       1194.48        66.83 o                         
  -8   6   7        363.97        370.48        41.19 o                         
  -7   6   7        685.64        637.21        48.03 o                         
  -6   6   7        690.24        742.43        45.63 o                         
  -5   6   7        888.78        873.19        47.45 o                         
  -4   6   7       3036.16       2902.17        77.05 o                         
  -3   6   7        785.11        802.99        41.10 o                         
  -2   6   7       2169.64       2005.92        61.32 o                         
  -1   6   7       4452.53       4205.38        88.91 o                         
   0   6   7        492.59        513.24        36.35 o                         
   1   6   7        831.26        872.39        44.79 o                         
   2   6   7       3210.16       3158.28        83.00 o                         
   3   6   7        618.27        618.41        44.30 o                         
   4   6   7       1294.49       1148.10        58.61 o                         
   5   6   7        819.73        723.23        53.90 o                         
  -7   7   7       1082.67       1138.99        61.27 o                         
  -6   7   7         64.82        104.06        27.10 o                         
  -5   7   7       1675.96       1539.95        66.29 o                         
  -4   7   7        289.67        250.73        33.15 o                         
  -3   7   7       4135.12       3657.30        92.29 o                         
  -2   7   7        240.21        260.64        29.77 o                         
  -1   7   7       2652.59       2519.91        75.00 o                         
   0   7   7         53.77         23.82        23.99 o                         
   1   7   7       1787.01       1721.68        66.74 o                         
   2   7   7         37.60          0.00        25.42 o                         
   3   7   7       2444.93       2315.57        84.07 o                         
   4   7   7         71.52         42.79        32.08 o                         
   5   7   7       1111.48       1067.45        68.03 o                         
  -6   8   7       1256.46       1227.01        64.25 o                         
  -5   8   7        691.23        581.36        47.41 o                         
  -4   8   7        488.01        368.17        40.17 o                         
  -3   8   7        855.19        863.37        52.61 o                         
  -2   8   7        825.79        803.97        49.19 o                         
  -1   8   7        942.80        816.18        52.08 o                         
   0   8   7       2209.09       2012.31        75.71 o                         
   1   8   7       1047.01       1105.13        62.29 o                         
   2   8   7        975.15        963.35        60.47 o                         
   3   8   7        298.00        290.77        45.32 o                         
   4   8   7       1000.41        944.51        68.83 o                         
  -5   9   7         16.07          1.47        26.30 o                         
  -4   9   7       1201.30       1092.20        66.34 o                         
  -3   9   7         41.54         86.24        28.26 o                         
  -2   9   7        480.97        512.89        45.94 o                         
  -1   9   7        224.68        207.99        39.01 o                         
   0   9   7       1006.31       1021.86        65.58 o                         
   1   9   7         34.40        153.34        36.30 o                         
   2   9   7       1602.75       1517.96        85.31 o                         
   3   9   7         77.91         56.70        44.57 o                         
  -4  10   7        134.29         74.74        37.90 o                         
  -3  10   7        972.94        873.68        70.60 o                         
  -2  10   7          7.15          0.00        35.72 o                         
  -1  10   7       1202.03       1087.80        76.47 o                         
   0  10   7        268.95        295.30        50.52 o                         
   1  10   7        645.23        657.07        68.56 o                         
   2  10   7         97.47          0.00        44.52 o                         
  -2  11   7        174.44        197.59        48.43 o                         
  -1  11   7        377.11        396.83        64.96 o                         
   0  11   7         82.87        185.86        47.32 o                         
  -8   0   8       2167.17       2065.99        73.45 o                         
  -6   0   8        523.12        517.06        35.10 o                         
  -4   0   8       5724.89       5685.92        88.91 o                         
  -2   0   8      24427.61      24726.14       172.35 o                         
   0   0   8       1685.47       1785.40        47.41 o                         
   2   0   8       4957.55       5050.13        85.13 o                         
   4   0   8       6449.20       6282.61       108.50 o                         
   6   0   8        511.21        519.51        41.46 o                         
  -9   1   8       1378.21       1479.12        67.18 o                         
  -8   1   8       1100.08       1094.11        54.07 o                         
  -7   1   8       2437.67       2420.83        70.87 o                         
  -6   1   8        222.42        245.18        28.35 o                         
  -5   1   8       1135.46       1147.43        45.10 o                         
  -4   1   8       2477.75       2631.75        61.27 o                         
  -3   1   8       4439.77       4390.66        75.49 o                         
  -2   1   8       4805.68       4955.49        77.45 o                         
  -1   1   8       2696.35       2669.12        57.76 o                         
   0   1   8       1616.13       1652.63        46.65 o                         
   1   1   8       2514.73       2459.48        57.81 o                         
   2   1   8       3357.66       3183.29        69.00 o                         
   3   1   8       4667.00       4514.14        87.09 o                         
   4   1   8        922.77        919.85        45.54 o                         
   5   1   8       1039.13        987.56        50.96 o                         
   6   1   8        459.94        521.28        40.97 o                         
  -9   2   8       1617.50       1651.12        68.69 o                         
  -8   2   8        309.51        348.80        36.17 o                         
  -7   2   8       2464.12       2341.12        71.18 o                         
  -6   2   8         71.08        123.12        22.31 o                         
  -5   2   8       2475.64       2396.03        63.23 o                         
  -4   2   8         37.94         58.52        17.95 o                         
  -3   2   8       5908.99       5789.63        87.49 o                         
  -2   2   8       1036.05       1053.10        38.30 o                         
  -1   2   8       5105.74       5006.81        79.49 o                         
   0   2   8         85.74         66.52        17.64 o                         
   1   2   8       5063.77       5072.04        83.49 o                         
   2   2   8        554.82        536.53        32.70 o                         
   3   2   8       4187.81       4112.69        84.47 o                         
   4   2   8        262.90        272.11        30.70 o                         
   5   2   8       1681.03       1681.16        65.32 o                         
   6   2   8          8.54         46.83        24.57 o                         
  -8   3   8       1940.54       1986.59        70.78 o                         
  -7   3   8        319.09        418.07        33.68 o                         
  -6   3   8       1355.47       1312.68        52.74 o                         
  -5   3   8        762.83        853.29        40.39 o                         
  -4   3   8       2558.57       2441.05        62.61 o                         
  -3   3   8        501.68        565.98        31.19 o                         
  -2   3   8       8744.26       8509.71       107.26 o                         
  -1   3   8        854.00        781.79        34.70 o                         
   0   3   8       2113.67       2141.79        55.59 o                         
   1   3   8       1195.42       1178.89        44.79 o                         
   2   3   8       3705.59       3821.08        79.93 o                         
   3   3   8        590.15        558.74        37.01 o                         
   4   3   8       4498.76       4651.48        99.71 o                         
   5   3   8        285.50        250.91        32.79 o                         
   6   3   8        722.15        739.72        49.14 o                         
  -8   4   8        802.64        656.36        50.25 o                         
  -7   4   8        331.25        316.23        34.04 o                         
  -6   4   8       2219.30       2297.84        68.87 o                         
  -5   4   8        121.17        140.50        23.50 o                         
  -4   4   8       1632.89       1789.08        55.50 o                         
  -3   4   8       2355.70       2376.13        61.67 o                         
  -2   4   8       3888.02       3881.07        77.09 o                         
  -1   4   8       1593.59       1488.90        49.32 o                         
   0   4   8       7048.02       6858.10       102.95 o                         
   1   4   8        138.59        109.04        21.37 o                         
   2   4   8       2699.93       2655.52        71.49 o                         
   3   4   8       1203.57       1192.04        53.45 o                         
   4   4   8       1478.93       1609.80        62.74 o                         
   5   4   8        146.81        116.72        28.75 o                         
   6   4   8       1159.90       1184.84        63.32 o                         
  -8   5   8         90.71         64.61        29.50 o                         
  -7   5   8       1257.12       1227.81        59.10 o                         
  -6   5   8         94.91          3.73        25.02 o                         
  -5   5   8       2009.45       1927.22        64.12 o                         
  -4   5   8        420.94        436.77        32.97 o                         
  -3   5   8       4773.54       4661.22        90.20 o                         
  -2   5   8          8.20          6.93        17.15 o                         
  -1   5   8       3647.12       3529.42        78.47 o                         
   0   5   8       1693.41       1676.94        56.70 o                         
   1   5   8       1996.36       2031.38        63.14 o                         
   2   5   8         50.71         76.02        21.55 o                         
   3   5   8       2610.89       2668.36        80.65 o                         
   4   5   8        148.31        141.12        32.48 o                         
   5   5   8       1735.37       1700.88        73.27 o                         
  -7   6   8        932.53        911.49        54.03 o                         
  -6   6   8        261.20        244.56        33.46 o                         
  -5   6   8       1438.88       1416.07        59.32 o                         
  -4   6   8        952.04       1012.89        49.10 o                         
  -3   6   8        879.21        806.32        43.99 o                         
  -2   6   8       1681.20       1503.78        57.67 o                         
  -1   6   8       2069.13       2176.00        68.07 o                         
   0   6   8        538.54        489.16        35.86 o                         
   1   6   8       1172.33       1075.67        51.28 o                         
   2   6   8       1617.36       1520.84        61.76 o                         
   3   6   8        941.06        906.83        51.81 o                         
   4   6   8        935.70        969.43        56.25 o                         
   5   6   8       1278.82       1181.33        65.94 o                         
  -7   7   8          2.75         14.66        26.13 o                         
  -6   7   8       1287.88       1251.27        62.43 o                         
  -5   7   8         21.82         55.27        25.90 o                         
  -4   7   8       1118.95       1107.00        55.45 o                         
  -3   7   8          2.13         16.08        20.79 o                         
  -2   7   8       1906.98       1770.29        65.85 o                         
  -1   7   8         61.02         12.09        25.55 o                         
   0   7   8       4407.45       4170.06       100.06 o                         
   1   7   8         20.44          0.00        24.17 o                         
   2   7   8       1924.20       1754.83        73.58 o                         
   3   7   8         80.64         81.67        29.41 o                         
   4   7   8        965.83       1060.25        63.85 o                         
  -6   8   8        477.20        446.82        47.41 o                         
  -5   8   8        965.11        867.68        56.65 o                         
  -4   8   8        536.00        541.01        45.72 o                         
  -3   8   8       1371.70       1159.29        59.50 o                         
  -2   8   8        133.98        153.47        31.19 o                         
  -1   8   8        555.68        539.77        42.70 o                         
   0   8   8       1080.54       1026.75        59.23 o                         
   1   8   8        801.27        818.90        53.90 o                         
   2   8   8        833.43        794.19        57.98 o                         
   3   8   8        971.61       1024.04        65.09 o                         
   4   8   8        163.99        236.87        39.86 o                         
  -5   9   8        885.23        844.40        62.65 o                         
  -4   9   8         81.07        115.57        35.95 o                         
  -3   9   8        925.35        749.22        55.50 o                         
  -2   9   8        132.65        106.42        33.90 o                         
  -1   9   8       1334.59       1243.01        69.40 o                         
   0   9   8         28.42         80.11        30.21 o                         
   1   9   8       1378.65       1295.30        76.42 o                         
   2   9   8         74.80        173.11        41.28 o                         
   3   9   8        334.57        256.60        50.16 o                         
  -3  10   8        230.33        211.54        42.66 o                         
  -2  10   8        369.28        402.65        51.99 o                         
  -1  10   8        184.95         86.95        44.21 o                         
   0  10   8        698.44        679.60        66.83 o                         
   1  10   8        116.26        266.64        46.48 o                         
  -7   0   9       2280.18       2474.68        73.89 o                         
  -5   0   9       2193.18       2271.22        63.41 o                         
  -3   0   9       4458.88       4635.62        81.85 o                         
  -1   0   9       2755.10       2856.62        63.32 o                         
   1   0   9       5355.68       5668.02        91.98 o                         
   3   0   9       6956.02       6818.78       111.88 o                         
   5   0   9       2055.40       2063.72        70.65 o                         
  -8   1   9       1006.40       1086.51        54.56 o                         
  -7   1   9        702.00        737.67        42.97 o                         
  -6   1   9       1130.32       1054.03        49.10 o                         
  -5   1   9        751.01        736.92        39.32 o                         
  -4   1   9       3559.06       3669.70        76.34 o                         
  -3   1   9       1625.00       1609.00        50.30 o                         
  -2   1   9       4108.67       4176.19        76.87 o                         
  -1   1   9       2139.39       2301.79        57.45 o                         
   0   1   9       1463.35       1551.72        49.14 o                         
   1   1   9       1311.30       1280.86        46.21 o                         
   2   1   9       3405.43       3533.82        78.07 o                         
   3   1   9       2328.73       2400.97        68.25 o                         
   4   1   9       1490.79       1515.82        60.03 o                         
   5   1   9        948.47        957.53        51.36 o                         
   6   1   9        292.85        388.12        39.55 o                         
  -8   2   9       1745.50       1946.02        70.87 o                         
  -7   2   9         12.26         37.55        21.42 o                         
  -6   2   9       2170.05       2205.02        68.07 o                         
  -5   2   9        520.25        520.88        34.88 o                         
  -4   2   9       5484.41       5628.60        94.69 o                         
  -3   2   9        686.60        717.28        35.46 o                         
  -2   2   9       3716.48       3634.86        72.83 o                         
  -1   2   9          6.35         18.93        14.62 o                         
   0   2   9       2179.32       2043.06        56.39 o                         
   1   2   9        236.00        217.28        25.15 o                         
   2   2   9       5714.54       5672.24        99.62 o                         
   3   2   9        375.26        354.88        31.33 o                         
   4   2   9       1790.89       1909.94        66.83 o                         
   5   2   9         11.12         40.30        26.70 o                         
  -8   3   9        145.12        100.86        30.97 o                         
  -7   3   9        709.08        757.27        46.39 o                         
  -6   3   9       1001.68       1058.39        48.52 o                         
  -5   3   9       2795.04       2824.90        72.96 o                         
  -4   3   9        472.63        506.22        31.99 o                         
  -3   3   9       3366.67       3350.49        74.11 o                         
  -2   3   9        768.27        731.94        38.03 o                         
  -1   3   9       1829.30       1762.74        54.47 o                         
   0   3   9       1103.86       1117.48        44.17 o                         
   1   3   9       5624.03       5596.57        97.31 o                         
   2   3   9        114.16          4.93        21.28 o                         
   3   3   9       3071.91       3165.70        82.02 o                         
   4   3   9        414.28        392.70        36.70 o                         
   5   3   9        532.44        577.05        43.94 o                         
  -8   4   9        643.18        646.27        47.28 o                         
  -7   4   9       1014.87        863.77        51.81 o                         
  -6   4   9         94.13         39.81        25.06 o                         
  -5   4   9       1612.86       1574.38        57.54 o                         
  -4   4   9        633.97        670.98        38.21 o                         
  -3   4   9       2786.12       2914.03        71.67 o                         
  -2   4   9        985.54        860.35        40.88 o                         
  -1   4   9       1456.77       1373.95        50.70 o                         
   0   4   9         36.03         82.91        20.39 o                         
   1   4   9       4748.51       4637.13        94.20 o                         
   2   4   9       1301.64       1244.43        53.32 o                         
   3   4   9       2347.66       2443.98        73.85 o                         
   4   4   9        930.32        991.21        54.34 o                         
   5   4   9        926.74        793.88        52.65 o                         
  -7   5   9        330.34        353.24        34.66 o                         
  -6   5   9        951.36        933.18        51.72 o                         
  -5   5   9        134.93        157.96        25.90 o                         
  -4   5   9       3381.71       3337.48        84.07 o                         
  -3   5   9        236.75        294.54        27.59 o                         
  -2   5   9       2248.28       2224.57        65.36 o                         
  -1   5   9        115.32         99.71        23.90 o                         
   0   5   9       1611.80       1523.15        57.01 o                         
   1   5   9        403.01        380.43        33.10 o                         
   2   5   9       3545.17       3567.33        92.24 o                         
   3   5   9        174.73        141.34        28.66 o                         
   4   5   9       1250.05       1372.57        63.98 o                         
   5   5   9        165.19        180.04        34.92 o                         
  -7   6   9        256.39        327.56        39.50 o                         
  -6   6   9        745.96        813.07        48.70 o                         
  -5   6   9        937.21        866.66        49.99 o                         
  -4   6   9       1146.51       1062.88        53.05 o                         
  -3   6   9        900.92        898.12        47.59 o                         
  -2   6   9       1593.21       1672.94        61.76 o                         
  -1   6   9        773.34        744.03        44.57 o                         
   0   6   9       1717.51       1677.51        63.05 o                         
   1   6   9       1385.17       1298.55        59.50 o                         
   2   6   9        647.16        640.54        45.63 o                         
   3   6   9        651.49        795.92        49.76 o                         
   4   6   9        515.90        562.92        47.01 o                         
  -6   7   9         60.25         48.30        29.73 o                         
  -5   7   9       1077.49       1049.77        56.34 o                         
  -4   7   9         15.33         76.60        22.57 o                         
  -3   7   9       1852.23       1719.95        65.54 o                         
  -2   7   9         81.38         50.52        25.68 o                         
  -1   7   9       1351.26       1295.35        58.92 o                         
   0   7   9         51.96         26.84        24.17 o                         
   1   7   9       1973.26       1874.75        72.56 o                         
   2   7   9         28.48          0.00        29.81 o                         
   3   7   9       1334.43       1188.35        66.65 o                         
  -5   8   9        298.17        327.78        39.72 o                         
  -4   8   9        599.46        482.81        47.28 o                         
  -3   8   9        257.13        286.37        33.24 o                         
  -2   8   9        731.50        709.55        50.34 o                         
  -1   8   9        810.10        675.33        51.32 o                         
   0   8   9       1012.82        956.50        57.01 o                         
   1   8   9        485.79        391.14        46.21 o                         
   2   8   9        684.97        702.70        55.59 o                         
   3   8   9        265.41        208.21        46.48 o                         
  -4   9   9        531.20        498.62        49.28 o                         
  -3   9   9        126.88        179.42        37.01 o                         
  -2   9   9        394.47        397.76        44.08 o                         
  -1   9   9          3.91         50.08        32.39 o                         
   0   9   9       1209.29       1132.55        67.63 o                         
   1   9   9        164.92        189.59        40.21 o                         
  -2  10   9         19.47          0.00        32.21 o                         
  -1  10   9        993.24        878.39        70.91 o                         
  -8   0  10        589.70        656.80        46.57 o                         
  -6   0  10       1059.13       1126.19        51.32 o                         
  -4   0  10       5569.07       5801.31       100.02 o                         
  -2   0  10       3542.30       3862.23        78.38 o                         
   0   0  10       4711.74       4670.90        87.44 o                         
   2   0  10       1972.64       2145.48        63.94 o                         
   4   0  10       1239.69       1324.98        57.05 o                         
  -8   1  10        343.73        411.71        39.99 o                         
  -7   1  10        426.42        434.82        37.55 o                         
  -6   1  10        550.54        615.04        42.12 o                         
  -5   1  10       4038.10       4376.67        91.18 o                         
  -4   1  10       2252.37       2346.31        65.85 o                         
  -3   1  10       1561.25       1557.23        53.10 o                         
  -2   1  10        860.39        826.76        39.99 o                         
  -1   1  10        597.61        644.72        34.84 o                         
   0   1  10       1012.92        965.66        42.92 o                         
   1   1  10       4674.99       4822.19        92.69 o                         
   2   1  10       1698.08       1651.92        59.72 o                         
   3   1  10       1069.45       1085.58        50.65 o                         
   4   1  10        362.46        300.63        34.79 o                         
   5   1  10        826.35        870.08        51.14 o                         
  -8   2  10         28.09          9.38        24.39 o                         
  -7   2  10        681.80        820.94        47.01 o                         
  -6   2  10         28.22         91.26        23.68 o                         
  -5   2  10       4145.05       4286.96        91.04 o                         
  -4   2  10        420.49        413.85        32.21 o                         
  -3   2  10       2957.39       3136.42        73.36 o                         
  -2   2  10          8.36         59.72        16.48 o                         
  -1   2  10       2162.73       2149.34        60.83 o                         
   0   2  10        277.13        270.42        25.46 o                         
   1   2  10       5163.65       5247.06        97.53 o                         
   2   2  10        693.13        674.00        41.81 o                         
   3   2  10       1414.16       1504.45        58.92 o                         
   4   2  10          5.71         25.55        22.26 o                         
   5   2  10       1071.64       1114.33        59.01 o                         
  -8   3  10        705.09        693.19        47.41 o                         
  -7   3  10        211.27        172.93        31.77 o                         
  -6   3  10       1045.14        979.83        51.59 o                         
  -5   3  10        240.00        225.01        30.17 o                         
  -4   3  10       3135.75       3235.81        79.71 o                         
  -3   3  10        663.14        630.01        36.61 o                         
  -2   3  10       1419.50       1432.96        51.54 o                         
  -1   3  10        797.23        742.96        39.55 o                         
   0   3  10       2302.24       2433.31        65.40 o                         
   1   3  10        418.80        406.74        32.84 o                         
   2   3  10       2769.36       2892.44        78.11 o                         
   3   3  10        351.69        393.94        33.95 o                         
   4   3  10       1188.24       1144.14        57.90 o                         
   5   3  10        223.40        126.90        32.30 o                         
  -7   4  10         35.65         68.03        28.13 o                         
  -6   4  10       1635.46       1737.05        65.85 o                         
  -5   4  10       1058.86       1147.61        52.83 o                         
  -4   4  10       1713.05       1647.83        59.94 o                         
  -3   4  10        624.74        646.45        38.35 o                         
  -2   4  10       1748.50       1738.92        58.65 o                         
  -1   4  10        375.82        470.76        33.06 o                         
   0   4  10       1691.44       1733.01        59.85 o                         
   1   4  10       1050.43       1106.37        50.34 o                         
   2   4  10       1755.85       1647.17        63.89 o                         
   3   4  10         52.24        129.08        26.44 o                         
   4   4  10       1598.21       1540.97        69.67 o                         
  -7   5  10        870.26        996.76        55.10 o                         
  -6   5  10         37.91         29.90        22.97 o                         
  -5   5  10       1436.26       1436.73        60.07 o                         
  -4   5  10         54.08         33.32        20.79 o                         
  -3   5  10       2649.08       2439.31        73.36 o                         
  -2   5  10        701.58        704.39        43.10 o                         
  -1   5  10       3061.54       3113.89        81.27 o                         
   0   5  10          6.37          0.00        20.08 o                         
   1   5  10       1442.96       1435.98        60.47 o                         
   2   5  10          5.90         56.21        25.10 o                         
   3   5  10        940.79        946.46        53.90 o                         
   4   5  10        125.90        133.16        31.68 o                         
  -6   6  10        222.23        192.70        32.88 o                         
  -5   6  10        336.35        366.93        36.48 o                         
  -4   6  10        822.66        755.05        47.23 o                         
  -3   6  10       1311.58       1344.76        58.52 o                         
  -2   6  10        410.21        444.46        37.81 o                         
  -1   6  10       1832.58       1735.32        66.34 o                         
   0   6  10        590.55        703.68        47.63 o                         
   1   6  10        227.69        355.06        35.06 o                         
   2   6  10       1391.38       1256.38        61.98 o                         
   3   6  10        874.59        794.41        55.99 o                         
  -6   7  10        873.37        977.30        58.03 o                         
  -5   7  10        165.58        207.63        30.70 o                         
  -4   7  10        752.33        827.56        50.79 o                         
  -3   7  10         47.16         69.05        24.39 o                         
  -2   7  10       1216.11       1088.60        57.90 o                         
  -1   7  10        100.42         98.06        25.90 o                         
   0   7  10       1657.26       1588.83        68.74 o                         
   1   7  10        280.17        245.54        35.28 o                         
   2   7  10       1045.32       1079.80        60.47 o                         
   3   7  10         18.55          0.00        31.72 o                         
  -5   8  10        587.18        628.10        48.34 o                         
  -4   8  10        152.15        211.90        37.86 o                         
  -3   8  10        756.16        727.94        51.14 o                         
  -2   8  10        382.60        524.26        44.65 o                         
  -1   8  10        550.84        462.28        46.74 o                         
   0   8  10        254.45        164.67        37.55 o                         
   1   8  10        726.38        705.10        52.96 o                         
   2   8  10        227.66        257.00        44.92 o                         
  -3   9  10       1031.03       1000.18        64.34 o                         
  -2   9  10         91.42         86.33        36.03 o                         
  -1   9  10        755.70        659.25        54.34 o                         
   0   9  10         40.50         82.20        33.19 o                         
  -7   0  11       2189.28       2182.40        76.38 o                         
  -5   0  11       1947.78       2115.31        68.56 o                         
  -3   0  11        526.19        581.40        35.81 o                         
  -1   0  11       2892.91       2989.26        74.42 o                         
   1   0  11       4836.88       5092.43       100.28 o                         
   3   0  11       1037.35       1002.36        52.34 o                         
  -7   1  11        728.95        839.96        49.36 o                         
  -6   1  11       1007.30        996.80        49.72 o                         
  -5   1  11        353.11        415.80        35.90 o                         
  -4   1  11       1775.83       1843.82        62.65 o                         
  -3   1  11        406.02        516.57        34.66 o                         
  -2   1  11       1980.20       2017.25        62.92 o                         
  -1   1  11       2064.43       2151.48        64.52 o                         
   0   1  11       2599.02       2720.84        72.83 o                         
   1   1  11        922.35        940.86        47.32 o                         
   2   1  11       1076.35        996.14        49.72 o                         
   3   1  11        510.72        412.78        40.21 o                         
   4   1  11        460.17        456.37        39.37 o                         
  -7   2  11         56.69          0.00        28.26 o                         
  -6   2  11       1346.43       1421.05        59.81 o                         
  -5   2  11        489.99        492.31        37.72 o                         
  -4   2  11       2758.04       2855.56        76.69 o                         
  -3   2  11          6.06         11.11        18.93 o                         
  -2   2  11       2145.89       2149.26        64.65 o                         
  -1   2  11         62.01         45.28        23.50 o                         
   0   2  11       3107.19       3133.84        79.49 o                         
   1   2  11        622.65        665.51        40.88 o                         
   2   2  11       2092.48       1962.37        66.87 o                         
   3   2  11          6.51          0.00        22.39 o                         
   4   2  11        902.65        946.19        54.87 o                         
  -7   3  11        646.38        664.80        48.12 o                         
  -6   3  11        356.63        424.20        36.92 o                         
  -5   3  11       2763.97       2744.03        79.49 o                         
  -4   3  11        195.64        170.89        27.24 o                         
  -3   3  11        601.89        636.41        40.61 o                         
  -2   3  11        749.96        752.87        40.21 o                         
  -1   3  11       1831.69       1880.70        62.47 o                         
   0   3  11        569.79        526.66        38.92 o                         
   1   3  11       3530.01       3478.33        86.91 o                         
   2   3  11        165.45        176.84        28.17 o                         
   3   3  11        438.13        475.39        39.55 o                         
   4   3  11        311.14        295.17        35.77 o                         
  -7   4  11        502.09        478.45        46.17 o                         
  -6   4  11        440.75        415.18        38.21 o                         
  -5   4  11       1051.57       1051.37        53.19 o                         
  -4   4  11        125.13        217.68        28.75 o                         
  -3   4  11       1339.05       1320.54        55.32 o                         
  -2   4  11        116.19        155.60        25.77 o                         
  -1   4  11       1662.50       1627.13        60.34 o                         
   0   4  11        949.39        924.38        47.50 o                         
   1   4  11       1560.47       1545.59        61.45 o                         
   2   4  11        243.67        348.53        34.61 o                         
   3   4  11        910.83        846.35        53.14 o                         
  -6   5  11        982.02       1047.86        55.76 o                         
  -5   5  11          2.75          0.00        20.97 o                         
  -4   5  11       1125.64       1177.65        56.43 o                         
  -3   5  11         57.67         48.21        23.06 o                         
  -2   5  11       1251.72       1304.90        55.72 o                         
  -1   5  11         13.55         73.00        24.13 o                         
   0   5  11       2775.79       2647.44        81.98 o                         
   1   5  11          5.78          0.00        23.02 o                         
   2   5  11       1153.85       1161.47        60.61 o                         
   3   5  11        421.60        334.53        41.41 o                         
  -6   6  11        358.72        347.55        39.50 o                         
  -5   6  11        942.72        922.02        55.27 o                         
  -4   6  11        420.71        423.93        40.57 o                         
  -3   6  11        221.00        289.48        33.19 o                         
  -2   6  11       1215.58       1242.29        57.98 o                         
  -1   6  11        647.74        653.07        46.21 o                         
   0   6  11       1607.12       1563.68        66.69 o                         
   1   6  11        507.46        520.88        45.45 o                         
   2   6  11        371.59        348.00        40.30 o                         
  -5   7  11        735.18        618.33        54.03 o                         
  -4   7  11          7.21          0.00        26.30 o                         
  -3   7  11       1078.53       1101.80        58.87 o                         
  -2   7  11          8.78          0.00        27.77 o                         
  -1   7  11       1025.67       1026.40        62.61 o                         
   0   7  11          9.64          0.00        27.10 o                         
   1   7  11        546.51        586.38        48.03 o                         
  -3   8  11        556.16        530.62        47.10 o                         
  -2   8  11        569.39        475.79        48.12 o                         
  -1   8  11        233.24        260.60        38.97 o                         
   0   8  11        610.44        543.55        52.03 o                         
  -6   0  12       2756.46       2984.59        86.78 o                         
  -4   0  12        932.82        999.74        50.16 o                         
  -2   0  12       2388.94       2553.68        73.54 o                         
   0   0  12       2999.86       3045.91        82.51 o                         
   2   0  12        340.46        315.56        35.01 o                         
  -7   1  12       1059.81       1179.60        59.10 o                         
  -6   1  12       1023.36        954.33        54.39 o                         
  -5   1  12        815.02        851.06        49.23 o                         
  -4   1  12        608.77        595.18        40.92 o                         
  -3   1  12        289.44        300.01        31.33 o                         
  -2   1  12        594.64        621.21        40.30 o                         
  -1   1  12       2453.59       2548.57        73.45 o                         
   0   1  12        681.89        609.35        41.01 o                         
   1   1  12        989.13        982.10        51.63 o                         
   2   1  12        335.31        290.81        36.79 o                         
   3   1  12        693.29        682.35        47.72 o                         
  -7   2  12       1104.83       1203.55        58.65 o                         
  -6   2  12         72.33         98.15        27.02 o                         
  -5   2  12       1220.45       1469.12        60.47 o                         
  -4   2  12         31.21          0.00        22.13 o                         
  -3   2  12        755.91        701.77        46.48 o                         
  -2   2  12        214.48        205.77        30.48 o                         
  -1   2  12       3283.75       3407.63        85.71 o                         
   0   2  12         41.64         14.66        23.99 o                         
   1   2  12       1516.95       1459.97        61.89 o                         
   2   2  12         98.91         85.36        31.01 o                         
   3   2  12       1222.07       1275.57        61.14 o                         
  -6   3  12       1178.75       1379.86        61.45 o                         
  -5   3  12        256.50        302.05        33.64 o                         
  -4   3  12        662.45        662.85        43.72 o                         
  -3   3  12        402.51        426.87        36.92 o                         
  -2   3  12       1562.86       1537.24        61.98 o                         
  -1   3  12         34.11         54.47        21.46 o                         
   0   3  12       1076.13       1088.51        53.50 o                         
   1   3  12        804.37        809.03        48.30 o                         
   2   3  12        815.51        875.28        50.65 o                         
   3   3  12        375.38        347.29        39.72 o                         
  -6   4  12        887.54        793.88        53.90 o                         
  -5   4  12        201.82        235.14        31.59 o                         
  -4   4  12       1267.87       1336.76        59.32 o                         
  -3   4  12        188.48        169.56        29.55 o                         
  -2   4  12       1038.21       1033.59        52.08 o                         
  -1   4  12       1201.94       1190.00        56.16 o                         
   0   4  12        617.08        553.54        45.19 o                         
   1   4  12         83.05        138.27        27.28 o                         
   2   4  12        856.72        958.28        55.45 o                         
  -5   5  12        776.34        824.23        50.96 o                         
  -4   5  12        337.64        328.94        36.08 o                         
  -3   5  12        917.80        929.04        52.56 o                         
  -2   5  12         86.94        109.79        27.50 o                         
  -1   5  12       1790.78       1788.28        70.11 o                         
   0   5  12          3.68         47.68        23.59 o                         
   1   5  12        900.84        824.45        54.87 o                         
   2   5  12         84.96        102.06        30.61 o                         
  -4   6  12        170.51        137.07        35.55 o                         
  -3   6  12        736.06        712.21        49.59 o                         
  -2   6  12        547.39        593.89        45.81 o                         
  -1   6  12        202.70        207.06        35.01 o                         
   0   6  12        477.49        500.09        45.45 o                         
   1   6  12        668.42        664.67        54.79 o                         
  -3   7  12         28.35          0.00        31.72 o                         
  -2   7  12        634.72        610.37        51.50 o                         
  -1   7  12         25.18          0.00        25.86 o                         
  -5   0  13        659.53        752.07        47.41 o                         
  -3   0  13       1314.93       1373.73        59.72 o                         
  -1   0  13       1917.04       1966.81        71.09 o                         
   1   0  13        745.12        663.16        48.92 o                         
  -6   1  13        319.66        345.69        37.41 o                         
  -5   1  13        157.20        231.58        33.37 o                         
  -4   1  13        583.42        551.05        41.32 o                         
  -3   1  13        528.67        566.21        42.21 o                         
  -2   1  13       1949.35       2043.11        71.89 o                         
  -1   1  13       1041.26       1071.72        52.43 o                         
   0   1  13        704.70        693.99        46.48 o                         
   1   1  13        273.06        260.20        35.77 o                         
   2   1  13        326.45        403.00        38.61 o                         
  -6   2  13        450.51        463.30        44.39 o                         
  -5   2  13         45.80          0.00        24.04 o                         
  -4   2  13       1185.95       1110.24        56.83 o                         
  -3   2  13         22.02          5.33        24.70 o                         
  -2   2  13       2002.91       2072.43        72.83 o                         
  -1   2  13        210.51        177.24        31.90 o                         
   0   2  13        675.61        716.17        46.57 o                         
   1   2  13          3.73         48.34        23.02 o                         
   2   2  13        933.56        951.93        58.16 o                         
  -5   3  13        710.37        696.13        48.96 o                         
  -4   3  13        321.05        328.31        37.63 o                         
  -3   3  13       1183.92       1154.05        55.94 o                         
  -2   3  13        218.84        237.32        33.32 o                         
  -1   3  13       1604.84       1665.52        67.14 o                         
   0   3  13         54.73         64.74        22.71 o                         
   1   3  13        299.79        340.93        36.48 o                         
  -5   4  13        519.29        562.16        46.08 o                         
  -4   4  13          8.51          0.00        21.33 o                         
  -3   4  13       1038.10       1090.91        58.43 o                         
  -2   4  13        318.50        275.71        34.88 o                         
  -1   4  13       1072.84       1140.90        58.30 o                         
   0   4  13        376.43        388.56        37.90 o                         
   1   4  13        628.26        568.03        48.30 o                         
  -4   5  13        467.33        507.73        43.86 o                         
  -3   5  13         28.24         12.13        26.22 o                         
  -2   5  13       1081.57       1190.44        60.61 o                         
  -1   5  13          2.43          0.00        25.46 o                         
   0   5  13        776.31        807.08        54.30 o                         
  -4   0  14       1235.24       1420.56        63.05 o                         
  -2   0  14       1723.45       1804.68        72.43 o                         
   0   0  14        578.42        515.33        46.08 o                         
  -4   1  14        450.35        534.08        43.54 o                         
  -3   1  14        690.73        793.48        50.30 o                         
  -2   1  14        427.00        433.35        42.66 o                         
  -1   1  14        385.40        414.38        42.39 o                         
   0   1  14        295.71        282.95        38.61 o                         
  -4   2  14        259.44        275.04        36.43 o                         
  -3   2  14        865.26        836.85        52.25 o                         
  -2   2  14        232.53        372.17        36.52 o                         
  -1   2  14        991.75       1018.18        57.54 o                         
   0   2  14         50.55          7.33        26.62 o                         
  -3   3  14         91.15         74.82        27.99 o                         
  -2   3  14       1007.68       1135.17        59.76 o                         
  -1   3  14        196.99        211.86        33.37 o                         
                                                                                
